# Supplementary material for: Harnessing genetic diversity: The genomic and transcriptomic insights of Eugenia uniflora for environmental resilience
Source: PLoS One. 2025 Nov 4;20(11):e0333437. doi: 10.1371/journal.pone.0333437 (PMC12585098; doi:10.1371/journal.pone.0333437)
Supplement: S1 Table — (XLSX) [file pone.0333437.s003.xlsx]

## Sheet: e2
S3 Table. Annotation of the E. uniflora-specific genes
Code	Length	AnnotatIon	E-Value
eug14020	154	17.6 kDa class II heat shock protein-like	6.41148e-95
eug3657	154	17.6 kDa class II heat shock protein-like	1.16459e-90
eug13075	159	18.1 kDa class I heat shock protein-like	2.56346e-95
eug16834	157	18.1 kDa class I heat shock protein-like	1.27554e-32
eug17261	141	18.1 kDa class I heat shock protein-like	4.66908e-31
eug17262	123	18.1 kDa class I heat shock protein-like	1.61032e-39
eug21437	139	18.1 kDa class I heat shock protein-like	4.46946e-36
eug21509	159	18.1 kDa class I heat shock protein-like	9.0506e-95
eug3395	126	18.1 kDa class I heat shock protein-like	3.25128e-32
eug3592	139	18.1 kDa class I heat shock protein-like	4.67904e-10
eug20389	73	1-aminocyclopropane-1-carboxylate oxidase	2.9514e-36
eug20797	73	1-aminocyclopropane-1-carboxylate oxidase	1.08954e-36
eug4855	111	1-aminocyclopropane-1-carboxylate oxidase homolog 1-like isoform X1	7.81619e-47
eug8502	114	1-aminocyclopropane-1-carboxylate oxidase homolog 1-like isoform X1	1.35377e-48
eug123	98	2-alkenal reductase (NADP(+)-dependent)	2.50542e-33
eug13879	98	2-alkenal reductase (NADP(+)-dependent)	4.08297e-33
eug21402	97	2-alkenal reductase (NADP(+)-dependent)	2.17796e-28
eug26777	91	2-alkenal reductase (NADP(+)-dependent)	1.39871e-09
eug9743	93	2-alkenal reductase (NADP(+)-dependent)	3.60464e-36
eug9744	98	2-alkenal reductase (NADP(+)-dependent)	6.56451e-35
eug18099	85	2-alkenal reductase (NADP(+)-dependent)-like	5.16309e-44
eug4629	85	2-alkenal reductase (NADP(+)-dependent)-like	2.55743e-44
eug10698	96	2-alkenal reductase NADP+-dependent	7.4087e-07
eug8013	112	2-oxoglutarate-Fe(II) type oxidoreductase hxnY-like isoform X2	1.47968e-06
eug12572	133	33 kDa ribonucleoprotein, chloroplastic	2.06638e-30
eug26176	126	33 kDa ribonucleoprotein, chloroplastic	2.2376e-30
eug25111	178	3-oxoacyl-[acyl-carrier-protein] reductase FabG-like	1.90155e-112
eug25621	177	3-oxoacyl-[acyl-carrier-protein] reductase FabG-like	1.18749e-111
eug10945.2	156	40S ribosomal protein S3-3	3.08359e-82
eug4027	129	40S ribosomal protein S3-3	6.48096e-85
eug4412	262	40S ribosomal protein S3a	0
eug7491	262	40S ribosomal protein S3a	0
eug18771	154	40S ribosomal protein S6	2.08413e-14
eug13046	109	AAA-ATPase ASD, mitochondrial	1.18921e-07
eug20932	99	AAA-ATPase ASD, mitochondrial-like	4.32241e-35
eug23441	99	AAA-ATPase ASD, mitochondrial-like	3.98217e-35
eug6725	212	AAA-ATPase ASD, mitochondrial-like	1.31613e-07
eug28119	338	ABC transporter B family member 19-like	3.49257e-85
eug29861	186	ABC transporter B family member 19-like	3.62749e-61
eug25397	117	ABC transporter C family member 12	2.73096e-67
eug28514	70	ABC transporter C family member 12	1.16832e-39
eug28837	70	ABC transporter C family member 12	7.91228e-39
eug7921	117	ABC transporter C family member 12-like isoform X1	4.2394e-61
eug14008	127	ACT domain-containing protein ACR4 isoform X2	3.70256e-17
eug20705	169	Actin cross-linking protein	7.79316e-14
eug19249	357	Actin cytoskeleton-regulatory complex protein pan1, putative isoform 2	0
eug9575	366	Actin cytoskeleton-regulatory complex protein pan1, putative isoform 2	0
eug23825	265	acyl-CoA N-acyltransferase	5.93075e-29
eug10393	262	acyl-CoA-binding domain-containing protein 4	1.83078e-168
eug16326	278	acyl-CoA-binding domain-containing protein 4	2.97084e-167
eug29852	176	acyl-coenzyme A thioesterase 9, mitochondrial-like isoform X1	4.44222e-59
eug6002	136	acyl-coenzyme A thioesterase 9, mitochondrial-like isoform X1	3.10549e-58
eug311	108	adenosine monophosphate-protein transferase FICD homolog	3.60585e-16
eug9541	157	agamous-like MADS-box protein AGL29	1.38532e-18
eug26708	67	agamous-like MADS-box protein AGL61	1.46415e-11
eug589	92	agamous-like MADS-box protein AGL61	6.28175e-22
eug21498	148	alcohol dehydrogenase 7	2.9772e-14
eug12721	165	aldehyde oxidase GLOX1-like	3.73423e-71
eug21325	188	aldehyde oxidase GLOX1-like	1.60538e-71
eug24176	70	alpha/beta hydrolase domain-containing protein 17B	4.11031e-18
eug30563	70	alpha/beta hydrolase domain-containing protein 17B	7.38298e-20
eug29705	191	Alpha/beta hydrolase fold	9.42306e-65
eug12927	173	amino acid permease 3	5.55537e-57
eug12928	181	amino acid permease 3	3.04381e-70
eug12929	173	amino acid permease 3	4.29706e-58
eug12930	124	amino acid permease 3	2.88792e-69
eug24602	124	amino acid permease 3	2.91049e-65
eug29759	67	amino acid permease 3	8.61127e-10
eug674	124	amino acid permease 3	8.28811e-62
eug675.2	74	amino acid permease 3	2.46326e-17
eug676	124	Amino acid permease 3	2.72008e-61
eug12931	80	amino acid permease 3-like	3.11343e-11
eug16495	87	aminopeptidase M1-like	3.04227e-40
eug17712	98	aminopeptidase M1-like	3.33732e-40
eug24927	211	aminopeptidase M1-like	2.4521e-46
eug19701	358	ammonium transporter 1 member 1-like	1.50057e-51
eug20637	195	ammonium transporter 1 member 4-like	6.50072e-43
eug23055	74	AMN1 homolog	5.96478e-13
eug10179	99	anaphase-promoting complex subunit 2-like	8.08675e-32
eug14469	204	ankyrin repeat-containing protein BDA1-like	7.64347e-62
eug17986	107	ankyrin repeat-containing protein BDA1-like	1.65642e-41
eug17990	101	ankyrin repeat-containing protein BDA1-like	3.11608e-33
eug7649	231	ankyrin repeat-containing protein BDA1-like	2.58351e-73
eug25662	203	ankyrin repeat-containing protein ITN1	5.75204e-106
eug7667	252	ankyrin repeat-containing protein ITN1	3.14525e-133
eug12669	360	ankyrin repeat-containing protein NPR4-like	1.75972e-96
eug17306	187	ankyrin repeat-containing protein NPR4-like	2.23252e-99
eug18134	130	ankyrin repeat-containing protein NPR4-like	4.63295e-21
eug6929	172	anthocyanidin 3-O-glucosyltransferase 2	6.49777e-78
eug20368	377	anthocyanidin 3-O-glucosyltransferase 2-like	1.09233e-70
eug10112	127	antifungal protein ginkbilobin-like protein	9.7882e-18
eug15144	134	antifungal protein ginkbilobin-like protein	9.76816e-36
eug20948	113	antifungal protein ginkbilobin-like protein	5.20705e-31
eug29026	136	antifungal protein ginkbilobin-like protein	1.30772e-44
eug5167	135	antifungal protein ginkbilobin-like protein	1.24168e-40
eug21837	109	AP-1 complex subunit gamma-2-like	5.04929e-36
eug6127	73	AP-1 complex subunit gamma-2-like	2.74048e-32
eug19379	85	aquaporin NIP2-1	1.09819e-33
eug23576	116	aquaporin NIP2-1	5.03901e-29
eug28719	182	armadillo repeat-containing protein 8	1.09547e-90
eug29330	200	armadillo repeat-containing protein 8	8.0012e-86
eug16064	180	aspartic proteinase Asp1-like	6.79088e-110
eug24207	212	aspartic proteinase Asp1-like	1.17111e-100
eug10989	109	aspartic proteinase CDR1-like	1.17674e-38
eug27882	109	aspartic proteinase CDR1-like	4.97106e-39
eug14023	208	Aspartyl protease family protein 1	3.17831e-34
eug28131	208	aspartyl protease family protein 1	7.18891e-27
eug11776	200	AT3G14810-like protein	8.25934e-27
eug13672	197	AT-hook motif nuclear-localized protein 10-like isoform X1	3.38318e-94
eug13673	318	AT-hook motif nuclear-localized protein 10-like isoform X1	0
eug2524	262	AT-hook motif nuclear-localized protein 10-like isoform X1	4.34351e-89
eug8432	78	AT-hook motif nuclear-localized protein 20-like	9.49258e-11
eug3652	129	AT-hook motif nuclear-localized protein 22-like	2.61516e-10
eug8000	354	AT-hook motif nuclear-localized protein 6-like	8.00656e-98
eug20126	88	ATP synthase subunit delta', mitochondrial	2.17837e-36
eug20127	88	ATP synthase subunit delta', mitochondrial	2.66046e-34
eug20718	88	ATP synthase subunit delta', mitochondrial	1.31609e-39
eug3870	96	ATP-dependent Clp protease proteolytic subunit-related protein 4, chloroplastic	5.55889e-42
eug8411	96	ATP-dependent Clp protease proteolytic subunit-related protein 4, chloroplastic	4.36885e-40
eug26667	91	AT-rich interactive domain-containing protein 1-like	7.29789e-36
eug7247	215	AT-rich interactive domain-containing protein 1-like	4.65494e-53
eug12081	232	auxin efflux carrier component 5	1.76383e-139
eug12082	89	auxin efflux carrier component 5	5.52773e-43
eug22695	89	auxin efflux carrier component 5	8.30503e-43
eug22696	264	auxin efflux carrier component 5	1.28742e-118
eug11041	105	auxin-induced protein 15A-like	2.58526e-08
eug17532	105	auxin-induced protein 15A-like	7.76744e-09
eug20103	129	auxin-responsive protein SAUR32-like	3.43754e-66
eug23568	128	auxin-responsive protein SAUR32-like	1.31309e-67
eug23570	131	auxin-responsive protein SAUR32-like	1.65634e-61
eug10941	118	auxin-responsive protein SAUR50-like	4.59729e-52
eug237	217	B box-type domain-containing protein	6.75915e-128
eug22252	192	B3 domain-containing protein	1.82754e-07
eug4732	281	B3 domain-containing protein	8.9651e-163
eug16838	442	B3 domain-containing protein At2g24670	6.8983e-114
eug15132	106	B3 domain-containing protein Os01g0723500-like	1.2962e-36
eug21771	106	B3 domain-containing protein Os01g0723500-like	3.44045e-34
eug22330	168	B3 domain-containing protein Os01g0723500-like	4.51849e-62
eug7581	106	B3 domain-containing protein Os01g0723500-like	4.4017e-36
eug5189	160	B3 domain-containing protein Os06g0194400-like	2.5841e-64
eug7890	153	B3 domain-containing protein Os06g0194400-like	6.16751e-64
eug11439	265	B3 domain-containing protein REM14-like isoform X2	2.28496e-148
eug1686	111	BAG family molecular chaperone regulator 5, mitochondrial	1.03651e-12
eug20604	73	BAG family molecular chaperone regulator 5, mitochondrial	1.22469e-17
eug22599	169	basic leucine zipper 34-like	4.49526e-56
eug6005	168	basic leucine zipper 34-like	3.74913e-62
eug21312	372	beta-bisabolene synthase-like	0
eug3102.2	415	beta-bisabolene synthase-like	4.79911e-146
eug5160	283	beta-bisabolene synthase-like	0
eug1083	109	beta-glucosidase 11-like isoform X2	9.20169e-62
eug19306	109	beta-glucosidase 11-like isoform X2	1.36492e-61
eug29881	87	beta-glucosidase 46-like isoform X2	1.53906e-37
eug6935	87	beta-glucosidase 46-like isoform X2	5.23897e-38
eug16334	170	beta-hexosaminidase 1	9.56357e-26
eug14050	119	beta-hexosaminidase 1-like	2.05012e-41
eug19357	153	BI1-like protein	2.56539e-16
eug19637	179	BI1-like protein	6.0343e-35
eug6389	78	BI1-like protein	4.78056e-17
eug6390	99	BI1-like protein	3.74983e-15
eug17656	420	bifunctional aspartate aminotransferase and glutamate/aspartate-prephenate aminotransferase	0
eug18665	390	bifunctional aspartate aminotransferase and glutamate/aspartate-prephenate aminotransferase	2.86658e-147
eug21548	212	bifunctional dihydrofolate reductase-thymidylate synthase-like	5.68681e-56
eug6709	337	bifunctional dihydrofolate reductase-thymidylate synthase-like	1.91289e-48
eug15657	159	bifunctional epoxide hydrolase 2-like isoform X1	8.60544e-39
eug18600	123	bifunctional epoxide hydrolase 2-like isoform X1	1.66675e-45
eug15087	332	BRASSINOSTEROID INSENSITIVE 1-associated receptor kinase 1-like	0
eug19531	328	BRASSINOSTEROID INSENSITIVE 1-associated receptor kinase 1-like	0
eug28685.1	343	BRASSINOSTEROID INSENSITIVE 1-associated receptor kinase 1-like	1.69478e-172
eug5937	333	BRASSINOSTEROID INSENSITIVE 1-associated receptor kinase 1-like	1.87817e-169
eug9709	250	BRASSINOSTEROID INSENSITIVE 1-associated receptor kinase 1-like	2.58836e-16
eug6917	697	Bromodomain and PHD finger-containing 3	7.24435e-65
eug27551	697	bromodomain-containing protein 3-like	3.50605e-67
eug20662	117	BTB/POZ domain-containing protein At3g09030	3.74787e-42
eug24974	114	BTB/POZ domain-containing protein At3g09030	1.5012e-41
eug12133	84	BTB/POZ domain-containing protein At5g41330	2.55489e-25
eug17050	91	BTB/POZ domain-containing protein At5g41330	2.16358e-23
eug17809	150	BTB/POZ domain-containing protein At5g41330	8.10883e-23
eug1655	101	Calmodulin	2.04121e-33
eug3338	118	calmodulin	1.64414e-53
eug26923	499	calmodulin-binding protein 60 D-like	0
eug29856	588	calmodulin-binding protein 60 D-like isoform X2	0
eug4827	146	calmodulin-like protein 8	1.24486e-82
eug487	153	calmodulin-like protein 8	3.07758e-102
eug10548	118	carbon catabolite repressor protein 4 homolog 5	5.47099e-53
eug25626	118	carbon catabolite repressor protein 4 homolog 5	7.80658e-52
eug11674	70	CASP-like protein 1C1	1.9391e-38
eug28269	83	CASP-like protein 1C1	7.74986e-42
eug12911	192	cation/H(+) antiporter 18-like	1.3487e-22
eug6494	151	cation/H(+) antiporter 18-like	5.79551e-22
eug3948	80	Cationic amino acid transporter 6, chloroplastic	6.2914e-31
eug17107	93	cationic amino acid transporter 7, chloroplastic-like	6.09139e-25
eug16294	75	CBL-interacting serine/threonine-protein kinase 14-like	6.41641e-12
eug19241	147	CBL-interacting serine/threonine-protein kinase 14-like	1.75929e-10
eug12591	336	CCR4-NOT transcription complex subunit 9-like isoform X1	0
eug26356	91	CDK-activating kinase assembly factor MAT1	6.83e-54
eug3020	91	CDK-activating kinase assembly factor MAT1	2.37705e-53
eug6767	165	cell differentiation protein rcd1-like isoform X2	4.83597e-40
eug29944	152	cell wall / vacuolar inhibitor of fructosidase 2-like	1.56403e-71
eug29945	122	cell wall / vacuolar inhibitor of fructosidase 2-like	1.10702e-52
eug12855	122	cellulose synthase A catalytic subunit 3 [UDP-forming]	2.13202e-52
eug21011	122	cellulose synthase A catalytic subunit 3 [UDP-forming]	1.20298e-45
eug16610	111	cellulose synthase-like protein E6	7.77037e-64
eug26322	111	cellulose synthase-like protein E6	1.54041e-61
eug14276	483	chaperone protein ClpB1	5.88263e-119
eug13808	88	chaperone protein dnaJ C76, chloroplastic isoform X1	6.78556e-34
eug8837	112	chaperone protein dnaJ C76, chloroplastic isoform X1	1.45442e-53
eug23244	228	chlorophyllase-2, chloroplastic-like	4.59473e-149
eug23625	215	chlorophyllase-2, chloroplastic-like	6.10209e-121
eug23627	244	chlorophyllase-2, chloroplastic-like	1.00609e-145
eug17130	116	chromatin modification-related protein eaf-1-like	5.15202e-45
eug210	82	clathrin light chain 1-like	5.97831e-18
eug23932	153	clathrin light chain 1-like	1.5531e-21
eug11238	164	CLP protease regulatory subunit CLPX2, mitochondrial isoform X1	5.66269e-36
eug11747	283	CLP protease regulatory subunit CLPX2, mitochondrial isoform X1	1.7941e-76
eug27467	261	CLP protease regulatory subunit CLPX2, mitochondrial isoform X1	7.39795e-73
eug29389	179	CLP protease regulatory subunit CLPX2, mitochondrial isoform X1	8.32421e-59
eug19823	192	collagen alpha-1(XXV) chain-like	3.11795e-87
eug19824	204	collagen alpha-1(XXV) chain-like	3.52041e-66
eug28290	207	collagen alpha-1(XXV) chain-like	2.26177e-90
eug7285	197	collagen alpha-1(XXV) chain-like	8.29595e-61
eug20066	86	collagen alpha-1(XXVII) chain A-like isoform X1	9.7527e-13
eug20067	255	collagen alpha-1(XXVII) chain A-like isoform X1	7.40194e-27
eug20068	131	collagen alpha-1(XXVII) chain A-like isoform X1	3.41709e-24
eug20069	168	collagen alpha-1(XXVII) chain A-like isoform X1	1.40305e-19
eug8881	111	conserved hypothetical protein	5.41107e-06
eug1674	143	cotton fiber protein	1.69142e-55
eug18367	240	cotton fiber protein	2.16151e-46
eug10234	553	coumaroyl-CoA:anthocyanidin 3-O-glucoside-6''-O-coumaroyltransferase 1-like	0
eug30006	467	coumaroyl-CoA:anthocyanidin 3-O-glucoside-6''-O-coumaroyltransferase 1-like	0
eug23339	128	cucumisin-like	1.10284e-46
eug15194	452	cyanidin 3-O-galactoside 2''-O-xylosyltransferase FGGT1-like	0
eug15197	636	cyanidin 3-O-galactoside 2''-O-xylosyltransferase FGGT1-like	0
eug17034	457	cyanidin 3-O-galactoside 2''-O-xylosyltransferase FGGT1-like	0
eug1419	387	Cysteine-rich domain-containing protein	7.23994e-111
eug17510	323	Cysteine-rich domain-containing protein	2.53828e-76
eug25407.2	409	cysteine-rich receptor-like protein kinase 10	3.76828e-117
eug3290	476	cysteine-rich receptor-like protein kinase 25	6.71189e-91
eug13264	331	cysteine-rich receptor-like protein kinase 29	1.16054e-155
eug18677	311	cysteine-rich receptor-like protein kinase 29	1.90502e-150
eug6388	76	cytochrome b5	3.61967e-09
eug21503	168	cytochrome b561 and DOMON domain-containing protein At5g47530-like	3.25518e-96
eug52	177	cytochrome b561 and DOMON domain-containing protein At5g47530-like	1.90654e-100
eug12788	166	cytochrome b561 and DOMON domain-containing protein At5g48750-like	1.18952e-96
eug51	166	cytochrome b561 and DOMON domain-containing protein At5g48750-like	1.18948e-96
eug18342	183	cytochrome P450 81E8-like	5.30879e-60
eug7437	193	cytochrome P450 81E8-like	4.56257e-66
eug4237	96	cytochrome P450 94A1	3.00262e-15
eug1836	130	cytochrome P450 94A2-like	1.55121e-13
eug16678	289	cytochrome P450 CYP749A22-like	0
eug8869	289	cytochrome P450 CYP749A22-like	0
eug24051.1	219	DEAD-box ATP-dependent RNA helicase 24	4.30603e-125
eug9899.1	218	DEAD-box ATP-dependent RNA helicase 24	4.12746e-124
eug3854	204	DEAD-box ATP-dependent RNA helicase 28	9.65409e-123
eug9774	204	DEAD-box ATP-dependent RNA helicase 28	9.65409e-123
eug690	91	dehydrin 1	1.13516e-25
eug12024	163	dehydrin DHN1	1.01976e-49
eug7666	104	DELLA protein GAI	7.18266e-34
eug24215	158	DELLA protein GAI-like	5.15153e-41
eug12732	86	denticleless protein homolog	1.30782e-18
eug19581	111	denticleless protein homolog	1.13777e-25
eug30255	328	disease resistance protein At4g27190-like	1.29359e-132
eug18849	105	disease resistance protein RPM1-like	7.20213e-11
eug20704	107	disease resistance protein RPM1-like	1.76068e-17
eug20706	243	disease resistance protein RPM1-like	4.56644e-66
eug213	533	disease resistance protein RPM1-like	1.25957e-112
eug17701	222	disease resistance protein RPV1-like	2.22846e-50
eug1546	93	D-lactate dehydrogenase [cytochrome], mitochondrial isoform X1	1.84402e-15
eug20925	96	D-lactate dehydrogenase [cytochrome], mitochondrial isoform X2	9.24102e-18
eug1964	594	DNA polymerase V	1.71882e-128
eug7103	117	DNA polymerase zeta catalytic subunit	8.92711e-56
eug19406	209	DNA polymerase zeta catalytic subunit isoform X1	7.96592e-105
eug2494	165	DNA polymerase zeta catalytic subunit isoform X1	2.009e-56
eug20537	199	DNA polymerase zeta catalytic subunit isoform X2	2.00965e-96
eug10392	133	DNA topoisomerase 3-beta isoform X2	2.87276e-59
eug9710	133	DNA topoisomerase 3-beta isoform X2	2.87286e-59
eug28254	133	DNA-directed RNA polymerase I subunit rpa49-like	7.71548e-76
eug4638	133	DNA-directed RNA polymerase I subunit rpa49-like	1.78645e-74
eug17669	90	dnaJ homolog subfamily B member 9-like	2.68406e-21
eug5634	76	dnaJ homolog subfamily B member 9-like	4.48807e-17
eug22706	162	DUF1685 family protein	4.80103e-54
eug7040	123	DUF1685 family protein	2.68621e-17
eug22254	448	DUF313 domain-containing protein	1.42096e-30
eug22256	410	DUF313 domain-containing protein	6.51189e-21
eug13696	289	DUF4283 domain-containing protein/zf-CCHC_4 domain-containing protein	2.47275e-12
eug10700	186	DUF581 domain-containing protein	6.61567e-46
eug13838	156	DUF581 domain-containing protein	4.20253e-12
eug18207	191	DUF581 domain-containing protein	4.00098e-43
eug28605	184	DUF581 domain-containing protein	2.13444e-45
eug9588	246	DUF674 domain-containing protein	1.73466e-140
eug13014	73	dynamin-related protein 4C-like	6.27138e-26
eug20479.1	286	dynamin-related protein 4C-like	3.87624e-165
eug2183	291	dynamin-related protein 4C-like	2.58481e-175
eug7823	75	dynamin-related protein 4C-like	3.59134e-26
eug15541	96	E3 ubiquitin ligase BIG BROTHER-related	4.80198e-25
eug5871	83	E3 ubiquitin ligase BIG BROTHER-related	4.49585e-06
eug30364	266	E3 ubiquitin-protein ligase ATL23-like	7.06189e-13
eug3150	70	E3 ubiquitin-protein ligase ATL23-like	3.05732e-15
eug11264	185	E3 ubiquitin-protein ligase ATL31-like	1.40874e-14
eug29045	186	E3 ubiquitin-protein ligase ATL31-like	1.25814e-22
eug29901	264	E3 ubiquitin-protein ligase ATL6-like	4.34503e-29
eug20060	145	E3 ubiquitin-protein ligase BRE1-like 1	7.36363e-78
eug27387	145	E3 ubiquitin-protein ligase BRE1-like 1	4.14422e-77
eug2461	88	E3 ubiquitin-protein ligase Praja-1	3.79833e-12
eug30564	88	E3 ubiquitin-protein ligase Praja-1	5.60121e-12
eug12535	241	E3 ubiquitin-protein ligase Praja-1-like	1.91616e-126
eug6789	218	E3 ubiquitin-protein ligase Praja-1-like	2.68881e-113
eug23561	118	E3 ubiquitin-protein ligase RNF12-B-like	4.08399e-13
eug28848	123	E3 ubiquitin-protein ligase RNF12-B-like	1.97263e-23
eug1370	109	early nodulin-75-like	9.8491e-29
eug24163	170	early nodulin-75-like	4.839e-47
eug20306	232	ecdysone-induced protein 75B	8.08939e-101
eug24317	83	ecdysone-induced protein 75B	6.10238e-31
eug24489	120	Egg cell-secreted protein 1.4	3.06965e-52
eug25395	120	Egg cell-secreted protein 1.4	7.00114e-46
eug4219	120	Egg cell-secreted protein 1.4	1.93876e-54
eug3350	127	ELKS/Rab6-interacting/CAST family	4.84291e-35
eug8705	310	endoglucanase 11	0
eug16672	231	endoglucanase 11-like	7.67601e-145
eug16673	223	endoglucanase 11-like	3.37938e-142
eug3423	314	endoglucanase 11-like	0
eug20855	130	ethylene-responsive transcription factor 11-like	5.35487e-10
eug18664	101	ethylene-responsive transcription factor 4	3.31228e-24
eug19643	163	ethylene-responsive transcription factor 4	2.72452e-32
eug7384	134	ethylene-responsive transcription factor 4	1.12164e-48
eug27750	230	ethylene-responsive transcription factor CRF4-like	6.28454e-85
eug27751	162	ethylene-responsive transcription factor CRF4-like	5.11612e-62
eug27752.2	243	ethylene-responsive transcription factor CRF4-like	3.20986e-90
eug27838	289	ethylene-responsive transcription factor CRF4-like	5.59907e-126
eug11985	119	ethylene-responsive transcription factor ERF084	8.78581e-07
eug7620	110	ethylene-responsive transcription factor ERF084	8.69236e-12
eug23421	170	ethylene-responsive transcription factor ESR2-like	2.85673e-42
eug24281	144	ethylene-responsive transcription factor ESR2-like	1.19809e-42
eug23950	106	ethylene-responsive transcription factor RAP2-12	1.65736e-28
eug639	106	ethylene-responsive transcription factor RAP2-12	1.06748e-26
eug12099	172	FAR1-RELATED SEQUENCE 10	1.20676e-48
eug12102	172	FAR1-RELATED SEQUENCE 10	4.25568e-64
eug26795	145	fasciclin-like arabinogalactan protein 10	1.29696e-34
eug8783	122	fasciclin-like arabinogalactan protein 10	1.01977e-27
eug16207	164	F-box protein At2g02240-like isoform X1	8.59206e-69
eug20865.1	197	F-box protein PP2-B10 isoform X1	2.15225e-83
eug30581	206	F-box protein PP2-B10 isoform X1	8.4551e-87
eug10598	127	F-box protein PP2-B11-like isoform X4	3.42111e-42
eug7030	282	F-box protein SKIP1	6.11352e-146
eug2501	302	F-box protein SKIP1-like	4.08905e-155
eug2512	377	F-box protein SKIP22-like	6.03061e-112
eug29463	343	F-box protein SKIP22-like	7.87351e-74
eug6777	440	F-box/FBD/LRR-repeat protein At1g13570-like	0
eug999	434	F-box/FBD/LRR-repeat protein At1g13570-like	0
eug16498	312	F-box/kelch-repeat protein At1g57790-like	4.242e-72
eug29524	320	F-box/kelch-repeat protein At1g57790-like	1.27056e-78
eug20863	175	FCS-Like Zinc finger 2	7.60469e-11
eug3883	156	FCS-Like Zinc finger 2 isoform X1	5.87441e-14
eug25532	443	flavin-containing monooxygenase FMO GS-OX-like 2 isoform X1	0
eug9853	448	flavin-containing monooxygenase FMO GS-OX-like 2 isoform X1	0
eug17824	194	flotillin-like protein 2	3.94733e-52
eug16039	103	flowering-promoting factor 1-like	4.01625e-51
eug16040	103	flowering-promoting factor 1-like protein 2	5.23815e-58
eug15925	124	formin-like protein 14	5.86476e-27
eug29329	154	formin-like protein 14	8.49298e-27
eug14614	116	fringe-related protein	1.40559e-18
eug23525	119	fringe-related protein	1.89054e-19
eug17263	216	fructose-bisphosphate aldolase 1, cytoplasmic-like	1.01887e-91
eug3396	175	fructose-bisphosphate aldolase 1, cytoplasmic-like	6.99132e-81
eug3397	218	fructose-bisphosphate aldolase 6, cytosolic	1.36941e-87
eug625	135	galactinol synthase 2	9.72961e-23
eug29633	83	GATA transcription factor 5-like	1.07471e-16
eug18944	104	GATA transcription factor 6	1.28477e-14
eug13707	217	GDSL esterase/lipase At1g29670-like	1.35356e-93
eug27165.1	280	GDSL esterase/lipase At3g27950-like	8.47259e-123
eug29453	376	GDSL esterase/lipase At3g27950-like	0
eug5352	373	GDSL esterase/lipase At3g27950-like	9.00847e-174
eug11152	361	GDSL esterase/lipase At5g45670-like	4.21687e-156
eug24333	360	GDSL esterase/lipase At5g45670-like	1.16836e-167
eug27481	344	GDSL esterase/lipase At5g45670-like	3.96166e-157
eug11495	297	GDSL esterase/lipase EXL3-like	0
eug9839	278	GDSL esterase/lipase EXL3-like	2.49336e-175
eug25039	129	GEM-like protein 5	5.6989e-30
eug30507	212	GEM-like protein 5	6.3974e-36
eug390	129	GEM-like protein 5	6.01862e-29
eug25159	103	geranylgeranyl diphosphate reductase, chloroplastic-like	5.58765e-06
eug7863	118	geranylgeranyl diphosphate reductase, chloroplastic-like	2.96554e-13
eug9618	155	geranylgeranyl diphosphate reductase, chloroplastic-like	1.71404e-41
eug10517	192	geranylgeranyl pyrophosphate synthase 7, chloroplastic-like	4.17913e-58
eug10665	113	gibberellin 20 oxidase 2-like	1.64486e-43
eug19642	90	gibberellin 20 oxidase 2-like	1.50366e-49
eug20466	104	gibberellin 20 oxidase 2-like	8.16809e-49
eug2834	90	gibberellin 20 oxidase 2-like	4.24173e-47
eug29427	195	gibberellin 2-beta-dioxygenase 6	4.85448e-80
eug29429.1	140	gibberellin 2-beta-dioxygenase 6	3.01019e-75
eug20260	169	glutamate dehydrogenase 1	4.78091e-20
eug26556	299	glutamate dehydrogenase 1	3.42088e-10
eug4254	173	glutamate dehydrogenase 1	1.74295e-21
eug16460	106	glutamate-1-semialdehyde 2,1-aminomutase, chloroplastic-like	3.47708e-47
eug4782	108	glutamate-1-semialdehyde 2,1-aminomutase, chloroplastic-like	1.29996e-38
eug29568	112	glutaredoxin domain-containing cysteine-rich protein 1	7.44257e-52
eug808	189	glutaredoxin domain-containing cysteine-rich protein CG12206	2.53977e-65
eug13603	227	glutathione S-transferase U8-like	2.18996e-146
eug15205	214	glutathione S-transferase U8-like	2.06229e-138
eug25228	225	glutathione S-transferase U8-like	2.51379e-147
eug20518	202	glycine, alanine and asparagine-rich protein-like	5.14487e-82
eug20519	200	glycine, alanine and asparagine-rich protein-like	1.37388e-87
eug9307	245	glycine-rich cell wall structural protein 1.0-like	3.65176e-22
eug28475	92	glycine-rich cell wall structural protein 1-like	3.73611e-07
eug13759	148	glycine-rich cell wall structural protein-like	5.14905e-37
eug13760	339	glycine-rich cell wall structural protein-like	1.48041e-31
eug28852	131	glycine-rich protein 23-like	7.66273e-26
eug28853	131	glycine-rich protein 23-like	3.57636e-21
eug28854	137	glycine-rich protein 23-like	1.23753e-19
eug28855	138	glycine-rich protein 23-like	2.66132e-25
eug8040	83	glycine-rich protein 23-like	3.36731e-15
eug16917	159	glycine-rich protein 5-like	1.77147e-15
eug23203	129	glycine-rich protein 5-like	2.26507e-16
eug29478	165	glycine-rich protein 5-like	2.83344e-18
eug5399	122	glycine-rich protein 5-like	5.02715e-09
eug23058	172	glycine-rich protein A3-like	2.06155e-20
eug27472	177	glycine-rich protein A3-like	2.64051e-36
eug403	107	glycine-rich protein DOT1-like	3.37951e-17
eug9374	107	glycine-rich protein DOT1-like	1.24035e-17
eug14763.2	428	Glycine--tRNA ligase, mitochondrial 1	0
eug22472	315	glycine--tRNA ligase, mitochondrial 1	5.73678e-152
eug11397	513	glycine--tRNA ligase, mitochondrial 1-like	0
eug9075	73	glyoxylate/hydroxypyruvate reductase HPR3	5.46248e-12
eug12	112	glyoxylate/hydroxypyruvate reductase HPR3-like	4.12317e-46
eug13	73	glyoxylate/hydroxypyruvate reductase HPR3-like	8.96181e-12
eug9074	112	glyoxylate/hydroxypyruvate reductase HPR3-like	3.93069e-42
eug23491	272	GRAS family protein RAM1-like	2.68537e-44
eug22221	204	GRAS family protein RAM1-like isoform X1	2.08341e-33
eug4340	148	GRF1-interacting factor 3	5.29398e-07
eug2738	150	GTP_EFTU_D3 domain-containing protein/Abhydrolase_5 domain-containing protein	2.12702e-62
eug15528	242	G-type lectin S-receptor-like serine/threonine-protein kinase At4g03230	1.93187e-107
eug22401	203	G-type lectin S-receptor-like serine/threonine-protein kinase At4g03230	1.06611e-83
eug29709	109	G-type lectin S-receptor-like serine/threonine-protein kinase CES101 isoform X1	5.5718e-43
eug29643	130	G-type lectin S-receptor-like serine/threonine-protein kinase SD1-29	1.22927e-21
eug7352	102	G-type lectin S-receptor-like serine/threonine-protein kinase SD1-29	9.76785e-07
eug7756	117	G-type lectin S-receptor-like serine/threonine-protein kinase SD1-29	2.46988e-09
eug27201	155	Guanosine nucleotide diphosphate dissociation inhibitor	1.76918e-07
eug18043	88	heat shock 70 kDa protein	3.83546e-33
eug27068	75	heat shock 70 kDa protein	1.15845e-19
eug2725	88	Heat shock cognate protein 80	3.34262e-51
eug6608	88	Heat shock cognate protein 80	3.34252e-51
eug17434	89	heavy metal-associated isoprenylated plant protein 2	5.13163e-10
eug73	105	heavy metal-associated isoprenylated plant protein 2	2.6606e-13
eug74	149	heavy metal-associated isoprenylated plant protein 2	3.3067e-12
eug17660	112	heavy metal-associated isoprenylated plant protein 34	1.81903e-46
eug8936	112	heavy metal-associated isoprenylated plant protein 34	5.92421e-45
eug9300	93	heavy metal-associated isoprenylated plant protein 34	4.18516e-30
eug20445	247	heavy metal-associated isoprenylated plant protein 34-like	4.79304e-20
eug981	111	heavy metal-associated isoprenylated plant protein 34-like	2.65952e-42
eug13924.1	280	helicase sen1	1.17528e-149
eug17870.1	305	helicase sen1	5.5422e-140
eug6050	346	heparan-alpha-glucosaminide N-acetyltransferase	9.19255e-111
eug24835	297	heparan-alpha-glucosaminide N-acetyltransferase-like	8.8777e-64
eug14829	104	heterodimeric geranylgeranyl pyrophosphate synthase large subunit 1, chloroplastic-like	1.20121e-38
eug23357	99	hexokinase 2	1.01527e-36
eug6634	103	Hexokinase 2	3.66907e-37
eug13283	275	hexokinase-1	0
eug29710	275	hexokinase-1-like isoform X1	0
eug15860	152	high mobility group B protein 3-like	8.18075e-43
eug11715	146	histidine-containing phosphotransfer protein 1-like	2.87618e-83
eug11716	90	histidine-containing phosphotransfer protein 1-like	7.16698e-51
eug12906	146	histidine-containing phosphotransfer protein 1-like	1.26408e-97
eug8124	121	histidine-containing phosphotransfer protein 2-like	4.1456e-62
eug8125	70	histidine-containing phosphotransfer protein 2-like	1.01125e-31
eug24165	127	histidine-rich glycoprotein-like	1.72154e-36
eug24167	123	histidine-rich glycoprotein-like	1.01369e-33
eug24169	127	histidine-rich glycoprotein-like	3.53276e-37
eug10672	83	histone-lysine N-methyltransferase ASHR2	1.05116e-38
eug20628	256	histone-lysine N-methyltransferase ASHR2	2.40508e-38
eug29049	91	histone-lysine N-methyltransferase SETD2-like	1.69113e-22
eug17389	291	histone-lysine N-methyltransferase, H3 lysine-9 specific SUVH6-like	2.31767e-103
eug17391	314	histone-lysine N-methyltransferase, H3 lysine-9 specific SUVH6-like	3.26655e-103
eug15694	288	HMG1/2-like protein	1.07106e-76
eug15862	149	HMG1/2-like protein	1.51517e-35
eug19947	79	HVA22-like protein e	2.3262e-07
eug29220	130	HVA22-like protein e	4.07303e-17
eug17979	132	hydroxyproline-rich glycoprotein family protein	1.2672e-08
eug9654	269	hydroxyproline-rich glycoprotein family protein	6.75069e-10
eug19053	292	Hypothetical predicted protein	2.01905e-18
eug24402	324	Hypothetical predicted protein	0
eug27087	416	Hypothetical predicted protein	1.62851e-30
eug27091	254	Hypothetical predicted protein	7.59043e-41
eug8381	108	Hypothetical predicted protein	2.3627e-07
eug5139	98	hypothetical protein	5.92592e-08
eug9740	90	hypothetical protein	1.24906e-07
eug4790	204	hypothetical protein ACMD2_05090, partial	9.91008e-14
eug17175	154	hypothetical protein BHE74_00050784	9.48416e-07
eug8459	140	hypothetical protein BT93_A0105	2.91101e-32
eug17297	150	hypothetical protein BT93_A0944	1.16898e-31
eug12367	96	hypothetical protein BT93_A1606	5.02452e-06
eug19879	128	hypothetical protein BT93_A1617	1.94193e-19
eug20253	136	hypothetical protein BT93_A1617	1.93551e-12
eug16373	137	hypothetical protein BT93_A1661	1.27985e-16
eug18174	123	hypothetical protein BT93_A1661	7.33664e-13
eug13489	79	hypothetical protein BT93_A2191	1.15851e-07
eug16423	156	hypothetical protein BT93_B0589	4.79052e-61
eug3388	189	hypothetical protein BT93_B0589	3.12235e-63
eug26801	113	hypothetical protein BT93_B1397	1.4448e-10
eug2062	88	hypothetical protein BT93_C1557	6.08377e-20
eug26897	88	hypothetical protein BT93_C1557	6.01765e-20
eug590	123	hypothetical protein BT93_C1557	9.45079e-11
eug13698	77	hypothetical protein BT93_C1995	5.60902e-21
eug4821.1	666	hypothetical protein BT93_C2030	0
eug3720	180	hypothetical protein BT93_C2324	7.38341e-55
eug22684	203	hypothetical protein BT93_D0722	1.26071e-76
eug9305	311	hypothetical protein BT93_D1465	2.47171e-23
eug2552	125	hypothetical protein BT93_D1885	7.24355e-06
eug4220	128	hypothetical protein BT93_E0220	3.5649e-50
eug13247	125	hypothetical protein BT93_E1405	4.70393e-43
eug26702	99	hypothetical protein BT93_E1405	7.67267e-22
eug13509	109	hypothetical protein BT93_E1502	6.72989e-35
eug3155	111	hypothetical protein BT93_E1502	9.08736e-40
eug13778	77	hypothetical protein BT93_F1784	5.66551e-23
eug21345	81	hypothetical protein BT93_F1784	7.54013e-28
eug29937	216	hypothetical protein BT93_G0211	8.28961e-55
eug14972	74	hypothetical protein BT93_H0975	1.95874e-27
eug14973	74	hypothetical protein BT93_H0975	1.71707e-27
eug8830	72	hypothetical protein BT93_H2607	3.63153e-22
eug8831	91	hypothetical protein BT93_H2607	9.21046e-27
eug8833	77	hypothetical protein BT93_H2607	4.84856e-22
eug24349	94	hypothetical protein BT93_H2982	1.99678e-16
eug23164	174	hypothetical protein BT93_H3713	8.36617e-21
eug4708	206	hypothetical protein BT93_H3713	2.28826e-35
eug29440	101	hypothetical protein BT93_H3773	6.94422e-06
eug13995	103	hypothetical protein BT93_I0196	1.35081e-30
eug15839	103	hypothetical protein BT93_I0196	2.20258e-29
eug19876	94	hypothetical protein BT93_I0346	1.31839e-27
eug8575	94	hypothetical protein BT93_I0346	5.71304e-29
eug18657	94	hypothetical protein BT93_I0347	2.77928e-29
eug18659	94	hypothetical protein BT93_I0347	6.08125e-31
eug11131	123	hypothetical protein BT93_I0776	1.67878e-30
eug14389	98	hypothetical protein BT93_I0778	2.19188e-17
eug9082	453	hypothetical protein BT93_J0793	2.064e-78
eug25429	70	hypothetical protein BT93_J1502	5.05124e-07
eug772	175	hypothetical protein BT93_J1502	7.97305e-07
eug24750	184	hypothetical protein BT93_K0453	2.55383e-18
eug14210	108	hypothetical protein BT93_K0644	5.9851e-57
eug14211	161	hypothetical protein BT93_K0644	5.10864e-10
eug25879	138	hypothetical protein BT93_K1807	6.02146e-56
eug25882	130	hypothetical protein BT93_K1807	1.23741e-34
eug19392	92	hypothetical protein BT93_K1994	6.24671e-20
eug10768	82	hypothetical protein BT93_L0939	1.32772e-10
eug23590	251	hypothetical protein BT93_L1479	1.34572e-133
eug16408	114	hypothetical protein BT93_L2608	2.26925e-13
eug16137	86	hypothetical protein CDL15_Pgr002347	5.76179e-07
eug13168	407	hypothetical protein CDL15_Pgr009339	6.6031e-159
eug2294	407	hypothetical protein CDL15_Pgr009339	2.19261e-159
eug22080	154	hypothetical protein CK203_073061	4.8071e-10
eug23163	111	hypothetical protein CRG98_005410	2.67035e-09
eug5798	208	hypothetical protein EUGRSUZ_C02042	2.21047e-11
eug21093	77	hypothetical protein EUGRSUZ_G02791	1.71624e-13
eug21094	78	hypothetical protein EUGRSUZ_G02791	2.16219e-14
eug21097	74	hypothetical protein EUGRSUZ_G02791	9.24659e-14
eug21098	74	hypothetical protein EUGRSUZ_G02791	8.18821e-11
eug21100	75	hypothetical protein EUGRSUZ_G02791	5.3125e-09
eug1452	153	hypothetical protein F0562_012874	1.62865e-12
eug26956	99	hypothetical protein I3760_15G027200	4.72936e-07
eug9494	98	hypothetical protein I3760_15G027200	5.52112e-09
eug1106	117	hypothetical protein L484_005913	9.54212e-12
eug19553	130	hypothetical protein L484_005913	1.94214e-12
eug306	67	hypothetical protein L484_013392	1.34991e-09
eug841	84	hypothetical protein RHGRI_028034	2.00876e-21
eug8963	134	hypothetical protein RHGRI_028034	1.54714e-21
eug21292	118	hypothetical protein SADUNF_Sadunf16G0033700	5.50112e-07
eug24172	67	hypothetical protein TorRG33x02_273390	2.92721e-06
eug3717	526	hypothetical protein Vadar_033820	2.04256e-44
eug3718	212	hypothetical protein Vadar_033820	1.40367e-29
eug415	90	increased DNA methylation 3-like	2.04352e-31
eug417	127	increased DNA methylation 3-like	1.37685e-35
eug18193	78	indole-3-acetic acid-amido synthetase GH3.10	5.10392e-09
eug30673	102	indole-3-acetic acid-amido synthetase GH3.10	6.44395e-07
eug26847	78	indole-3-acetic acid-amido synthetase GH3.6	5.89756e-12
eug5741	78	indole-3-acetic acid-amido synthetase GH3.6	1.03843e-11
eug15324	298	inner centromere protein A isoform X2	3.47505e-13
eug23815	297	inner centromere protein A isoform X2	4.14537e-13
eug20201	281	inorganic pyrophosphatase 1	0
eug20202	276	inorganic pyrophosphatase 1	0
eug8967	292	inorganic pyrophosphatase 2-like	8.52464e-172
eug19640	95	inositol hexakisphosphate anddiphosphoinositol-pentakisphosphate kinase 1	5.30794e-12
eug20534	77	inositol hexakisphosphate anddiphosphoinositol-pentakisphosphate kinase 1	3.49396e-18
eug16526	130	integrator complex subunit 3 homolog	2.37852e-63
eug16527	167	integrator complex subunit 3 homolog	2.34197e-86
eug21202	170	integrator complex subunit 3 homolog	8.8625e-95
eug5122	133	integrator complex subunit 3 homolog isoform X1	8.36096e-65
eug10015	72	isocitrate dehydrogenase [NAD] regulatory subunit 1, mitochondrial-like	7.51499e-09
eug14684	72	isocitrate dehydrogenase [NAD] regulatory subunit 1, mitochondrial-like	5.19688e-10
eug3813	166	isoform 2 of histone-lysine n-methyltransferase trx1	7.96083e-66
eug24160	117	isopentenyl-diphosphate Delta-isomerase I	4.33062e-48
eug28234	117	isopentenyl-diphosphate Delta-isomerase I	2.72452e-51
eug17198.2	802	jacalin-related lectin 4-like	4.10305e-138
eug23430.1	176	L-ascorbate oxidase-like	2.79714e-51
eug26910	104	L-ascorbate oxidase-like	1.8282e-48
eug3768	104	L-ascorbate oxidase-like	5.98884e-46
eug671	153	L-ascorbate oxidase-like	1.91369e-58
eug12789	149	Late embryogenesis abundant	5.4845e-34
eug2549	105	Late embryogenesis abundant	2.352e-45
eug8395	96	Late embryogenesis abundant	1.45187e-40
eug13909	146	Late embryogenesis abundant protein	4.12739e-26
eug10748	268	late embryogenesis abundant protein D-29	9.95772e-108
eug3180	264	late embryogenesis abundant protein D-29	2.11716e-107
eug12355	287	LEAF RUST 10 DISEASE-RESISTANCE LOCUS RECEPTOR-LIKE PROTEIN KINASE-like 1.2	1.6328e-138
eug18319	291	LEAF RUST 10 DISEASE-RESISTANCE LOCUS RECEPTOR-LIKE PROTEIN KINASE-like 1.2	1.45078e-134
eug22721.2	218	LEAF RUST 10 DISEASE-RESISTANCE LOCUS RECEPTOR-LIKE PROTEIN KINASE-like 1.2	2.69637e-64
eug4601	119	LEAF RUST 10 DISEASE-RESISTANCE LOCUS RECEPTOR-LIKE PROTEIN KINASE-like 1.2	3.77209e-41
eug15286	179	lecithin retinol acyltransferase-like	2.31939e-83
eug23734	181	lecithin retinol acyltransferase-like	8.39524e-80
eug11151	83	lectin-like	9.36235e-27
eug5833	137	lectin-like	4.91333e-62
eug13615	475	leucine-rich repeat extensin-like protein 3	2.20585e-95
eug25927	240	leucine-rich repeat extensin-like protein 3	1.84526e-64
eug27711	272	leucine-rich repeat extensin-like protein 3	4.01545e-83
eug16828	113	leucine-rich repeat extensin-like protein 4	5.20275e-56
eug27630	109	leucine-rich repeat extensin-like protein 4	2.18919e-55
eug13852	642	leucine-rich repeat receptor-like tyrosine-protein kinase PXC3	0
eug13853	570	leucine-rich repeat receptor-like tyrosine-protein kinase PXC3	0
eug10093	71	L-galactose dehydrogenase	1.14748e-27
eug19368	66	L-galactose dehydrogenase	5.0204e-24
eug21602	370	LOC110651873 isoform	0
eug9873	470	LOC110651873 isoform	0
eug11484	219	LOC111013677 isoform	3.58946e-62
eug148	248	LOC111013677 isoform	2.05908e-108
eug2985	175	LOC111013677 isoform	1.68808e-40
eug2986	286	LOC111013677 isoform	4.84354e-84
eug29695	142	loganic acid O-methyltransferase-like	9.14423e-63
eug28686	243	LRR receptor kinase SERK2-like isoform X3	4.42136e-11
eug20291.1	644	LRR receptor-like serine/threonine-protein kinase GSO1	0
eug9590	229	L-type lectin-domain containing receptor kinase S.4-like	1.21678e-28
eug26908	496	lysine histidine transporter-like 8	0
eug8944	461	lysine histidine transporter-like 8	0
eug17208	136	lysine-specific demethylase JMJ25	1.53746e-69
eug28511	135	lysine-specific demethylase JMJ25-like	1.66789e-63
eug3252	159	lysine-specific demethylase JMJ25-like	5.33707e-94
eug29223	156	lysine-specific demethylase JMJ25-like isoform X1	1.85517e-26
eug5523	143	lysine-specific demethylase JMJ25-like isoform X1	5.95324e-36
eug16165	224	lysine-specific demethylase JMJ25-like isoform X2	3.03998e-130
eug17207	313	lysine-specific demethylase JMJ25-like isoform X2	0
eug9248	280	lysine-specific demethylase JMJ25-like isoform X2	1.73483e-98
eug14475	110	malate dehydrogenase-like	5.08731e-09
eug16511	156	MDIS1-interacting receptor like kinase 2-like	1.0019e-32
eug18056.2	404	MDIS1-interacting receptor like kinase 2-like	0
eug12809	70	mechanosensitive ion channel protein 6 isoform X1	3.75453e-13
eug11777	154	mechanosensitive ion channel protein 6-like	4.47926e-22
eug14337	73	mechanosensitive ion channel protein 6-like	2.34114e-08
eug461	73	mechanosensitive ion channel protein 6-like	1.88784e-08
eug1987	138	mediator of RNA polymerase II transcription subunit 7a-like	6.84503e-28
eug8346	121	mediator of RNA polymerase II transcription subunit 7a-like	5.9253e-42
eug13627	93	MFS transporter	2.67921e-54
eug22136	93	MFS transporter	1.09468e-53
eug23114	82	microtubule-associated protein RP/EB family member 1C	4.6698e-12
eug23116	122	microtubule-associated protein RP/EB family member 1C	3.75406e-15
eug11115	162	microtubule-associated protein TORTIFOLIA1	2.55453e-18
eug19010	127	microtubule-associated protein TORTIFOLIA1	6.7982e-22
eug15907	239	mitochondrial glycoprotein family protein	8.12349e-122
eug25249	248	mitochondrial glycoprotein family protein	3.37823e-128
eug3754	248	mitochondrial glycoprotein family protein	3.19904e-121
eug25016.2	218	mitochondrial uncoupling protein 5	9.85492e-111
eug2726	244	mitochondrial uncoupling protein 5	1.86962e-128
eug9263	233	mitochondrial uncoupling protein 5	1.93259e-114
eug21790.2	439	mitogen-activated protein kinase kinase 5	7.56398e-141
eug10513	346	mitogen-activated protein kinase kinase 5-like	0
eug2486	513	MLO-like protein 15	0
eug2671	508	MLO-like protein 15	0
eug27615	509	MLO-like protein 15	0
eug16286	561	MLO-like protein 2	0
eug6876	538	MLO-like protein 6	0
eug25168.2	248	monooxygenase 2-like	2.01409e-161
eug25169	259	monooxygenase 2-like	2.0147e-158
eug20393	168	monooxygenase 2-like isoform X2	5.66858e-105
eug23288	175	monooxygenase 2-like isoform X2	4.75197e-110
eug14379	243	monoterpene synthase-like	1.74681e-149
eug15514	258	monoterpene synthase-like	6.37675e-148
eug19563	80	multisubstrate pseudouridine synthase 7	9.8578e-22
eug27162	174	multisubstrate pseudouridine synthase 7	6.78331e-17
eug5594	78	multisubstrate pseudouridine synthase 7	5.00618e-18
eug19049	237	Myb_DNA-bind_6 domain-containing protein	1.52473e-62
eug856	196	Myb_DNA-bind_6 domain-containing protein	3.77341e-68
eug25553	312	Myosin-3 like	3.29123e-153
eug17432	147	NAC domain-containing protein 2-like	1.24242e-80
eug18706	283	NAC domain-containing protein 68-like	1.16367e-147
eug23552	300	NAC domain-containing protein 68-like	6.70418e-160
eug9362	300	NAC domain-containing protein 68-like	9.5867e-159
eug9289	814	NAC domain-containing protein 91-like isoform X1	3.053e-29
eug12098	120	NADPH-dependent pterin aldehyde reductase-like	1.90738e-34
eug21313	138	NADPH-dependent pterin aldehyde reductase-like	8.89338e-37
eug12922	262	NDR1/HIN1-like protein 10	1.40784e-84
eug12923	247	NDR1/HIN1-like protein 10	1.42728e-84
eug18903	215	NDR1/HIN1-like protein 10	3.60457e-50
eug3336	262	NDR1/HIN1-like protein 10	4.57546e-81
eug18904	273	NDR1/HIN1-like protein 12	2.04643e-49
eug24914	114	neutral ceramidase 2-like	5.75292e-57
eug27300	167	neutral ceramidase 2-like	1.15267e-56
eug3829	100	neutral ceramidase 2-like	3.46039e-54
eug25784	92	nitrate regulatory gene2 protein-like	1.08522e-32
eug27776	91	nitrate regulatory gene2 protein-like	3.60033e-34
eug6414	77	nitrate regulatory gene2 protein-like	3.29795e-21
eug23505.2	369	non-structural maintenance of chromosomes element 4 homolog A-like	0
eug2465.2	367	non-structural maintenance of chromosomes element 4 homolog A-like	0
eug29814.1	461	non-structural maintenance of chromosomes element 4 homolog A-like	0
eug26811	144	Nop14, putative isoform 1	3.119e-18
eug30674	122	Nop14, putative isoform 1	7.2843e-21
eug26709	298	N-terminal acetyltransferase A complex catalytic subunit NAA10	1.52958e-27
eug5445	120	N-terminal acetyltransferase A complex catalytic subunit NAA10-like	8.55614e-06
eug591	218	N-terminal acetyltransferase A complex catalytic subunit NAA10-like	1.79319e-12
eug14451	384	Nuclear factor related to kappa-B-binding protein	7.03344e-147
eug15477.1	506	nuclear factor related to kappa-B-binding protein	5.16687e-140
eug29681	145	nuclear transport factor 2B	9.59015e-49
eug6644	130	nuclear transport factor 2B	5.88376e-50
eug18581	394	nucleolar protein 58-like	6.28797e-97
eug6660	182	nucleolar protein 58-like	4.71847e-17
eug20434	126	Nucleoredoxin 3	7.42462e-33
eug4221	352	O-acyltransferase WSD1-like	7.42352e-139
eug4222	417	O-acyltransferase WSD1-like	0
eug11072	168	Octicosapeptide/Phox/Bem1p family protein	1.21928e-43
eug869	261	O-fucosyltransferase 20	2.41926e-17
eug16795	439	oligopeptide transporter 1-like	0
eug2782	439	oligopeptide transporter 1-like	0
eug2783	426	oligopeptide transporter 1-like	2.77978e-180
eug15422	727	oligopeptide transporter 5-like	0
eug27986	760	oligopeptide transporter 5-like	0
eug13275	97	omega-hydroxypalmitate O-feruloyl transferase	1.17634e-24
eug15413	123	omega-hydroxypalmitate O-feruloyl transferase	1.05692e-27
eug19578	117	organelle RRM domain-containing protein 2, mitochondrial	1.53292e-55
eug803	117	organelle RRM domain-containing protein 2, mitochondrial	2.19177e-55
eug20914	171	organic cation/carnitine transporter 4	9.68462e-86
eug21678	180	organic cation/carnitine transporter 4	3.51802e-81
eug8474	183	palmitoyl-acyl carrier protein thioesterase, chloroplastic	1.9223e-59
eug26864	427	palmitoyl-acyl carrier protein thioesterase, chloroplastic-like	0
eug7717	243	palmitoyl-acyl carrier protein thioesterase, chloroplastic-like	1.45433e-119
eug8475	180	palmitoyl-acyl carrier protein thioesterase, chloroplastic-like	1.22639e-97
eug15390	186	PAR1 protein	1.53158e-109
eug19300	186	PAR1 protein	1.90643e-110
eug23659	182	PAR1 protein	4.03169e-103
eug29869	149	pathogenesis-related protein 4	1.29066e-12
eug14484	103	pectate lyase-like	1.04032e-63
eug26523	103	pectate lyase-like	1.04032e-63
eug26875	515	pectinesterase 2-like	0
eug26876	515	pectinesterase 2-like	0
eug4215	209	pentatricopeptide repeat-containing protein	3.59448e-60
eug11663	91	pentatricopeptide repeat-containing protein At2g15690, mitochondrial-like	5.4973e-23
eug12990	125	pentatricopeptide repeat-containing protein At2g15690, mitochondrial-like	7.57302e-13
eug16074	112	pentatricopeptide repeat-containing protein At2g15690, mitochondrial-like	8.20828e-35
eug2367	122	pentatricopeptide repeat-containing protein At2g15690, mitochondrial-like	6.14659e-34
eug14007	174	pentatricopeptide repeat-containing protein At2g26790, mitochondrial	1.31594e-18
eug21370	97	pentatricopeptide repeat-containing protein At2g26790, mitochondrial	7.65917e-17
eug18440	202	pentatricopeptide repeat-containing protein At2g33760-like	1.62566e-134
eug21557	206	pentatricopeptide repeat-containing protein At2g33760-like	2.16586e-117
eug16182	118	pentatricopeptide repeat-containing protein At3g25210, mitochondrial	1.66273e-28
eug21323	155	pentatricopeptide repeat-containing protein At3g25210, mitochondrial	1.36767e-27
eug15357	127	pentatricopeptide repeat-containing protein At3g54980, mitochondrial-like	2.21359e-43
eug16141	197	pentatricopeptide repeat-containing protein At3g54980, mitochondrial-like	5.14792e-83
eug50	153	pentatricopeptide repeat-containing protein At3g61360	1.98044e-64
eug680	174	pentatricopeptide repeat-containing protein At3g61360	7.82919e-59
eug7089	192	pentatricopeptide repeat-containing protein At3g61360-like	1.18189e-52
eug5929	165	pentatricopeptide repeat-containing protein At4g02750-like	7.13441e-81
eug7377	216	pentatricopeptide repeat-containing protein At4g02750-like	2.83803e-114
eug12444	158	pentatricopeptide repeat-containing protein At4g32430, mitochondrial	1.15957e-96
eug27901	158	pentatricopeptide repeat-containing protein At4g32430, mitochondrial	2.38397e-97
eug21590.1	374	pentatricopeptide repeat-containing protein At5g08305	0
eug3755.2	236	pentatricopeptide repeat-containing protein At5g08305 isoform X1	1.27851e-153
eug13092	189	pentatricopeptide repeat-containing protein At5g66520-like isoform X1	3.19051e-67
eug27434	141	pentatricopeptide repeat-containing protein At5g66520-like isoform X1	1.73014e-47
eug1243	406	peptidyl-prolyl cis-trans isomerase FKBP43-like	4.75224e-179
eug13611	439	peptidyl-prolyl cis-trans isomerase FKBP43-like	0
eug13717	322	peroxidase 4-like	0
eug13718	322	peroxidase 4-like	0
eug16719	322	peroxidase 4-like	0
eug15046	69	peroxisomal and mitochondrial division factor 2	4.78706e-16
eug24583	276	peroxisomal and mitochondrial division factor 2	2.04791e-135
eug20621	271	peroxisomal and mitochondrial division factor 2-like	7.84542e-101
eug10689	109	PHD finger protein MALE MEIOCYTE DEATH 1	1.17194e-57
eug23254	109	PHD finger protein MALE MEIOCYTE DEATH 1	2.82725e-57
eug499	109	PHD finger protein MALE MEIOCYTE DEATH 1	2.04525e-55
eug1665	283	phosphatidate phosphatase PAH2-like isoform X1	0
eug21337	272	phosphatidate phosphatase PAH2-like isoform X1	9.06722e-141
eug22836	109	phosphoinositide phospholipase C 2	2.92509e-55
eug24086	72	phosphoinositide phospholipase C 2	3.37421e-33
eug24264	109	phosphoinositide phospholipase C 2	8.79775e-55
eug25084	109	phosphoinositide phospholipase C 2	8.07158e-60
eug23275	109	phosphoinositide phospholipase C 2-like	5.70248e-56
eug5936	69	phosphoinositide phospholipase C 2-like	2.48882e-30
eug24896	156	phospholipase A and acyltransferase 3-like	2.49636e-16
eug10142	107	phosphoribosylformylglycinamidine cyclo-ligase, chloroplastic-like	7.89749e-55
eug15321	107	phosphoribosylformylglycinamidine cyclo-ligase, chloroplastic-like	4.07931e-53
eug5933	117	phosphoribosylformylglycinamidine cyclo-ligase, chloroplastic-like	5.44037e-61
eug10795	149	phytosulfokine receptor 1	1.03316e-27
eug16956	131	phytosulfokine receptor 1-like	1.97825e-30
eug29940	355	phytosulfokine receptor 1-like	9.63988e-82
eug3847	175	phytosulfokine receptor 1-like	7.0881e-76
eug462	188	phytosulfokine receptor 1-like	4.64397e-75
eug24525	151	PII uridylyltransferase	1.66324e-55
eug15059	489	Plant basic secretory protein (BSP) family protein	1.07816e-114
eug21747	166	Plastid transcriptionally active 15	2.50072e-24
eug24665	148	Plastid transcriptionally active 15	2.66505e-44
eug6196	78	PLATZ transcription factor family protein	3.47294e-29
eug13966	322	pollen-specific leucine-rich repeat extensin-like protein 3	0
eug1591	169	pollen-specific leucine-rich repeat extensin-like protein 3	1.00256e-81
eug163	203	pollen-specific leucine-rich repeat extensin-like protein 3	7.37191e-78
eug28261	562	pollen-specific leucine-rich repeat extensin-like protein 3	0
eug3457	241	pollen-specific leucine-rich repeat extensin-like protein 3	1.84743e-101
eug17351	160	Polyadenylate-binding protein	4.09903e-95
eug10406	338	polyadenylate-binding protein 1-B-binding protein	2.78257e-169
eug9814	340	polyadenylate-binding protein 1-B-binding protein	1.26437e-164
eug9815	328	polyadenylate-binding protein 1-B-binding protein	1.4794e-172
eug25208	353	polygalacturonase-1 non-catalytic subunit beta-like	0
eug8305	657	polygalacturonase-1 non-catalytic subunit beta-like	5.28314e-143
eug9806	240	polyol transporter 5-like	1.05507e-09
eug23767	209	polyubiquitin-B-like isoform X2	1.75255e-51
eug2840	109	polyubiquitin-like isoform X1	5.70854e-37
eug17342	95	precursor of CEP14	1.21484e-33
eug22548	101	precursor of CEP14	4.46507e-56
eug18140	197	precursor of CEP9-like	8.84155e-63
eug30355	154	precursor of CEP9-like	7.75012e-67
eug4331	128	PREDICTED: uncharacterized protein LOC108212167	1.96272e-10
eug10400	560	primary amine oxidase	0
eug18986	126	primary amine oxidase	4.48627e-54
eug18992	217	primary amine oxidase	8.73043e-141
eug24550	217	primary amine oxidase	1.06021e-147
eug4016	126	primary amine oxidase	4.37166e-58
eug18816	242	primary amine oxidase-like	1.24659e-54
eug18989	593	primary amine oxidase-like	0
eug3949	183	primary amine oxidase-like	1.28234e-45
eug14018	314	probable 28S rRNA (cytosine-C(5))-methyltransferase isoform X1	0
eug19684	314	probable 28S rRNA (cytosine-C(5))-methyltransferase isoform X1	0
eug13494	89	probable 2-oxoglutarate-dependent dioxygenase AOP1	8.69335e-17
eug25163	101	probable 2-oxoglutarate-dependent dioxygenase AOP1	6.2867e-21
eug25092	130	probable 3-hydroxyisobutyrate dehydrogenase-like 1, mitochondrial	1.52422e-12
eug16642	189	probable aldo-keto reductase 2	9.19752e-81
eug2253	160	probable aldo-keto reductase 2	3.37594e-93
eug8198	171	probable aldo-keto reductase 2	8.91318e-89
eug10793	363	probable caffeine synthase 2	0
eug10794	361	probable caffeine synthase 2	0
eug3136.1	341	probable caffeine synthase 2	0
eug15049	117	probable cytosolic oligopeptidase A	3.23451e-11
eug19485	98	probable cytosolic oligopeptidase A	2.59129e-22
eug18161.2	122	probable disease resistance protein At4g27220 isoform X1	1.49354e-49
eug20647	164	probable disease resistance protein At4g27220 isoform X1	6.49179e-74
eug2325	334	probable disease resistance protein At4g27220 isoform X1	1.92716e-165
eug17729	175	probable disease resistance protein At5g66900	4.39902e-34
eug19222	124	probable disease resistance protein At5g66900	3.26829e-27
eug20021	193	probable disease resistance protein At5g66900	5.63102e-77
eug20650	153	probable disease resistance protein At5g66900	6.52931e-25
eug2337	149	probable disease resistance protein At5g66900	4.52551e-60
eug3921	154	probable disease resistance protein At5g66900	1.24832e-27
eug6093	156	probable disease resistance protein At5g66900	1.61915e-31
eug11405	130	probable glycosyltransferase At5g03795	1.83717e-48
eug25795	128	probable glycosyltransferase At5g03795 isoform X2	6.09178e-49
eug12687	83	probable H/ACA ribonucleoprotein complex subunit 1	2.56699e-11
eug12761	83	probable H/ACA ribonucleoprotein complex subunit 1	1.3046e-11
eug27425	98	probable H/ACA ribonucleoprotein complex subunit 1	2.03699e-15
eug12920	119	probable inactive poly [ADP-ribose] polymerase SRO5	2.94301e-40
eug15705	223	probable inactive poly [ADP-ribose] polymerase SRO5	4.41684e-71
eug16076	400	probable inactive receptor kinase At1g48480	8.29047e-137
eug18931	453	probable inactive receptor kinase At1g48480	5.01839e-135
eug26838	358	probable inactive receptor kinase At1g48480	1.62818e-134
eug11989	150	probable inactive receptor kinase At4g23740	4.80318e-67
eug18781	249	probable inactive receptor kinase At4g23740	3.83352e-125
eug12033	111	probable leucine-rich repeat receptor-like protein kinase At1g35710	1.99614e-24
eug5633	90	probable leucine-rich repeat receptor-like protein kinase At1g35710	2.36129e-28
eug16025	362	probable LRR receptor-like serine/threonine-protein kinase At1g56130	0
eug18148	316	probable LRR receptor-like serine/threonine-protein kinase At1g56130	0
eug19297.1	369	probable LRR receptor-like serine/threonine-protein kinase At1g56130	0
eug4522	219	probable LRR receptor-like serine/threonine-protein kinase At1g56130	2.85707e-128
eug6568	171	probable LRR receptor-like serine/threonine-protein kinase At1g56130	8.35592e-79
eug28482	107	probable LRR receptor-like serine/threonine-protein kinase At4g37250	4.42114e-14
eug30253	116	probable LRR receptor-like serine/threonine-protein kinase At4g37250	1.81051e-17
eug8279	106	probable LRR receptor-like serine/threonine-protein kinase At4g37250	4.32459e-12
eug12817.2	198	probable mediator of RNA polymerase II transcription subunit 26b	2.63237e-66
eug2108	298	probable mediator of RNA polymerase II transcription subunit 26b	4.0709e-108
eug4356	71	probable nitronate monooxygenase	4.9346e-14
eug23652	180	probable pectinesterase 29	2.79379e-102
eug7785	202	probable pectinesterase 29	2.48665e-122
eug15320	73	probable pectinesterase 55	1.81857e-24
eug16836	66	probable pectinesterase 55	2.0641e-23
eug18655	79	probable pectinesterase/pectinesterase inhibitor 51	9.68015e-29
eug27341	106	probable pectinesterase/pectinesterase inhibitor 51	1.04086e-49
eug24924	80	probable protein phosphatase 2C 27	1.38663e-28
eug766	88	probable protein phosphatase 2C 27	4.74232e-34
eug26436	90	probable pyridoxal 5'-phosphate synthase subunit PDX1	8.25893e-11
eug9190	83	probable pyridoxal 5'-phosphate synthase subunit PDX1	6.13354e-10
eug501	346	probable receptor-like protein kinase At5g15080	2.45191e-145
eug11925	111	probable S-adenosylmethionine-dependent methyltransferase At5g38100	1.8142e-51
eug13964	105	probable S-adenosylmethionine-dependent methyltransferase At5g38100	2.19472e-49
eug13965	118	probable S-adenosylmethionine-dependent methyltransferase At5g38100	3.41859e-66
eug29694	105	probable S-adenosylmethionine-dependent methyltransferase At5g38100	2.80855e-50
eug30506	206	probable serine/threonine-protein kinase PBL11	2.55546e-108
eug4745	144	probable serine/threonine-protein kinase PBL11	5.03714e-73
eug4563	83	probable serine/threonine-protein kinase PBL19	2.18332e-43
eug9278	83	probable serine/threonine-protein kinase PBL19	1.15171e-42
eug25487.1	341	probable serine/threonine-protein kinase PIX13 isoform X2	1.70387e-141
eug27466.1	464	probable serine/threonine-protein kinase PIX7	0
eug20307	215	probable serine/threonine-protein kinase yakA	2.46953e-78
eug5588	187	probable serine/threonine-protein kinase yakA	2.40716e-13
eug5897	347	probable serine/threonine-protein kinase yakA	1.86647e-154
eug703	391	probable transcription factor At1g61730	8.61704e-130
eug7573	463	probable transcription factor At1g61730	7.61252e-120
eug27382	133	probable tRNA N6-adenosine threonylcarbamoyltransferase, mitochondrial	8.25813e-28
eug4931	133	probable tRNA N6-adenosine threonylcarbamoyltransferase, mitochondrial isoform X1	5.03136e-28
eug17635	79	probable UDP-N-acetylglucosamine--peptide N-acetylglucosaminyltransferase SPINDLY isoform X1	1.76071e-41
eug27527	79	probable UDP-N-acetylglucosamine--peptide N-acetylglucosaminyltransferase SPINDLY isoform X1	6.97956e-41
eug5606	377	probable WRKY transcription factor 30	1.99157e-72
eug21669	244	probable WRKY transcription factor 31 isoform X1	2.37563e-106
eug3334	279	probable WRKY transcription factor 31 isoform X2	2.4416e-127
eug6880	96	Prolactin receptor like	8.43868e-22
eug29028	95	protein ABCI7, chloroplastic	7.11314e-35
eug4386	136	protein ABCI7, chloroplastic	1.0721e-38
eug16904	124	protein ACCELERATED CELL DEATH 6 isoform X1	8.30586e-49
eug28311	123	protein ACCELERATED CELL DEATH 6 isoform X1	1.31185e-39
eug1199	157	protein AGENET DOMAIN (AGD)-CONTAINING P1	3.38417e-78
eug21424	161	protein AGENET DOMAIN (AGD)-CONTAINING P1	5.31694e-79
eug20755	528	protein ALP1-like	0
eug25174	491	protein ALP1-like	0
eug19402	162	protein ALWAYS EARLY	1.20471e-23
eug20516	141	protein ALWAYS EARLY	1.12367e-23
eug12726	159	protein AMN1 homolog	5.68974e-12
eug20452	534	protein CHUP1, chloroplastic-like	0
eug22178	266	protein CHUP1, chloroplastic-like	1.03199e-109
eug13453	489	protein DA1-related 1	0
eug21780	563	protein DA1-related 1	0
eug19143	563	protein DA1-related 1-like	0
eug19924	110	protein DETOXIFICATION 53-like	1.02981e-47
eug28108	116	protein DETOXIFICATION 53-like	4.35836e-22
eug29382	89	protein DETOXIFICATION 53-like	6.2873e-25
eug17533	77	protein ENHANCED DOWNY MILDEW 2 isoform X1	2.23174e-13
eug22480	86	protein ENHANCED DOWNY MILDEW 2 isoform X1	1.27291e-13
eug11038	77	protein ENHANCED DOWNY MILDEW 2-like	1.41734e-15
eug13280	172	protein ENHANCED DOWNY MILDEW 2-like	4.70425e-70
eug21815	460	protein ENHANCED DOWNY MILDEW 2-like	0
eug5172	573	protein ENHANCED DOWNY MILDEW 2-like	0
eug11040	154	protein ENHANCED DOWNY MILDEW 2-like isoform X2	1.51057e-45
eug18273	82	protein FLOURY 1-like	6.16768e-18
eug22212	98	protein FLOURY 1-like isoform X2	7.54944e-14
eug7128	80	protein FLOURY 1-like isoform X2	6.57522e-11
eug15326	81	protein kinase PINOID	3.58242e-17
eug3241	78	protein kinase PINOID	2.1671e-17
eug19161	94	protein LIKE COV 2-like	4.92765e-15
eug25202	91	protein LIKE COV 2-like	4.27015e-16
eug26710	91	protein LIKE COV 2-like	5.04622e-16
eug13139	198	protein LURP-one-related 10-like	1.41048e-117
eug13135	220	protein LURP-one-related 15-like	3.20744e-116
eug11829	103	protein MID1-COMPLEMENTING ACTIVITY 1-like	2.33943e-26
eug4148	106	protein MID1-COMPLEMENTING ACTIVITY 1-like	7.78701e-44
eug14843	370	protein NEN1-like	1.90152e-174
eug2203	370	protein NEN1-like	2.87703e-170
eug150	251	protein NETWORKED 2D	9.12739e-76
eug151	188	protein NETWORKED 2D	1.19253e-78
eug5951	239	protein NETWORKED 2D	1.13432e-71
eug22411	91	protein N-lysine methyltransferase METTL21A	2.24169e-23
eug28272	97	protein N-lysine methyltransferase METTL21A	7.64123e-22
eug10628	168	protein NTM1-like 9	5.56761e-79
eug11185	209	protein NTM1-like 9	3.31768e-36
eug11187.1	467	protein NTM1-like 9	5.78679e-43
eug16323	248	protein NTM1-like 9	1.89052e-136
eug17819	220	protein NTM1-like 9	1.37851e-55
eug2468	248	protein NTM1-like 9	3.19487e-135
eug26496	206	protein NTM1-like 9	3.54054e-50
eug3521	327	protein NTM1-like 9	0
eug9284	295	protein NTM1-like 9	4.06394e-171
eug9285	279	protein NTM1-like 9	1.13473e-179
eug9287	199	protein NTM1-like 9	4.35896e-93
eug9473	327	protein NTM1-like 9	0
eug11953	151	protein NUCLEAR FUSION DEFECTIVE 4	1.17823e-69
eug6379	151	protein NUCLEAR FUSION DEFECTIVE 4	2.57722e-70
eug7220.2	168	protein NYNRIN-like	4.53162e-08
eug16435	123	protein OCTOPUS-like	9.76828e-38
eug3359	113	protein OCTOPUS-like	5.8023e-30
eug15303	228	protein PHLOEM PROTEIN 2-LIKE A10-like	1.94931e-91
eug22856	198	protein PHLOEM PROTEIN 2-LIKE A10-like	1.24941e-88
eug16075	91	protein PHYTOCHROME KINASE SUBSTRATE 3-like	1.75519e-44
eug26184	91	protein PHYTOCHROME KINASE SUBSTRATE 3-like	3.97741e-42
eug12586	128	protein PLASTID MOVEMENT IMPAIRED 2	1.54189e-54
eug1843	128	protein PLASTID MOVEMENT IMPAIRED 2	1.42289e-55
eug22617	376	protein prune-like protein	4.91798e-78
eug27500	327	protein prune-like protein	1.73864e-76
eug17644	136	protein RMD5	2.36318e-74
eug19189	136	protein RMD5	1.9198e-75
eug14478	401	protein SHORTAGE IN CHIASMATA 1	1.75427e-108
eug3950	467	protein SHORTAGE IN CHIASMATA 1	0
eug13882	635	protein SIEVE ELEMENT OCCLUSION B-like	0
eug14234	620	protein SIEVE ELEMENT OCCLUSION B-like	0
eug17653	464	protein SIEVE ELEMENT OCCLUSION B-like	9.08724e-118
eug23733.2	492	protein SIEVE ELEMENT OCCLUSION B-like	3.20796e-138
eug16184	236	protein spotted leaf 11-like	1.03059e-125
eug10018	212	protein SRC2 homolog	5.77217e-35
eug7416.1	164	protein SRC2 homolog	2.45933e-28
eug15446	178	protein SRC2-like	1.17908e-20
eug22785	140	protein SRC2-like	1.94836e-21
eug25673	315	protein SRC2-like	1.26939e-45
eug26583	98	protein SRC2-like	2.48891e-16
eug26889	121	protein SRC2-like	1.33174e-14
eug30155	214	protein SRC2-like	1.50974e-26
eug4311	203	protein SRC2-like	4.46946e-29
eug8057	121	protein SRC2-like	2.34616e-16
eug22533	77	protein SRG1-like	5.45314e-25
eug26865	107	protein SRG1-like	4.10471e-26
eug5611	107	protein SRG1-like	9.01788e-28
eug1018	245	protein STICHEL-like 4	4.95739e-104
eug11735	505	protein STICHEL-like 4	0
eug4290	569	protein STICHEL-like 4	0
eug5143	152	protein tesmin/TSO1-like CXC 4 isoform X1	3.38464e-63
eug9674	152	protein tesmin/TSO1-like CXC 4 isoform X1	3.92636e-63
eug16387	153	protein TIFY 10b-like	6.73109e-75
eug20301	109	protein TIFY 10b-like	1.79051e-30
eug20302	118	protein TIFY 10b-like	1.54194e-62
eug23028	117	protein TIFY 10b-like	1.4485e-62
eug20976	173	protein trichome birefringence-like 19	1.92541e-102
eug20980	280	protein trichome birefringence-like 19	3.58702e-112
eug22561	113	protein ULTRAPETALA 1-like	1.29313e-53
eug22560	113	protein ULTRAPETALA 2-like	2.16544e-56
eug17450	96	proteoglycan 4-like	2.97249e-34
eug17452	98	proteoglycan 4-like	1.77228e-19
eug17453	82	proteoglycan 4-like	3.26575e-10
eug26681	93	protodermal factor	2.45701e-49
eug27499	93	protodermal factor	1.82468e-46
eug5148	110	protodermal factor	3.15325e-53
eug6018	98	protodermal factor	2.19064e-55
eug14244	94	protoheme IX farnesyltransferase, mitochondrial	9.6318e-53
eug22962	94	protoheme IX farnesyltransferase, mitochondrial	3.13386e-51
eug20626	91	putative 30S ribosomal protein S2	4.96441e-34
eug4552	445	putative ankyrin repeat protein RF_0381	0
eug4554.1	427	putative ankyrin repeat protein RF_0381	0
eug1493	110	putative B3 domain-containing protein Os03g0621600	6.44211e-34
eug19214	213	putative B3 domain-containing protein Os03g0621600	4.19053e-118
eug11237.1	173	putative BPI/LBP family protein At1g04970	2.42365e-26
eug3116	103	putative BPI/LBP family protein At1g04970	1.13159e-26
eug14876	100	putative calcium-binding protein CML10	2.75353e-44
eug20759	100	putative calcium-binding protein CML10	1.05852e-46
eug21338	100	putative calcium-binding protein CML10	2.26125e-53
eug26324	95	putative calcium-binding protein CML10	4.11106e-52
eug26325	138	putative calcium-binding protein CML10	1.87441e-30
eug5579	109	putative calcium-binding protein CML10	2.30601e-57
eug23549	638	putative calcium-transporting ATPase 13, plasma membrane-type	0
eug23550	761	putative calcium-transporting ATPase 13, plasma membrane-type	0
eug19729	81	putative cysteine-rich receptor-like protein kinase 35	1.98815e-06
eug6103	81	putative cysteine-rich receptor-like protein kinase 35	1.84931e-07
eug15840	108	putative DEAD-box ATP-dependent RNA helicase 1-like isoform X1	5.8065e-09
eug20730	94	putative ETHYLENE INSENSITIVE 3-like 4 protein	5.9661e-27
eug26175	91	putative ETHYLENE INSENSITIVE 3-like 4 protein	7.65815e-26
eug17518	98	putative F-box protein PP2-B12 isoform X1	8.73531e-41
eug10333	185	putative GAST1 protein precursor	1.70167e-51
eug21506	164	putative GAST1 protein precursor	4.03924e-55
eug26803	177	putative invertase inhibitor	6.68587e-89
eug30590	106	putative Late embryogenesis abundant protein, LEA-14	4.4946e-26
eug15959	87	putative nitronate monooxygenase	2.79243e-19
eug18279.1	238	putative pentatricopeptide repeat-containing protein At1g19290	3.20531e-66
eug12157	132	putative pentatricopeptide repeat-containing protein At3g23330	4.44957e-36
eug12466	194	putative pentatricopeptide repeat-containing protein At5g08310, mitochondrial	1.37081e-118
eug5782	173	putative pentatricopeptide repeat-containing protein At5g08310, mitochondrial	4.51107e-98
eug9267	192	putative pentatricopeptide repeat-containing protein At5g08310, mitochondrial	1.27126e-110
eug18850	89	putative P-loop containing nucleoside triphosphate hydrolase, leucine-rich repeat domain, L	3.06788e-14
eug13564	567	putative receptor-like protein kinase At4g00960	0
eug19220	560	putative receptor-like protein kinase At4g00960	0
eug26751	138	putative ribosome biogenesis protein slx9-like	1.31496e-44
eug7665	237	putative ribosome biogenesis protein slx9-like	3.01988e-58
eug28497	106	putative RING-H2 finger protein ATL21B	7.14211e-29
eug17611	199	putative serine/threonine-protein kinase roco5	1.66763e-99
eug11710	304	putative two-component response regulator-like APRR6	2.73723e-109
eug19074	489	putative two-component response regulator-like APRR6	2.15303e-98
eug19075	114	putative two-component response regulator-like APRR6	2.73232e-18
eug26652	512	putative WRKY transcription factor 19 -like protein	4.48197e-121
eug25724.1	757	PYK10-binding protein 2-like	7.73079e-136
eug3162.1	754	PYK10-binding protein 2-like	1.0323e-134
eug366.1	911	PYK10-binding protein 2-like	3.0425e-117
eug3163.2	680	pyrophosphate-energized vacuolar membrane proton pump	0
eug365	652	pyrophosphate-energized vacuolar membrane proton pump	0
eug17199.1	586	pyrophosphate-energized vacuolar membrane proton pump-like	4.27787e-170
eug25725.1	655	pyrophosphate-energized vacuolar membrane proton pump-like	0
eug27627	91	RAB proteins geranylgeranyltransferase component	8.89794e-09
eug13284	156	receptor-like protein kinase 5	6.08868e-95
eug29713	156	receptor-like protein kinase 5	1.37625e-91
eug15433	96	receptor-like protein kinase FERONIA	3.53006e-53
eug20254	96	receptor-like protein kinase FERONIA	3.07105e-53
eug17696	123	receptor-like protein kinase HSL1	1.26187e-48
eug21291	228	receptor-like protein kinase HSL1	1.19561e-106
eug23805	228	receptor-like protein kinase HSL1	2.7169e-110
eug1453	228	receptor-like serine/threonine-protein kinase SD1-8	5.61435e-103
eug7575	428	receptor-like serine/threonine-protein kinase SD1-8	0
eug9371	366	receptor-like serine/threonine-protein kinase SD1-8	1.44624e-142
eug962	478	receptor-like serine/threonine-protein kinase SD1-8	0
eug15908	430	receptor-like serine/threonine-protein kinase SD1-8 isoform X1	0
eug26321	195	regulatory-associated protein of TOR 1	5.12136e-14
eug27063	220	Retrovirus-related Pol polyprotein from transposon RE1	2.40369e-42
eug28024	84	Retrovirus-related Pol polyprotein from transposon RE1	1.33276e-20
eug786	117	retrovirus-related pol polyprotein from transposon RE1	4.39932e-50
eug20146	97	Retrovirus-related Pol polyprotein from transposon TNT 1-94	1.17876e-12
eug22049	217	retrovirus-related Pol polyprotein from transposon TNT 1-94	8.94218e-33
eug25118	107	retrovirus-related Pol polyprotein from transposon TNT 1-94	1.23677e-12
eug6525	120	retrovirus-related Pol polyprotein from transposon TNT 1-94	1.98248e-17
eug29168.2	527	reverse transcriptase domain-containing protein	1.66285e-90
eug17810	121	rho GTPase-activating protein gacO-like	6.89806e-30
eug23205	170	rho GTPase-activating protein gacO-like	3.06219e-30
eug3566	234	rho GTPase-activating protein gacO-like	3.64042e-42
eug18062	190	rho GTPase-activating protein gacV-like	7.11239e-47
eug30439	167	rho GTPase-activating protein gacV-like	5.20248e-46
eug7110	169	rho GTPase-activating protein gacV-like	2.33212e-45
eug23823	183	ribosomal protein S6e	8.83134e-21
eug25260	127	ribosome biogenesis protein NSA2 homolog	3.58648e-12
eug7776	75	ribosome biogenesis protein NSA2 homolog	1.03295e-22
eug11790	398	RING finger protein B-like	0
eug11791	395	RING finger protein B-like	0
eug18096	393	RING finger protein B-like	0
eug19498	400	RING finger protein B-like	0
eug21816	394	RING finger protein B-like	0
eug18095	75	RING finger protein B-like isoform X3	5.17516e-34
eug20417	75	RING finger protein B-like isoform X3	7.86011e-35
eug26510	110	RING/U-box superfamily protein	8.71589e-24
eug22803	82	RNA polymerase II C-terminal domain phosphatase-like 2 isoform X3	1.8595e-31
eug3675	82	RNA polymerase II C-terminal domain phosphatase-like 2 isoform X3	3.38173e-32
eug11589	93	RNA polymerase II C-terminal domain phosphatase-like 4	2.74435e-43
eug14977.2	155	RNA polymerase II C-terminal domain phosphatase-like 4	5.98028e-49
eug16561	76	RNA polymerase II C-terminal domain phosphatase-like 4	6.49999e-30
eug18732	101	RNA polymerase II C-terminal domain phosphatase-like 4	7.02024e-37
eug3713	324	RNA polymerase II C-terminal domain phosphatase-like 4	1.721e-167
eug3715	275	RNA polymerase II C-terminal domain phosphatase-like 4	6.58864e-131
eug14515	132	RNA-binding protein 33-like	7.05909e-63
eug27073	131	RNA-binding protein 33-like	8.25256e-66
eug12856	111	RNA-dependent RNA polymerase 2	4.29599e-35
eug20729	142	RNA-dependent RNA polymerase 2	6.8762e-32
eug25270	277	RNA-dependent RNA polymerase 2	5.05174e-29
eug2535	80	rop guanine nucleotide exchange factor 7-like	3.06313e-37
eug3104	80	rop guanine nucleotide exchange factor 7-like	1.1603e-37
eug4728	160	RPM1-interacting protein 4	5.40391e-28
eug14702	137	RPM1-interacting protein 4-like	4.82615e-50
eug15329	307	RPM1-interacting protein 4-like	9.98676e-133
eug22464	80	rRNA biogenesis protein RRP5	1.23367e-20
eug6451	80	rRNA biogenesis protein RRP5	8.94806e-21
eug6723	137	rubisco accumulation factor 1.1, chloroplastic-like	2.76492e-40
eug6724	79	rubisco accumulation factor 1.1, chloroplastic-like	3.96769e-37
eug12364	261	rust resistance kinase Lr10-like	1.70998e-90
eug16122	143	rust resistance kinase Lr10-like	6.7579e-70
eug20822	147	rust resistance kinase Lr10-like	1.64477e-61
eug5043	245	rust resistance kinase Lr10-like	7.95429e-93
eug14061	216	scarecrow-like protein 21	8.10129e-118
eug27379	216	scarecrow-like protein 21	1.73023e-114
eug22100	277	secoisolariciresinol dehydrogenase	1.3657e-158
eug9954	277	secoisolariciresinol dehydrogenase	1.16702e-167
eug12255	107	secoisolariciresinol dehydrogenase-like	4.90745e-40
eug12860	133	secoisolariciresinol dehydrogenase-like	1.186e-39
eug24866	131	self-incompatibility protein S1-like	3.67363e-66
eug25617	94	self-incompatibility protein S1-like	6.14501e-35
eug24843	524	senescence-associated carboxylesterase 101-like isoform X2	0
eug25167	649	senescence-associated carboxylesterase 101-like isoform X2	0
eug10007	84	serine carboxypeptidase 24-like	2.1106e-17
eug26171	185	serine carboxypeptidase II-2	2.25772e-111
eug28609	167	serine carboxypeptidase II-2	2.55497e-110
eug9764.1	185	serine carboxypeptidase II-2	1.11311e-109
eug23217	289	Serine protease inhibitor (SERPIN) family protein	1.24937e-158
eug25356	280	Serine protease inhibitor (SERPIN) family protein	9.61435e-156
eug26863	153	serine/arginine repetitive matrix protein 1	3.63729e-62
eug3428	153	serine/arginine repetitive matrix protein 1	9.30712e-57
eug19410	168	serine/arginine-rich splicing factor RSZ21 isoform X1	1.11332e-16
eug28825	204	Serine/threonine protein kinase	1.41655e-33
eug23052	114	serine/threonine-protein kinase SRPK	5.63921e-25
eug22868	582	serine/threonine-protein kinase/endoribonuclease IRE1a-like isoform X2	3.38756e-158
eug15306	459	serine/threonine-protein kinase/endoribonuclease IRE1b	1.80839e-142
eug22735	227	serine/threonine-protein kinase/endoribonuclease IRE1b-like	1.33913e-97
eug169	116	serine-rich adhesin for platelets	1.46638e-50
eug23432	116	serine-rich adhesin for platelets	3.0673e-53
eug19316	381	SIP1 domain-containing protein	0
eug29516	407	SIP1 domain-containing protein	0
eug14962	115	SKP1-like protein 11	1.0716e-39
eug26343	150	SKP1-like protein 11	6.04915e-72
eug19989	170	SKP1-like protein 1B	4.78222e-33
eug24338	203	small heat shock protein, chloroplastic-like isoform X2	2.61624e-65
eug24339.1	200	small heat shock protein, chloroplastic-like isoform X2	3.31841e-65
eug10188	77	small ribosomal subunit biogenesis GTPase RsgA 1, mitochondrial	5.45909e-23
eug21318	78	small ribosomal subunit biogenesis GTPase RsgA 1, mitochondrial-like	1.06442e-21
eug29235	104	smr (Small MutS Related) domain-containing protein	5.77807e-06
eug12200	148	SNF2 domain-containing protein CLASSY 4-like	9.43435e-66
eug14213	613	SNF2 domain-containing protein CLASSY 4-like	2.25536e-177
eug2916	84	spermidine synthase 1	6.34892e-13
eug5548	95	spermidine synthase 1	7.21628e-16
eug9015	120	spermidine synthase 1	3.81047e-15
eug19482	162	splicing factor YJU2-like	1.97555e-24
eug19483	378	splicing factor YJU2-like	1.66533e-52
eug19484	202	splicing factor YJU2-like	1.06747e-37
eug6017	145	splicing factor YJU2-like	1.4951e-29
eug23065	97	S-protein homolog 18-like	6.05663e-29
eug23101	135	S-protein homolog 18-like	1.47532e-53
eug28758	151	SRSF protein kinase 2-like isoform X1	1.71169e-27
eug14104	236	starch synthase	1.7101e-39
eug21002	198	starch synthase 3, chloroplastic/amyloplastic isoform X1	4.9846e-39
eug12414	191	stearoyl-[acyl-carrier-protein] 9-desaturase, chloroplastic	3.47191e-120
eug23036	191	stearoyl-[acyl-carrier-protein] 9-desaturase, chloroplastic	2.69755e-122
eug30560	191	stearoyl-[acyl-carrier-protein] 9-desaturase, chloroplastic	4.2829e-125
eug13739	151	stilbene synthase	2.7614e-18
eug13742	167	stilbene synthase	3.48682e-19
eug25385	196	stress protein DDR48	4.975e-54
eug8951	97	stress protein DDR48	3.22184e-43
eug11142	169	Subtilisin-like protease	1.13742e-31
eug22331.1	191	subtilisin-like protease SBT1.2	6.79511e-39
eug24319	127	subtilisin-like protease SBT1.2	9.07291e-22
eug980	127	subtilisin-like protease SBT1.2	7.32937e-22
eug3094	112	subtilisin-like protease SBT3	4.83765e-41
eug8828	135	subtilisin-like protease SBT3	1.97051e-44
eug21248	104	subtilisin-like protease SBT4.14	9.52465e-56
eug23553	104	subtilisin-like protease SBT4.14	1.26855e-55
eug1385	218	subtilisin-like protease SBT4.3	4.61348e-89
eug6285	145	subtilisin-like protease SBT5.4	2.81181e-57
eug821	128	subtilisin-like protease SBT5.4	1.00458e-43
eug20328	77	sugar transport protein 7	7.00609e-23
eug28707	109	sugar transport protein 7	4.11761e-23
eug18097	191	sugar transport protein 8-like	1.96291e-13
eug28113	108	sugar transport protein 8-like	3.38114e-20
eug5144	130	synaptotagmin-4-like isoform X2	1.09672e-09
eug18669	150	synaptotagmin-5-like	1.18025e-09
eug12912	145	TGF-beta-activated kinase 1 and MAP3K7-binding protein 3-like	1.07432e-30
eug310	99	TGF-beta-activated kinase 1 and MAP3K7-binding protein 3-like	2.03957e-32
eug26317	305	thaumatin-like protein 1b	3.65049e-160
eug982	301	thaumatin-like protein 1b	2.94347e-156
eug12806	182	threonine dehydratase biosynthetic, chloroplastic	2.65356e-78
eug3061	175	threonine dehydratase biosynthetic, chloroplastic	2.29808e-73
eug408	154	thylakoid lumenal 19 kDa protein, chloroplastic	1.87053e-42
eug8370	113	thylakoid lumenal 19 kDa protein, chloroplastic	3.06493e-39
eug16520	119	TMV resistance protein N-like	1.40813e-29
eug19002	380	TMV resistance protein N-like	0
eug22501	155	TMV resistance protein N-like	1.34848e-31
eug24981	107	TMV resistance protein N-like	7.99602e-30
eug26462	380	TMV resistance protein N-like	0
eug3092	176	TMV resistance protein N-like	2.9345e-38
eug3117	127	TMV resistance protein N-like	1.27453e-26
eug3182	247	TMV resistance protein N-like	4.74704e-94
eug340	339	TMV resistance protein N-like	1.64092e-131
eug341.1	313	TMV resistance protein N-like	1.26451e-116
eug4800	74	TMV resistance protein N-like	6.63418e-21
eug6119	138	TMV resistance protein N-like	7.97275e-22
eug6768	124	TMV resistance protein N-like	6.94555e-19
eug8425	214	TMV resistance protein N-like	9.2184e-84
eug22981	174	TMV resistance protein N-like isoform X1	3.32061e-14
eug22982	116	TMV resistance protein N-like isoform X1	2.3533e-52
eug19790	165	TMV resistance protein N-like isoform X2	2.99459e-22
eug8033.2	123	TMV resistance protein N-like isoform X2	2.18906e-15
eug10336	114	toll/interleukin-1 receptor-like protein	8.7611e-15
eug484	121	toll/interleukin-1 receptor-like protein	2.86485e-26
eug8961	250	traB domain-containing protein-like isoform X1	1.09564e-76
eug17250	103	transcription factor bHLH140 isoform X2	2.82007e-32
eug3088	76	transcription factor bHLH140 isoform X2	2.13779e-18
eug11275	114	transcription factor bHLH48	3.66422e-46
eug19730	114	transcription factor bHLH48	9.8733e-49
eug13113	226	transcription factor bHLH85-like	7.41905e-127
eug28601	226	transcription factor bHLH85-like	4.73631e-124
eug11918	189	transcription factor MYB113-like	2.69433e-77
eug183	180	transcription factor MYB75-like	2.92904e-88
eug20744	158	transcription factor MYB98	2.02295e-21
eug757	485	transcription factor MYB98	2.63964e-125
eug5688	320	transcription factor MYB98-like	6.30833e-101
eug9875	115	transcription factor MYB98-like	1.49854e-12
eug12406	167	Transcription factor TCP20	9.95556e-15
eug14664	84	transcription factor UNE10	2.36444e-13
eug5976	182	transcription factor UNE10	2.94151e-12
eug7051	269	transcription factor VIP1-like	1.0135e-101
eug8931	253	transcription factor VIP1-like	8.33509e-98
eug8367	179	transcriptional repressor ILP1	3.7964e-13
eug15213	296	translation initiation factor IF-2	4.75662e-68
eug20029	541	translation initiation factor IF-2	7.30536e-108
eug20208	132	Transmembrane 9 superfamily member 7	1.41934e-13
eug13771	162	transmembrane 9 superfamily member 8-like	1.7359e-12
eug16512	177	Transmembrane protein	3.53991e-53
eug30126	178	Transmembrane protein	2.65476e-51
eug4697	125	transposon Tf2-1 polyprotein	4.09891e-47
eug6540	121	Transposon Ty3-G Gag-Pol polyprotein	5.9662e-15
eug24318	163	trithorax group protein osa-like	1.35496e-33
eug27287	138	tropinone reductase-like 1	1.82666e-17
eug24650	104	tubulin-folding cofactor C	5.18894e-26
eug26927	109	tubulin-folding cofactor C	4.16264e-32
eug18980	104	Tudor domain-containing protein	2.66528e-53
eug16448	205	two pore potassium channel c-like isoform X1	2.72105e-26
eug13485	552	two-component response regulator ARR14-like	0
eug21372	188	two-component response regulator ARR14-like	1.98059e-83
eug6856	464	two-component response regulator ARR14-like	0
eug6860	355	two-component response regulator ARR14-like	6.69358e-138
eug19076	510	two-component response regulator ARR1-like	2.80572e-177
eug8	382	two-component response regulator ARR2-like isoform X1	0
eug14326	100	two-pore potassium channel 3-like	2.26253e-34
eug4822	101	two-pore potassium channel 3-like	2.14928e-38
eug17551	108	type I inositol polyphosphate 5-phosphatase 5	6.62479e-25
eug2223	110	type I inositol polyphosphate 5-phosphatase 5	3.63803e-25
eug16786	162	ubiquitin carboxyl-terminal hydrolase 8-like	6.65331e-37
eug5823	113	ubiquitin carboxyl-terminal hydrolase 8-like isoform X2	5.84175e-16
eug14454	114	Ubiquitin system component Cue	2.88776e-47
eug15406	108	Ubiquitin-conjugating enzyme E2 2	2.01475e-33
eug16805	91	Ubiquitin-conjugating enzyme E2 2	9.74952e-32
eug3584	86	ubiquitin-like protein 5	6.27659e-09
eug14273	89	UBN2_3 domain-containing protein	3.67384e-41
eug16057	215	U-box domain-containing protein 12-like	3.47781e-138
eug26024	91	U-box domain-containing protein 26	2.27854e-12
eug10504	67	U-box domain-containing protein 26-like	2.60397e-15
eug11057	76	U-box domain-containing protein 26-like	1.39738e-12
eug20693	67	U-box domain-containing protein 26-like	1.53684e-14
eug25855	94	U-box domain-containing protein 26-like	1.03163e-31
eug6286	76	U-box domain-containing protein 26-like	1.37761e-13
eug10887	281	U-box domain-containing protein 35-like	4.23234e-158
eug21843	91	U-box domain-containing protein 35-like	7.96777e-49
eug3119	237	U-box domain-containing protein 35-like	6.7806e-116
eug9165	91	U-box domain-containing protein 35-like	6.08409e-50
eug20480	164	U-box domain-containing protein 51-like isoform X1	7.22729e-89
eug25154	172	U-box domain-containing protein 52-like	1.49157e-101
eug15186	146	UDP-D-apiose/UDP-D-xylose synthase 2	1.00388e-49
eug15924.1	147	UDP-glycosyltransferase 73C3-like	3.61036e-79
eug16823.1	147	UDP-glycosyltransferase 73C3-like	2.62813e-84
eug14268.1	208	UDP-glycosyltransferase 91C1	3.24402e-120
eug14271.1	209	UDP-glycosyltransferase 91C1	7.8398e-101
eug19577	100	uncharacterized mitochondrial protein AtMg00860-like	2.7282e-31
eug27658	173	uncharacterized protein LOC104422917	2.2658e-11
eug1902	198	uncharacterized protein LOC104428113	5.65282e-98
eug25516	93	uncharacterized protein LOC104439428	7.90385e-29
eug6551	95	uncharacterized protein LOC104439428	2.35213e-30
eug15258	103	uncharacterized protein LOC104449201	2.04954e-26
eug17129	103	uncharacterized protein LOC104449201	3.17774e-28
eug27643	239	uncharacterized protein LOC104453401	1.98763e-09
eug29849	115	uncharacterized protein LOC104453401	1.58963e-28
eug14961	122	uncharacterized protein LOC104455534	4.04795e-16
eug24203.1	390	uncharacterized protein LOC104455534	4.50464e-118
eug8469.1	349	uncharacterized protein LOC104455534	1.58179e-97
eug14159	178	uncharacterized protein LOC104455547	6.533e-20
eug22442	143	uncharacterized protein LOC108955637	4.20044e-09
eug29648	308	uncharacterized protein LOC108957620	3.60909e-129
eug21041.2	439	uncharacterized protein LOC108958440 isoform X2	3.07318e-151
eug2761	172	uncharacterized protein LOC108959267	1.41128e-41
eug11487	70	uncharacterized protein LOC115661707	9.95041e-18
eug18037	222	uncharacterized protein LOC115661707	2.01371e-11
eug18410	78	uncharacterized protein LOC115661707	3.0104e-16
eug23128	78	uncharacterized protein LOC115661707	2.85948e-20
eug29129	78	uncharacterized protein LOC115661707	4.87195e-19
eug19245	106	uncharacterized protein LOC115662167	4.99826e-06
eug19064	124	uncharacterized protein LOC115663348	7.17025e-59
eug20791	123	uncharacterized protein LOC115663348	6.22402e-53
eug29826	230	uncharacterized protein LOC115664499	2.67214e-49
eug29031	117	uncharacterized protein LOC115665593	1.1815e-27
eug14787	259	uncharacterized protein LOC115667281 isoform X2	2.41268e-33
eug2073	165	uncharacterized protein LOC115667281 isoform X2	1.90777e-08
eug8924	205	uncharacterized protein LOC115668702	3.25389e-42
eug11101	132	uncharacterized protein LOC115669680	8.18916e-18
eug24710.1	300	uncharacterized protein LOC115671143	2.93158e-157
eug11592	121	uncharacterized protein LOC115672919 isoform X2	1.98735e-14
eug4830	118	uncharacterized protein LOC115674312	2.32966e-32
eug30368	145	uncharacterized protein LOC115674840	3.55106e-38
eug4454	124	uncharacterized protein LOC115674840	1.60462e-47
eug2809	93	uncharacterized protein LOC115675023 isoform X1	1.53497e-50
eug8029	96	uncharacterized protein LOC115675023 isoform X1	1.80854e-51
eug10679	232	uncharacterized protein LOC115678941	2.07917e-67
eug26882	152	uncharacterized protein LOC115679265	1.22497e-51
eug23824	276	uncharacterized protein LOC115679404	6.19055e-14
eug21727	94	uncharacterized protein LOC115679820	9.64069e-17
eug22235	75	uncharacterized protein LOC115679973 isoform X2	1.81437e-21
eug12525	198	uncharacterized protein LOC115680938	1.62449e-65
eug29567	274	uncharacterized protein LOC115680938	1.91829e-112
eug1077	384	uncharacterized protein LOC115681319	1.3272e-154
eug20922	237	uncharacterized protein LOC115681319	2.61062e-112
eug28442	114	uncharacterized protein LOC115682019	2.88717e-09
eug28443	178	uncharacterized protein LOC115682019	6.55772e-10
eug4355	148	uncharacterized protein LOC115682019	8.04426e-11
eug615	148	uncharacterized protein LOC115682019	4.51654e-11
eug27019	107	uncharacterized protein LOC115682466	5.42261e-10
eug29162	106	uncharacterized protein LOC115682466	8.88246e-16
eug1472.2	457	uncharacterized protein LOC115684511	2.46466e-119
eug4307	142	uncharacterized protein LOC115685964 isoform X1	1.59067e-20
eug14628.1	616	uncharacterized protein LOC115688176	0
eug9643	330	uncharacterized protein LOC115688215 isoform X1	9.59715e-154
eug25402	136	uncharacterized protein LOC115691315	2.79861e-12
eug1313	159	uncharacterized protein LOC115691316	4.52822e-42
eug28060	125	uncharacterized protein LOC115691316	4.38128e-28
eug29087	163	uncharacterized protein LOC115691316	3.06822e-10
eug23518	176	uncharacterized protein LOC115691967	2.24754e-12
eug25217	136	uncharacterized protein LOC115691967	3.47475e-10
eug16781	129	uncharacterized protein LOC115692257	1.11704e-23
eug2029	66	uncharacterized protein LOC115692257	1.59269e-11
eug12997	354	uncharacterized protein LOC115692702	0
eug15123	522	uncharacterized protein LOC115692702	7.50991e-167
eug15652	229	uncharacterized protein LOC115693306	1.69472e-123
eug11742	133	uncharacterized protein LOC115725842	1.87915e-45
eug19624	192	uncharacterized protein LOC115725842	2.5922e-101
eug26809	232	uncharacterized protein LOC115725842	3.26409e-122
eug7971	229	uncharacterized protein LOC115725884	8.69268e-109
eug1306	384	uncharacterized protein LOC115726065	0
eug18671	217	uncharacterized protein LOC115726065	2.69073e-113
eug5146	217	uncharacterized protein LOC115726065	7.10239e-115
eug2531	124	uncharacterized protein LOC115726459	2.32455e-39
eug19974	469	uncharacterized protein LOC115726631	0
eug5448	247	uncharacterized protein LOC115727112	1.67631e-110
eug5736	186	uncharacterized protein LOC115727349	2.21028e-31
eug7838	146	uncharacterized protein LOC115727349	2.64428e-40
eug5947	377	uncharacterized protein LOC115728094	0
eug13287.1	225	uncharacterized protein LOC115728662	1.61954e-100
eug16769	211	uncharacterized protein LOC115728662	6.92875e-128
eug26222	211	uncharacterized protein LOC115728662	4.16168e-125
eug29451.1	225	uncharacterized protein LOC115728662	3.29535e-101
eug126	303	uncharacterized protein LOC115729390 isoform X1	8.7188e-155
eug4824	328	uncharacterized protein LOC115729390 isoform X1	1.16369e-168
eug8972	327	uncharacterized protein LOC115729390 isoform X1	0
eug30367	224	uncharacterized protein LOC115729390 isoform X2	2.58129e-100
eug7668	256	uncharacterized protein LOC115729390 isoform X2	6.69147e-135
eug25838.1	405	uncharacterized protein LOC115729396	7.71925e-96
eug28070	463	uncharacterized protein LOC115729420	0
eug16516	128	uncharacterized protein LOC115729615	2.65402e-61
eug19191	111	uncharacterized protein LOC115730567	5.78106e-25
eug17749	159	uncharacterized protein LOC115730998	1.3789e-75
eug6698	95	uncharacterized protein LOC115731028	4.77718e-11
eug8666	129	uncharacterized protein LOC115731031	2.08284e-09
eug16806	172	uncharacterized protein LOC115731239	8.40042e-81
eug16807	207	uncharacterized protein LOC115731239	2.42951e-80
eug21957	189	uncharacterized protein LOC115731239	1.13331e-81
eug24850	128	uncharacterized protein LOC115731592	1.33575e-58
eug8261	100	uncharacterized protein LOC115731592	1.75114e-38
eug29307	127	uncharacterized protein LOC115731706	1.89306e-07
eug12366	125	uncharacterized protein LOC115731936	5.9554e-07
eug11278	148	uncharacterized protein LOC115735400	3.12319e-24
eug20765	116	uncharacterized protein LOC115735518	1.20898e-64
eug4506	116	uncharacterized protein LOC115735518	7.03916e-64
eug22503	188	uncharacterized protein LOC115739970 isoform X1	2.06252e-82
eug1845	283	uncharacterized protein LOC115739970 isoform X2	8.62747e-83
eug9613	314	uncharacterized protein LOC115740933	7.83203e-115
eug20204	150	uncharacterized protein LOC115741425	5.30798e-60
eug2042	117	uncharacterized protein LOC115743494 isoform X1	9.21063e-50
eug820	104	uncharacterized protein LOC115743494 isoform X1	1.1466e-53
eug21652	104	uncharacterized protein LOC115743494 isoform X3	3.15419e-47
eug12617	192	uncharacterized protein LOC115744539	8.57742e-81
eug22801	172	uncharacterized protein LOC115744539	1.54558e-85
eug13188	217	uncharacterized protein LOC115746823	7.9724e-79
eug186	124	uncharacterized protein LOC115746823	7.49743e-41
eug20672	487	uncharacterized protein LOC115747043	0
eug28198	165	uncharacterized protein LOC115747043	1.24011e-72
eug633	547	uncharacterized protein LOC115747043	0
eug8477	138	uncharacterized protein LOC115750017 isoform X1	2.11484e-83
eug24200	174	uncharacterized protein LOC115750017 isoform X5	1.30947e-86
eug2556	253	uncharacterized protein LOC115750017 isoform X5	6.19074e-127
eug8478	252	uncharacterized protein LOC115750017 isoform X7	7.163e-127
eug26813	106	uncharacterized protein LOC115750330	9.02386e-19
eug16298	85	uncharacterized protein LOC115751743 isoform X5	3.91213e-10
eug16796	151	uncharacterized protein LOC115751743 isoform X5	6.57112e-22
eug2123	161	uncharacterized protein LOC115752611 isoform X1	1.34743e-34
eug8524	159	uncharacterized protein LOC115752611 isoform X1	2.14984e-37
eug2124	184	uncharacterized protein LOC115752611 isoform X2	2.07841e-23
eug1935	185	uncharacterized protein LOC115752695	8.29334e-57
eug23193	185	uncharacterized protein LOC115752695	5.76551e-73
eug6484	186	uncharacterized protein LOC115752695	5.69679e-74
eug25841	565	uncharacterized protein LOC115753693 isoform X1	3.40416e-104
eug6804	269	uncharacterized protein LOC115753757 isoform X1	2.19444e-153
eug9329	263	uncharacterized protein LOC115753757 isoform X1	1.28516e-152
eug1509	149	uncharacterized protein LOC115753760 isoform X1	1.03886e-79
eug25544	160	uncharacterized protein LOC115753760 isoform X1	1.38197e-90
eug28151	149	uncharacterized protein LOC115753760 isoform X1	8.42348e-77
eug14714	160	uncharacterized protein LOC115753760 isoform X2	1.31574e-96
eug10120	166	uncharacterized protein LOC115754282	2.17665e-49
eug25219	101	uncharacterized protein LOC115754361	1.85425e-28
eug5740	182	uncharacterized protein LOC115755003 isoform X3	1.22655e-80
eug7311	188	uncharacterized protein LOC115755003 isoform X3	1.20982e-81
eug513	183	uncharacterized protein LOC115755041	4.31804e-101
eug515	233	uncharacterized protein LOC115755041	1.03899e-101
eug22433	276	uncharacterized protein LOC115756748	7.88388e-152
eug18063	283	uncharacterized protein LOC115756749	7.52287e-152
eug10163	176	uncharacterized protein LOC115756915	1.33876e-49
eug10165	176	uncharacterized protein LOC115756915	1.26819e-65
eug21726	190	uncharacterized protein LOC115757652 isoform X2	7.25709e-83
eug8388	83	uncharacterized protein LOC116114809	1.55728e-07
eug18144	277	uncharacterized protein LOC116207851	1.04638e-85
eug21431	226	uncharacterized protein LOC116207851	1.08461e-85
eug2874	246	uncharacterized protein LOC116207851	2.12673e-98
eug28929	271	uncharacterized protein LOC116207851	2.32465e-86
eug3114	147	uncharacterized protein LOC119330369	1.12681e-32
eug9953	510	uncharacterized protein LOC120286529	0
eug26842	301	uncharacterized protein LOC120286880	1.59626e-71
eug7591.1	226	uncharacterized protein LOC120286880	2.0958e-35
eug29825	152	uncharacterized protein LOC120290446	5.0371e-52
eug25794.2	551	uncharacterized protein LOC120290558	0
eug17562	286	uncharacterized protein LOC123150699	5.89015e-26
eug27088.2	447	uncharacterized protein LOC8269817 isoform X3	6.53775e-28
eug28165	83	uncharacterized protein LOC9329671	2.77873e-06
eug12914	96	unnamed protein product	7.15566e-17
eug17949	95	unnamed protein product	1.07468e-08
eug25237	102	unnamed protein product	9.74341e-10
eug3760	87	UPF0160 protein MYG1, mitochondrial	1.6186e-54
eug5347	87	UPF0160 protein MYG1, mitochondrial	4.07086e-55
eug10671	191	UPF0481 protein At3g47200-like	9.22594e-21
eug11107	244	UPF0481 protein At3g47200-like	1.47865e-15
eug12003	104	UPF0481 protein At3g47200-like	2.25664e-09
eug18188	124	UPF0481 protein At3g47200-like	2.75498e-06
eug20625	95	UPF0481 protein At3g47200-like	1.09823e-20
eug30459	106	UPF0481 protein At3g47200-like	1.63045e-21
eug5894	79	UPF0481 protein At3g47200-like	5.68471e-17
eug11882	129	UPF0496 protein 4-like	2.37558e-57
eug13445	95	UPF0496 protein 4-like	4.47012e-24
eug14325	204	UPF0496 protein 4-like	6.59438e-62
eug3967	108	UPF0496 protein 4-like	1.93243e-35
eug4784	140	UPF0496 protein 4-like	2.93682e-56
eug12457	494	vacuolar-processing enzyme-like	0
eug4413	484	vacuolar-processing enzyme-like	0
eug6034	469	vacuolar-processing enzyme-like	0
eug958	239	valine--tRNA ligase, mitochondrial 1-like isoform X1	7.34231e-66
eug21575	129	vicilin-like seed storage protein At2g28490	2.34989e-11
eug15717	195	VQ motif-containing protein	4.04966e-102
eug29115	147	WAT1-related protein At5g07050-like	1.17964e-76
eug7454	154	WAT1-related protein At5g07050-like	1.47971e-76
eug10108	77	zeatin o-xylosyltransferase	3.11746e-11
eug3597	77	zeatin o-xylosyltransferase	5.61612e-11
eug10065	110	zf-GRF domain-containing protein	3.06392e-40
eug24568	177	zinc finger CCCH domain-containing protein 29	2.78203e-27
eug24892	190	zinc finger CCCH domain-containing protein 48-like	4.10202e-96
eug27594	129	zinc finger CCCH domain-containing protein 48-like	3.05875e-82
eug20070	139	zinc finger homeobox protein 4-like isoform X1	2.81461e-35
eug12827	249	Zinc finger protein 1	3.15898e-144
eug17853	378	zinc finger protein 197	0
eug13060	200	zinc finger protein GAI-ASSOCIATED FACTOR 1-like	4.23386e-26
eug3518	246	zinc finger protein GAI-ASSOCIATED FACTOR 1-like	1.02099e-25
eug12824	223	zinc finger protein GIS3-like	1.49312e-109
eug12826	221	zinc finger protein GIS3-like	6.36303e-100
eug12828	245	zinc finger protein GIS-like	4.64924e-141
eug17304	89	zinc finger protein SHOOT GRAVITROPISM 5-like	5.57972e-06
eug10619	93	zinc finger protein ZAT10-like	2.59142e-26
eug13312	80	zinc finger protein ZAT10-like	1.05728e-27
eug21072	93	zinc finger protein ZAT10-like	1.63338e-27
eug9697	155	zinc finger protein ZAT10-like	6.60846e-25
eug17854	425	zinc finger protein ZAT4-like	0
eug22899	95	zinc finger protein ZAT4-like	5.45195e-13
