# Supplementary material for: Harnessing genetic diversity: The genomic and transcriptomic insights of Eugenia uniflora for environmental resilience
Source: PLoS One. 2025 Nov 4;20(11):e0333437. doi: 10.1371/journal.pone.0333437 (PMC12585098; doi:10.1371/journal.pone.0333437)
Supplement: S2 Table — (XLSX) [file pone.0333437.s004.xlsx]

## Sheet: go
S4 Table. Gene ontology of E. uniflora specific genes
GO Term	Description	Gene number
GO:0044238	primary metabolic process	361
GO:0006807	nitrogen compound metabolic process	298
GO:0044237	cellular metabolic process	259
GO:0097159	organic cyclic compound binding	227
GO:0044424	intracellular part	224
GO:0016740	transferase activity	186
GO:0043229	intracellular organelle	172
GO:0009058	biosynthetic process	163
GO:0043227	membrane-bounded organelle	157
GO:0016787	hydrolase activity	150
GO:0005515	protein binding	128
GO:0036094	small molecule binding	123
GO:0065007	biological regulation	84
GO:0071944	cell periphery	83
GO:0005886	plasma membrane	82
GO:0051179	localization	78
GO:0007154	cell communication	77
GO:0007165	signal transduction	75
GO:0050794	regulation of cellular process	75
GO:0051716	cellular response to stimulus	75
GO:0006950	response to stress	70
GO:0009056	catabolic process	69
GO:0042221	response to chemical	62
GO:0005215	transporter activity	55
GO:0009719	response to endogenous stimulus	47
GO:0003700	DNA-binding transcription factor activity	37
GO:0048856	anatomical structure development	36
GO:0043228	non-membrane-bounded organelle	34
GO:0007275	multicellular organism development	27
GO:0009605	response to external stimulus	24
GO:0005576	extracellular region	21
GO:0009607	response to biotic stimulus	21
GO:0044422	organelle part	21
GO:0009628	response to abiotic stimulus	19
GO:0009791	post-embryonic development	19
GO:0031974	membrane-enclosed lumen	19
GO:0012505	endomembrane system	15
GO:0030246	carbohydrate binding	15
GO:0007049	cell cycle	14
GO:0022414	reproductive process	13
GO:0003006	developmental process involved in reproduction	12
GO:0030234	enzyme regulator activity	12
GO:0005198	structural molecule activity	9
GO:0016049	cell growth	9
GO:0048869	cellular developmental process	6
GO:1990904	ribonucleoprotein complex	6
GO:0003682	chromatin binding	5
GO:0008289	lipid binding	4
GO:0019725	cellular homeostasis	4
GO:0019222	regulation of metabolic process	3
GO:0019748	secondary metabolic process	2
GO:0007568	aging	1
GO:0021700	developmental maturation	1
GO:0038023	signaling receptor activity	1
GO:0044706	multi-multicellular organism process	1
