# Supplementary material for: Harnessing genetic diversity: The genomic and transcriptomic insights of Eugenia uniflora for environmental resilience
Source: PLoS One. 2025 Nov 4;20(11):e0333437. doi: 10.1371/journal.pone.0333437 (PMC12585098; doi:10.1371/journal.pone.0333437)
Supplement: S3 Table — (XLSX) [file pone.0333437.s005.xlsx]

## Sheet: Hoja1
S5 Table. E. uniflora gene ordering based on string interaction
Protein	Ordering position
eug10928	0
eug22315	1
eug9444	2
eug16483	3
eug12383	4
eug10206	5
eug8442	6
eug21201	7
eug29983	8
eug18334	9
eug3534	10
eug1041	11
eug13859	12
eug877	13
eug18416	14
eug23724	15
eug15646	16
eug25648	17
eug19500	18
eug3769	19
eug26416	20
eug16255	21
eug19334	22
eug22472	23
eug27843	24
eug23320	25
eug9665	26
eug747	27
eug749	28
eug30192	29
eug11397	30
eug30193	31
eug25659	32
eug28993	33
eug11963	34
eug3021	35
eug9810	36
eug29726	37
eug23809	38
eug22853	39
eug12691	40
eug10349	41
eug1856	42
eug9453	43
eug28747	44
eug13135	45
eug3699	46
eug17413	47
eug1586	48
eug13138	49
eug5545	50
eug13139	51
eug13134	52
eug13141	53
eug13137	54
eug29270	55
eug18155	56
eug24619	57
eug24036	58
eug19967	59
eug29218	60
eug24071	61
eug5116	62
eug27566	63
eug706	64
eug28783	65
eug3086	66
eug13816	67
eug13037	68
eug16479	69
eug14222	70
eug11862	71
eug3662	72
eug11788	73
eug3179	74
eug13271	75
eug27593	76
eug935	77
eug26781	78
eug2775	79
eug232	80
eug17508	81
eug24793	82
eug2773	83
eug21529	84
eug25997	85
eug24123	86
eug211	87
eug7770	88
eug8653	89
eug30417	90
eug27096	91
eug29984	92
eug5789	93
eug24307	94
eug3027	95
eug16559	96
eug2215	97
eug8982	98
eug16690	99
eug30701	100
eug7297	101
eug8511	102
eug4610	103
eug26911	104
eug12147	105
eug28225	106
eug25268	107
eug9645	108
eug14206	109
eug12269	110
eug10678	111
eug6667	112
eug19832	113
eug20309	114
eug6732	115
eug17047	116
eug26959	117
eug11092	118
eug6596	119
eug20633	120
eug4801	121
eug8274	122
eug25665	123
eug3107	124
eug16276	125
eug11389	126
eug10827	127
eug4345	128
eug22571	129
eug3351	130
eug5205	131
eug4917	132
eug29287	133
eug19113	134
eug9861	135
eug22547	136
eug1614	137
eug3229	138
eug2800	139
eug27476	140
eug2379	141
eug5416	142
eug4431	143
eug22185	144
eug6019	145
eug11004	146
eug16468	147
eug12141	148
eug24193	149
eug2249	150
eug15939	151
eug16837	152
eug98	153
eug6537	154
eug21268	155
eug3825	156
eug24096	157
eug1805	158
eug5678	159
eug20805	160
eug4925	161
eug6324	162
eug19229	163
eug2169	164
eug28426	165
eug21267	166
eug3886	167
eug27908	168
eug9734	169
eug8190	170
eug24649	171
eug20973	172
eug13747	173
eug15771	174
eug24777	175
eug24775	176
eug24776	177
eug11022	178
eug15962	179
eug28715	180
eug25746	181
eug10870	182
eug19470	183
eug5613	184
eug17638	185
eug18072	186
eug20119	187
eug5001	188
eug8322	189
eug20118	190
eug20120	191
eug14339	192
eug29300	193
eug17981	194
eug28055	195
eug19954	196
eug28369	197
eug19955	198
eug12089	199
eug2865	200
eug21071	201
eug27320	202
eug2866	203
eug4660	204
eug9129	205
eug20036	206
eug7473	207
eug4354	208
eug19661	209
eug30177	210
eug17010	211
eug18157	212
eug21966	213
eug15243	214
eug10474	215
eug8145	216
eug25570	217
eug28035	218
eug22854	219
eug26898	220
eug29236	221
eug2619	222
eug1064	223
eug11565	224
eug8890	225
eug15553	226
eug2565	227
eug22570	228
eug12977	229
eug14091	230
eug27149	231
eug11081	232
eug11319	233
eug8733	234
eug16973	235
eug24564	236
eug12489	237
eug22619	238
eug8800	239
eug18033	240
eug24835	241
eug29677	242
eug30620	243
eug9241	244
eug5960	245
eug7623	246
eug6050	247
eug1978	248
eug15444	249
eug3664	250
eug10855	251
eug21360	252
eug27160	253
eug6308	254
eug25005	255
eug12474	256
eug11642	257
eug21604	258
eug6879	259
eug16131	260
eug2267	261
eug4360	262
eug18641	263
eug29416	264
eug16171	265
eug27939	266
eug12294	267
eug24240	268
eug550	269
eug32	270
eug20963	271
eug8567	272
eug7800	273
eug20216	274
eug14253	275
eug11318	276
eug18954	277
eug22579	278
eug7308	279
eug27973	280
eug8122	281
eug18955	282
eug4897	283
eug1973	284
eug22956	285
eug22955	286
eug172	287
eug4555	288
eug25960	289
eug16016	290
eug22261	291
eug4474	292
eug26886	293
eug14591	294
eug3555	295
eug23680	296
eug9222	297
eug23035	298
eug26248	299
eug792	300
eug10968	301
eug2032	302
eug2374	303
eug7746	304
eug1557	305
eug174	306
eug27695	307
eug3611	308
eug2401	309
eug22572	310
eug18838	311
eug10303	312
eug1387	313
eug3844	314
eug27801	315
eug24507	316
eug28230	317
eug28509	318
eug6336	319
eug18408	320
eug29003	321
eug23349	322
eug27539	323
eug18642	324
eug644	325
eug20997	326
eug15876	327
eug7372	328
eug21037	329
eug1116	330
eug14151	331
eug29502	332
eug26952	333
eug7354	334
eug6083	335
eug22643	336
eug2967	337
eug21480	338
eug18738	339
eug29367	340
eug11310	341
eug27424	342
eug14595	343
eug19233	344
eug222	345
eug8285	346
eug24157	347
eug16887	348
eug30710	349
eug4261	350
eug25500	351
eug12432	352
eug15352	353
eug10988	354
eug20471	355
eug14319	356
eug7291	357
eug6561	358
eug27031	359
eug14837	360
eug20756	361
eug8769	362
eug28302	363
eug10676	364
eug26666	365
eug16259	366
eug24277	367
eug17149	368
eug1115	369
eug26875	370
eug26877	371
eug18307	372
eug14060	373
eug9767	374
eug24388	375
eug19941	376
eug17151	377
eug10258	378
eug3076	379
eug24259	380
eug28679	381
eug9769	382
eug26876	383
eug7463	384
eug29461	385
eug26245	386
eug22275	387
eug19465	388
eug1421	389
eug22023	390
eug30245	391
eug5265	392
eug8871	393
eug28568	394
eug12017	395
eug15585	396
eug10257	397
eug11994	398
eug10184	399
eug10751	400
eug28332	401
eug19732	402
eug24721	403
eug30519	404
eug24479	405
eug14533	406
eug29436	407
eug8045	408
eug24028	409
eug1021	410
eug12030	411
eug24961	412
eug30186	413
eug24430	414
eug19991	415
eug5595	416
eug20687	417
eug3286	418
eug22792	419
eug14484	420
eug9389	421
eug17909	422
eug566	423
eug15998	424
eug12844	425
eug13078	426
eug7594	427
eug29323	428
eug5016	429
eug21168	430
eug30375	431
eug18528	432
eug20132	433
eug11167	434
eug22882	435
eug8031	436
eug6169	437
eug10468	438
eug4710	439
eug20792	440
eug20793	441
eug1307	442
eug8328	443
eug28752	444
eug23081	445
eug16350	446
eug3782	447
eug1965	448
eug11869	449
eug11870	450
eug26523	451
eug2389	452
eug20689	453
eug19739	454
eug26223	455
eug18285	456
eug12764	457
eug29601	458
eug19510	459
eug15872	460
eug25417	461
eug10563	462
eug24387	463
eug9768	464
eug25780	465
eug23678	466
eug23677	467
eug8292	468
eug7461	469
eug22609	470
eug22655	471
eug13588	472
eug8042	473
eug28370	474
eug7132	475
eug6895	476
eug29692	477
eug23578	478
eug12108	479
eug7382	480
eug17150	481
eug26110	482
eug29192	483
eug24504	484
eug565	485
eug15999	486
eug10932	487
eug26296	488
eug26297	489
eug24368	490
eug26686	491
eug2984	492
eug9214	493
eug9104	494
eug9236	495
eug6921	496
eug19625	497
eug14703	498
eug8176	499
eug21455	500
eug2528	501
eug1217	502
eug29914	503
eug25590	504
eug25448	505
eug4637	506
eug9724	507
eug3387	508
eug19164	509
eug463	510
eug17954	511
eug30082	512
eug24390	513
eug7414	514
eug15870	515
eug4168	516
eug10051	517
eug17113	518
eug30034	519
eug451	520
eug26589	521
eug6454	522
eug23536	523
eug2756	524
eug17910	525
eug30317	526
eug11601	527
eug17822	528
eug18288	529
eug18464	530
eug22305	531
eug12937	532
eug2419	533
eug25799	534
eug7977	535
eug18362	536
eug13990	537
eug27176	538
eug20762	539
eug665	540
eug25269	541
eug20197	542
eug7113	543
eug1675	544
eug3221	545
eug9346	546
eug13590	547
eug14117	548
eug22032	549
eug12793	550
eug25416	551
eug26944	552
eug6483	553
eug19995	554
eug15898	555
eug13998	556
eug25534	557
eug12509	558
eug6567	559
eug11745	560
eug21232	561
eug10844	562
eug13591	563
eug13150	564
eug22652	565
eug14746	566
eug10843	567
eug11633	568
eug19612	569
eug13439	570
eug5770	571
eug2697	572
eug1149	573
eug6510	574
eug8857	575
eug2299	576
eug6081	577
eug30676	578
eug29286	579
eug26548	580
eug26549	581
eug13151	582
eug12250	583
eug7705	584
eug12662	585
eug3178	586
eug6607	587
eug4447	588
eug17777	589
eug23490	590
eug14301	591
eug19242	592
eug13219	593
eug24141	594
eug24190	595
eug2890	596
eug9395	597
eug127	598
eug18159	599
eug19524	600
eug8590	601
eug4941	602
eug27711	603
eug13615	604
eug25927	605
eug2118	606
eug14220	607
eug24652	608
eug14219	609
eug27903	610
eug16859	611
eug29943	612
eug25797	613
eug30341	614
eug13624	615
eug11949	616
eug29108	617
eug397	618
eug23174	619
eug15332	620
eug23884	621
eug5584	622
eug18224	623
eug4685	624
eug5428	625
eug3726	626
eug2976	627
eug18292	628
eug6350	629
eug27118	630
eug28288	631
eug2695	632
eug17971	633
eug20485	634
eug28510	635
eug7880	636
eug25346	637
eug19018	638
eug13304	639
eug13424	640
eug5633	641
eug12033	642
eug23351	643
eug8547	644
eug15973	645
eug20502	646
eug8498	647
eug3639	648
eug24006	649
eug22978	650
eug27780	651
eug12779	652
eug10060	653
eug11574	654
eug16132	655
eug8554	656
eug5358	657
eug30686	658
eug30689	659
eug15974	660
eug10089	661
eug19850	662
eug4171	663
eug6242	664
eug6232	665
eug3627	666
eug16958	667
eug25006	668
eug17124	669
eug26893	670
eug3976	671
eug28067	672
eug13023	673
eug12179	674
eug23224	675
eug320	676
eug9196	677
eug6817	678
eug22237	679
eug3363	680
eug7870	681
eug13145	682
eug2701	683
eug10269	684
eug317	685
eug5623	686
eug101	687
eug10936	688
eug16500	689
eug16994	690
eug19301	691
eug18710	692
eug15680	693
eug16926	694
eug15927	695
eug21751	696
eug27112	697
eug18510	698
eug3587	699
eug19877	700
eug17731	701
eug14296	702
eug13158	703
eug23501	704
eug12944	705
eug11926	706
eug11704	707
eug25566	708
eug12713	709
eug7337	710
eug19128	711
eug18219	712
eug18995	713
eug4128	714
eug19685	715
eug28922	716
eug29415	717
eug17695	718
eug7507	719
eug14835	720
eug8092	721
eug29657	722
eug27272	723
eug29882	724
eug19360	725
eug24625	726
eug13301	727
eug5442	728
eug2304	729
eug28287	730
eug17262	731
eug17261	732
eug19747	733
eug10914	734
eug21990	735
eug27494	736
eug6687	737
eug6688	738
eug27154	739
eug7877	740
eug14712	741
eug19384	742
eug20562	743
eug19992	744
eug17244	745
eug29769	746
eug17090	747
eug6935	748
eug3810	749
eug19140	750
eug21832	751
eug15990	752
eug18524	753
eug28418	754
eug19341	755
eug13198	756
eug17875	757
eug7317	758
eug4599	759
eug23633	760
eug14711	761
eug11706	762
eug5950	763
eug19749	764
eug27628	765
eug28592	766
eug26479	767
eug8707	768
eug20801	769
eug3604	770
eug4750	771
eug28521	772
eug5334	773
eug17757	774
eug14887	775
eug23542	776
eug2489	777
eug538	778
eug2490	779
eug26508	780
eug11431	781
eug18653	782
eug10777	783
eug17402	784
eug17486	785
eug5149	786
eug26903	787
eug4564	788
eug124	789
eug8093	790
eug29124	791
eug16112	792
eug14262	793
eug23842	794
eug2568	795
eug8538	796
eug30490	797
eug4972	798
eug26836	799
eug21205	800
eug19306	801
eug1083	802
eug29881	803
eug804	804
eug20335	805
eug24261	806
eug10810	807
eug15685	808
eug15684	809
eug15035	810
eug29924	811
eug7067	812
eug5621	813
eug8277	814
eug20330	815
eug22033	816
eug23417	817
eug6822	818
eug11581	819
eug20681	820
eug27251	821
eug8587	822
eug23682	823
eug16586	824
eug17068	825
eug9942	826
eug24895	827
eug25122	828
eug23765	829
eug18835	830
eug2843	831
eug8694	832
eug23767	833
eug2842	834
eug30706	835
eug1269	836
eug11249	837
eug5263	838
eug18820	839
eug13091	840
eug24326	841
eug18924	842
eug14142	843
eug17431	844
eug21664	845
eug20807	846
eug25893	847
eug14483	848
eug22523	849
eug4461	850
eug7639	851
eug3263	852
eug15790	853
eug2758	854
eug13986	855
eug10691	856
eug25546	857
eug23332	858
eug18923	859
eug12757	860
eug22065	861
eug26006	862
eug20354	863
eug5218	864
eug11837	865
eug21711	866
eug27480	867
eug12936	868
eug22991	869
eug25261	870
eug9708	871
eug14492	872
eug6074	873
eug19670	874
eug10640	875
eug1550	876
eug10791	877
eug9660	878
eug22228	879
eug30326	880
eug20990	881
eug17371	882
eug12980	883
eug21756	884
eug25515	885
eug7140	886
eug13620	887
eug9717	888
eug30228	889
eug11874	890
eug20707	891
eug934	892
eug18472	893
eug3789	894
eug2024	895
eug24568	896
eug18575	897
eug2877	898
eug24314	899
eug10869	900
eug22770	901
eug7875	902
eug9609	903
eug29507	904
eug4403	905
eug18013	906
eug7460	907
eug12819	908
eug12607	909
eug22036	910
eug27968	911
eug17303	912
eug14251	913
eug19628	914
eug4373	915
eug23764	916
eug26972	917
eug9116	918
eug4036	919
eug23770	920
eug16601	921
eug26491	922
eug670	923
eug11678	924
eug11677	925
eug29201	926
eug30557	927
eug23865	928
eug30558	929
eug13053	930
eug12630	931
eug19313	932
eug19311	933
eug19312	934
eug30072	935
eug457	936
eug28483	937
eug28484	938
eug18388	939
eug6507	940
eug464	941
eug23766	942
eug14286	943
eug16724	944
eug12878	945
eug9085	946
eug9904	947
eug26786	948
eug16243	949
eug17330	950
eug25359	951
eug25601	952
eug15257	953
eug9629	954
eug24794	955
eug10875	956
eug5433	957
eug2926	958
eug2841	959
eug22450	960
eug3661	961
eug22553	962
eug9051	963
eug27186	964
eug29357	965
eug14637	966
eug17982	967
eug20218	968
eug4926	969
eug21636	970
eug22288	971
eug17456	972
eug16825	973
eug3400	974
eug13183	975
eug23373	976
eug4712	977
eug11332	978
eug12702	979
eug26020	980
eug314	981
eug13668	982
eug2688	983
eug6253	984
eug30017	985
eug19252	986
eug29538	987
eug9535	988
eug25090	989
eug22908	990
eug20236	991
eug19647	992
eug26460	993
eug22818	994
eug30054	995
eug4135	996
eug25110	997
eug13679	998
eug20811	999
eug7865	1000
eug1284	1001
eug18511	1002
eug7047	1003
eug8591	1004
eug19183	1005
eug13070	1006
eug23494	1007
eug21415	1008
eug8853	1009
eug27130	1010
eug29722	1011
eug25123	1012
eug13604	1013
eug787	1014
eug6839	1015
eug26481	1016
eug30134	1017
eug7565	1018
eug1101	1019
eug18506	1020
eug19338	1021
eug14050	1022
eug16334	1023
eug9622	1024
eug9252	1025
eug13605	1026
eug13333	1027
eug24386	1028
eug3936	1029
eug26736	1030
eug3401	1031
eug8906	1032
eug28684	1033
eug29690	1034
eug11419	1035
eug23109	1036
eug8562	1037
eug15682	1038
eug2036	1039
eug26866	1040
eug8859	1041
eug14576	1042
eug28517	1043
eug26442	1044
eug19867	1045
eug21591	1046
eug346	1047
eug470	1048
eug20250	1049
eug20806	1050
eug14000	1051
eug24791	1052
eug8791	1053
eug3708	1054
eug2710	1055
eug25741	1056
eug11796	1057
eug1501	1058
eug4713	1059
eug26585	1060
eug18529	1061
eug7638	1062
eug15614	1063
eug16687	1064
eug21141	1065
eug11265	1066
eug990	1067
eug6480	1068
eug15045	1069
eug20935	1070
eug10620	1071
eug15856	1072
eug1989	1073
eug25382	1074
eug27692	1075
eug2612	1076
eug2611	1077
eug26879	1078
eug28333	1079
eug19534	1080
eug24270	1081
eug22303	1082
eug2601	1083
eug23474	1084
eug23213	1085
eug13810	1086
eug4120	1087
eug28740	1088
eug1927	1089
eug8094	1090
eug4908	1091
eug29519	1092
eug13272	1093
eug19246	1094
eug4534	1095
eug13108	1096
eug21937	1097
eug24626	1098
eug23819	1099
eug19830	1100
eug25413	1101
eug11807	1102
eug10423	1103
eug15634	1104
eug8083	1105
eug27210	1106
eug16870	1107
eug18303	1108
eug28965	1109
eug2602	1110
eug13891	1111
eug11544	1112
eug10326	1113
eug12709	1114
eug24700	1115
eug1179	1116
eug10424	1117
eug13010	1118
eug14503	1119
eug26771	1120
eug13048	1121
eug8149	1122
eug23624	1123
eug13049	1124
eug2114	1125
eug11058	1126
eug14031	1127
eug16736	1128
eug2920	1129
eug9512	1130
eug16120	1131
eug8126	1132
eug10813	1133
eug18593	1134
eug955	1135
eug14782	1136
eug19837	1137
eug30616	1138
eug8164	1139
eug16737	1140
eug26573	1141
eug9603	1142
eug24371	1143
eug9126	1144
eug9127	1145
eug15536	1146
eug27869	1147
eug12701	1148
eug25327	1149
eug30289	1150
eug25326	1151
eug10119	1152
eug21972	1153
eug13319	1154
eug8003	1155
eug2813	1156
eug6642	1157
eug14918	1158
eug25527	1159
eug9752	1160
eug136	1161
eug23755	1162
eug27287	1163
eug24769	1164
eug11849	1165
eug5290	1166
eug28903	1167
eug20623	1168
eug2645	1169
eug24502	1170
eug14197	1171
eug23468	1172
eug6616	1173
eug13865	1174
eug6291	1175
eug9775	1176
eug4509	1177
eug17915	1178
eug23712	1179
eug18674	1180
eug19928	1181
eug10734	1182
eug5769	1183
eug6377	1184
eug2451	1185
eug27311	1186
eug8785	1187
eug27319	1188
eug14181	1189
eug29992	1190
eug24293	1191
eug22557	1192
eug26698	1193
eug5067	1194
eug1082	1195
eug29764	1196
eug12510	1197
eug3344	1198
eug3075	1199
eug15296	1200
eug5355	1201
eug5159	1202
eug19127	1203
eug29381	1204
eug30206	1205
eug29733	1206
eug15244	1207
eug1640	1208
eug25467	1209
eug1828	1210
eug30656	1211
eug6857	1212
eug14170	1213
eug13484	1214
eug29227	1215
eug24018	1216
eug18900	1217
eug21088	1218
eug17187	1219
eug20698	1220
eug9301	1221
eug5876	1222
eug1992	1223
eug22798	1224
eug3740	1225
eug28	1226
eug21635	1227
eug16901	1228
eug2246	1229
eug17265	1230
eug18200	1231
eug27745	1232
eug27824	1233
eug1012	1234
eug10958	1235
eug11224	1236
eug10343	1237
eug14092	1238
eug17728	1239
eug1043	1240
eug8869	1241
eug8929	1242
eug16683	1243
eug16678	1244
eug24771	1245
eug28083	1246
eug26890	1247
eug5909	1248
eug27470	1249
eug27387	1250
eug20060	1251
eug9130	1252
eug18460	1253
eug27353	1254
eug30047	1255
eug13946	1256
eug14156	1257
eug14155	1258
eug21665	1259
eug18707	1260
eug11503	1261
eug12584	1262
eug11396	1263
eug28091	1264
eug5938	1265
eug9264	1266
eug3308	1267
eug26347	1268
eug8317	1269
eug1094	1270
eug16399	1271
eug5236	1272
eug22876	1273
eug6297	1274
eug25867	1275
eug29691	1276
eug5388	1277
eug16726	1278
eug9449	1279
eug13558	1280
eug6030	1281
eug18689	1282
eug10532	1283
eug28047	1284
eug23702	1285
eug4425	1286
eug8082	1287
eug8450	1288
eug19777	1289
eug25296	1290
eug3945	1291
eug26107	1292
eug2366	1293
eug10388	1294
eug10389	1295
eug260	1296
eug22556	1297
eug6445	1298
eug27248	1299
eug10840	1300
eug24045	1301
eug14518	1302
eug16959	1303
eug16754	1304
eug24914	1305
eug17618	1306
eug27300	1307
eug17620	1308
eug3946	1309
eug261	1310
eug7191	1311
eug26279	1312
eug7192	1313
eug21744	1314
eug10387	1315
eug22767	1316
eug27235	1317
eug3807	1318
eug23979	1319
eug61	1320
eug14686	1321
eug28519	1322
eug30695	1323
eug4411	1324
eug6427	1325
eug29511	1326
eug24832	1327
eug3070	1328
eug19062	1329
eug5601	1330
eug8712	1331
eug199	1332
eug28964	1333
eug4592	1334
eug22961	1335
eug22526	1336
eug6131	1337
eug28789	1338
eug21632	1339
eug2807	1340
eug24420	1341
eug3829	1342
eug29254	1343
eug13467	1344
eug2204	1345
eug24565	1346
eug5206	1347
eug21685	1348
eug20521	1349
eug2653	1350
eug29820	1351
eug20286	1352
eug24258	1353
eug26163	1354
eug13250	1355
eug20797	1356
eug10939	1357
eug4890	1358
eug6536	1359
eug25292	1360
eug16037	1361
eug10312	1362
eug23023	1363
eug22140	1364
eug14988	1365
eug15279	1366
eug10088	1367
eug23726	1368
eug16440	1369
eug20680	1370
eug18223	1371
eug27538	1372
eug21320	1373
eug19174	1374
eug7821	1375
eug22091	1376
eug20389	1377
eug13513	1378
eug10491	1379
eug23833	1380
eug8139	1381
eug3590	1382
eug2188	1383
eug20124	1384
eug18489	1385
eug21175	1386
eug1035	1387
eug1715	1388
eug18302	1389
eug29457	1390
eug29005	1391
eug6850	1392
eug9762	1393
eug26867	1394
eug8998	1395
eug14776	1396
eug9094	1397
eug20125	1398
eug11615	1399
eug26910	1400
eug3768	1401
eug671	1402
eug24561	1403
eug14369	1404
eug2586	1405
eug28791	1406
eug5680	1407
eug21792	1408
eug9032	1409
eug25735	1410
eug20897	1411
eug3494	1412
eug2838	1413
eug6855	1414
eug17383	1415
eug5816	1416
eug16531	1417
eug8207	1418
eug24021	1419
eug2906	1420
eug29606	1421
eug21426	1422
eug9563	1423
eug13547	1424
eug23430	1425
eug2627	1426
eug6533	1427
eug779	1428
eug10624	1429
eug15772	1430
eug18637	1431
eug18639	1432
eug3915	1433
eug7465	1434
eug20000	1435
eug3629	1436
eug9720	1437
eug5285	1438
eug14736	1439
eug29831	1440
eug9015	1441
eug6118	1442
eug22786	1443
eug5576	1444
eug21194	1445
eug3009	1446
eug11001	1447
eug24945	1448
eug5472	1449
eug15672	1450
eug6088	1451
eug10781	1452
eug3213	1453
eug2250	1454
eug17082	1455
eug16492	1456
eug16173	1457
eug871	1458
eug12663	1459
eug7013	1460
eug7813	1461
eug8677	1462
eug5620	1463
eug28798	1464
eug7976	1465
eug7387	1466
eug16831	1467
eug18753	1468
eug12708	1469
eug28946	1470
eug420	1471
eug24498	1472
eug28635	1473
eug4672	1474
eug16504	1475
eug6145	1476
eug27787	1477
eug17522	1478
eug25315	1479
eug10705	1480
eug13980	1481
eug19150	1482
eug13783	1483
eug6619	1484
eug27625	1485
eug14498	1486
eug8290	1487
eug14733	1488
eug14734	1489
eug16865	1490
eug14351	1491
eug25857	1492
eug2794	1493
eug12909	1494
eug24900	1495
eug30487	1496
eug618	1497
eug7036	1498
eug4842	1499
eug13737	1500
eug3006	1501
eug6295	1502
eug1435	1503
eug13526	1504
eug10877	1505
eug9045	1506
eug11666	1507
eug14616	1508
eug20179	1509
eug22953	1510
eug4841	1511
eug1150	1512
eug2315	1513
eug17458	1514
eug13945	1515
eug17457	1516
eug5466	1517
eug1907	1518
eug2628	1519
eug2237	1520
eug1393	1521
eug7419	1522
eug575	1523
eug29402	1524
eug3499	1525
eug20910	1526
eug24138	1527
eug7280	1528
eug30015	1529
eug7613	1530
eug3005	1531
eug28863	1532
eug2532	1533
eug14627	1534
eug10762	1535
eug11717	1536
eug21919	1537
eug6653	1538
eug14735	1539
eug1554	1540
eug14912	1541
eug14431	1542
eug6328	1543
eug13675	1544
eug28843	1545
eug4952	1546
eug14462	1547
eug3049	1548
eug15106	1549
eug16033	1550
eug17500	1551
eug23247	1552
eug15308	1553
eug19718	1554
eug6511	1555
eug10811	1556
eug25231	1557
eug240	1558
eug20577	1559
eug17784	1560
eug4495	1561
eug7035	1562
eug24956	1563
eug23493	1564
eug16663	1565
eug26822	1566
eug30677	1567
eug13293	1568
eug28879	1569
eug17070	1570
eug2916	1571
eug3483	1572
eug5548	1573
eug24186	1574
eug21032	1575
eug20156	1576
eug13919	1577
eug1447	1578
eug827	1579
eug4226	1580
eug14053	1581
eug8353	1582
eug18862	1583
eug26924	1584
eug18569	1585
eug16613	1586
eug19881	1587
eug23026	1588
eug13283	1589
eug1570	1590
eug27799	1591
eug24125	1592
eug12044	1593
eug2715	1594
eug27321	1595
eug26628	1596
eug29471	1597
eug25770	1598
eug8723	1599
eug1433	1600
eug26853	1601
eug11289	1602
eug24526	1603
eug15022	1604
eug28828	1605
eug28163	1606
eug23810	1607
eug25705	1608
eug380	1609
eug15452	1610
eug10595	1611
eug15349	1612
eug24487	1613
eug26535	1614
eug22420	1615
eug7735	1616
eug19917	1617
eug14654	1618
eug28003	1619
eug26081	1620
eug25306	1621
eug2960	1622
eug11966	1623
eug15837	1624
eug9340	1625
eug18816	1626
eug3949	1627
eug26946	1628
eug21026	1629
eug14264	1630
eug663	1631
eug14613	1632
eug20664	1633
eug10169	1634
eug10170	1635
eug10168	1636
eug24569	1637
eug23613	1638
eug23404	1639
eug24592	1640
eug23871	1641
eug25414	1642
eug10238	1643
eug18311	1644
eug6744	1645
eug23118	1646
eug5267	1647
eug15056	1648
eug13492	1649
eug13185	1650
eug6634	1651
eug29710	1652
eug23357	1653
eug5519	1654
eug13068	1655
eug24054	1656
eug6733	1657
eug18167	1658
eug17623	1659
eug12512	1660
eug13321	1661
eug10744	1662
eug24292	1663
eug10427	1664
eug12197	1665
eug24234	1666
eug27958	1667
eug29711	1668
eug29712	1669
eug18420	1670
eug18419	1671
eug3454	1672
eug13186	1673
eug28906	1674
eug13299	1675
eug27082	1676
eug12815	1677
eug5282	1678
eug22061	1679
eug29315	1680
eug16840	1681
eug20385	1682
eug3112	1683
eug5873	1684
eug3955	1685
eug2493	1686
eug3901	1687
eug27897	1688
eug20497	1689
eug21186	1690
eug21188	1691
eug21187	1692
eug16110	1693
eug4471	1694
eug6992	1695
eug15331	1696
eug15981	1697
eug17862	1698
eug20004	1699
eug17737	1700
eug30709	1701
eug17907	1702
eug8992	1703
eug8989	1704
eug18879	1705
eug8134	1706
eug14421	1707
eug612	1708
eug5609	1709
eug12103	1710
eug23280	1711
eug23278	1712
eug23279	1713
eug881	1714
eug20555	1715
eug3977	1716
eug7264	1717
eug1766	1718
eug17922	1719
eug3127	1720
eug8143	1721
eug22052	1722
eug10674	1723
eug22502	1724
eug11312	1725
eug4248	1726
eug23502	1727
eug12943	1728
eug6151	1729
eug23252	1730
eug3724	1731
eug3479	1732
eug10770	1733
eug22438	1734
eug27757	1735
eug8364	1736
eug15155	1737
eug12177	1738
eug18175	1739
eug16009	1740
eug22312	1741
eug28947	1742
eug22815	1743
eug12938	1744
eug6501	1745
eug28346	1746
eug9471	1747
eug3542	1748
eug10115	1749
eug10116	1750
eug146	1751
eug147	1752
eug19942	1753
eug19883	1754
eug12025	1755
eug18023	1756
eug29721	1757
eug13345	1758
eug23258	1759
eug16752	1760
eug15228	1761
eug3396	1762
eug1480	1763
eug26515	1764
eug25630	1765
eug17263	1766
eug5071	1767
eug945	1768
eug17709	1769
eug2174	1770
eug1414	1771
eug2173	1772
eug11437	1773
eug3397	1774
eug7535	1775
eug9190	1776
eug29419	1777
eug26436	1778
eug26721	1779
eug14520	1780
eug29603	1781
eug6651	1782
eug21555	1783
eug29604	1784
eug22053	1785
eug14163	1786
eug1545	1787
eug3635	1788
eug26336	1789
eug2149	1790
eug11350	1791
eug4864	1792
eug13546	1793
eug9892	1794
eug15256	1795
eug27619	1796
eug24659	1797
eug7794	1798
eug24875	1799
eug15316	1800
eug7654	1801
eug24056	1802
eug6680	1803
eug619	1804
eug29388	1805
eug11390	1806
eug20098	1807
eug19455	1808
eug8017	1809
eug15587	1810
eug4537	1811
eug9316	1812
eug8374	1813
eug18979	1814
eug18839	1815
eug13278	1816
eug30198	1817
eug243	1818
eug16839	1819
eug21035	1820
eug23841	1821
eug20011	1822
eug26630	1823
eug13201	1824
eug596	1825
eug13018	1826
eug24084	1827
eug16553	1828
eug3914	1829
eug12267	1830
eug14915	1831
eug17004	1832
eug9299	1833
eug13979	1834
eug13911	1835
eug29828	1836
eug1820	1837
eug28845	1838
eug16556	1839
eug29196	1840
eug21491	1841
eug2900	1842
eug30181	1843
eug30664	1844
eug30661	1845
eug22820	1846
eug30149	1847
eug85	1848
eug16339	1849
eug6572	1850
eug8747	1851
eug26408	1852
eug19667	1853
eug18818	1854
eug11096	1855
eug11094	1856
eug2105	1857
eug9719	1858
eug29540	1859
eug5985	1860
eug17850	1861
eug15227	1862
eug4525	1863
eug30718	1864
eug19825	1865
eug26584	1866
eug20925	1867
eug1546	1868
eug16680	1869
eug16684	1870
eug16679	1871
eug16682	1872
eug27740	1873
eug2147	1874
eug6665	1875
eug9235	1876
eug19472	1877
eug22921	1878
eug2027	1879
eug20219	1880
eug29464	1881
eug5902	1882
eug6082	1883
eug1086	1884
eug27266	1885
eug12277	1886
eug23018	1887
eug3299	1888
eug7672	1889
eug28069	1890
eug18392	1891
eug7189	1892
eug1719	1893
eug64	1894
eug12673	1895
eug17523	1896
eug3274	1897
eug2021	1898
eug13881	1899
eug20937	1900
eug63	1901
eug14998	1902
eug21067	1903
eug18122	1904
eug8772	1905
eug20930	1906
eug16311	1907
eug16312	1908
eug9012	1909
eug19382	1910
eug13313	1911
eug3452	1912
eug26731	1913
eug3545	1914
eug9044	1915
eug17839	1916
eug22915	1917
eug17407	1918
eug661	1919
eug660	1920
eug27127	1921
eug13522	1922
eug17243	1923
eug16618	1924
eug5718	1925
eug16490	1926
eug19428	1927
eug19426	1928
eug28594	1929
eug1500	1930
eug12403	1931
eug214	1932
eug14701	1933
eug24230	1934
eug5648	1935
eug2326	1936
eug30679	1937
eug23177	1938
eug29206	1939
eug6765	1940
eug28983	1941
eug29278	1942
eug16730	1943
eug19042	1944
eug809	1945
eug22142	1946
eug27026	1947
eug30265	1948
eug11774	1949
eug4785	1950
eug19869	1951
eug9789	1952
eug7000	1953
eug23048	1954
eug10749	1955
eug12889	1956
eug1332	1957
eug22022	1958
eug28526	1959
eug13420	1960
eug30218	1961
eug7493	1962
eug18832	1963
eug7498	1964
eug8366	1965
eug6269	1966
eug8365	1967
eug21305	1968
eug1030	1969
eug18547	1970
eug10188	1971
eug25049	1972
eug25048	1973
eug21318	1974
eug1920	1975
eug20635	1976
eug5120	1977
eug4503	1978
eug30354	1979
eug21011	1980
eug5935	1981
eug17836	1982
eug21013	1983
eug12855	1984
eug29341	1985
eug30548	1986
eug7333	1987
eug20509	1988
eug19668	1989
eug18561	1990
eug14046	1991
eug25939	1992
eug8171	1993
eug30219	1994
eug5458	1995
eug1333	1996
eug12511	1997
[truncated: 9,197 more rows]
