# Supplementary material for: Harnessing genetic diversity: The genomic and transcriptomic insights of Eugenia uniflora for environmental resilience
Source: PLoS One. 2025 Nov 4;20(11):e0333437. doi: 10.1371/journal.pone.0333437 (PMC12585098; doi:10.1371/journal.pone.0333437)
Supplement: S4 Table — (XLSX) [file pone.0333437.s006.xlsx]

## Sheet: Planilha1
S6 Table. Differentially expressed genes from Restinga population under drought stress
Id	AT31-Control	AT33-Control	AT35-Control	AT32-Drought	AT34-Drought	AT36-Drought	norm,AT31	norm,AT33	norm,AT35	norm,AT32	norm,AT34	norm,AT36	baseMean	control	stress	FoldChange	log2FoldChange	stat	pvalue	padj	dispGeneEst	dispFit	dispMAP	dispersion	betaConv	maxCooks	description	E. uniflora specific
eug6334	862	376	810	0	0	0	687	253	461	0	0	0	233.33	467	0	0.001	-9.794	-7.936	2.08649e-15	6.61043e-14	0.2584	0.3754	0.332	0.332	TRUE	0.0747	Carrier of the growing fatty acid chain in fatty acid biosynthesis	no
eug5065	859	676	2502	0	0	1	684	454	1423	0	0	1	427.19	854	0	0.001	-9.728	-7.986	1.39643e-15	4.61652e-14	0	0.3509	0.3397	0.3397	TRUE	0.2989	(GMC) oxidoreductase family	no
eug4778	2963	3833	27466	7	1	8	2360	2575	15626	6	2	11	3430.12	6854	6	0.001	-9.497	-10.533	6.06544e-26	7.41212e-24	0.7195	0.3251	0.538	0.538	TRUE	15.3263	Catalyzes xyloglucan endohydrolysis (XEH) and or endotransglycosylation (XET). Cleaves and religates xyloglucan polymers, an essential constituent of the primary cell wall, and thereby participates in cell wall construction of growing tissues	no
eug3227	4203	5012	2807	3	3	1	3347	3368	1597	3	7	1	1387.19	2771	4	0.002	-9.38	-12.136	6.84842e-34	2.06762e-31	0.1622	0.3305	0.2488	0.2488	TRUE	1.6742	Quinone oxidoreductase-like protein	no
eug20740	241	849	2540	0	0	1	192	570	1445	0	0	1	368.14	736	0	0.002	-9.374	-7.287	3.16333e-13	7.25622e-12	0.8094	0.3556	0.5371	0.5371	TRUE	0.201	21 kDa protein-like	no
eug15626	1151	186	273	0	0	0	917	125	155	0	0	0	199.5	399	0	0.002	-9.306	-6.861	6.83934e-12	1.23929e-10	1.4993	0.3846	0.7083	0.7083	TRUE	14.2975	Belongs to the iron ascorbate-dependent oxidoreductase family	no
eug28736	362	361	702	0	0	0	288	243	399	0	0	0	155.04	310	0	0.002	-9.272	-7.714	1.2194e-14	3.47215e-13	0.0653	0.4027	0.2596	0.2596	TRUE	0.18	homeobox-leucine zipper protein	no
eug11495	421	468	1958	1	0	0	335	314	1114	1	0	0	294.1	588	0	0.002	-9.162	-7.353	1.93211e-13	4.54887e-12	0.5052	0.3643	0.4225	0.4225	TRUE	7.3293	Belongs to the 'GDSL' lipolytic enzyme family	yes
eug28296	2175	1122	2813	2	1	1	1732	754	1600	2	2	1	682	1362	2	0.002	-9.117	-10.26	1.06781e-24	1.13001e-22	0	0.3399	0.2423	0.2423	TRUE	0.9933	Retinol dehydrogenase 12-like	no
eug19642	273	351	686	0	0	0	217	236	390	0	0	0	140.59	281	0	0.002	-9.116	-7.527	5.20011e-14	1.34796e-12	0.1074	0.411	0.2867	0.2867	TRUE	1.3443	Belongs to the iron ascorbate-dependent oxidoreductase family	yes
eug5892	522	308	380	0	0	0	416	207	216	0	0	0	139.81	280	0	0.002	-9.086	-7.436	1.04072e-13	2.55279e-12	0.1687	0.4115	0.3161	0.3161	TRUE	2.0721	-	no
eug28841	945	1164	1064	0	1	1	753	782	605	0	2	1	357.3	713	1	0.002	-8.94	-8.639	5.65397e-18	2.56805e-16	0	0.3567	0.1993	0.1993	TRUE	0.7418	adenine phosphoribosyltransferase	no
eug21784	2896	3439	6198	2	4	4	2306	2311	3526	2	9	6	1360.01	2714	6	0.002	-8.841	-12.757	2.85224e-37	1.24588e-34	0.0827	0.3307	0.2233	0.2233	TRUE	1.1384	3-ketoacyl-CoA synthase	no
eug20342	77	139	1381	0	0	0	61	93	786	0	0	0	156.73	313	0	0.002	-8.831	-6.27	3.61229e-10	4.85661e-09	2.202	0.4018	0.9132	0.9132	TRUE	10.523	atexp8,atexpa8,athexp alpha 1.11,exp8,expa8	no
eug7499	1921	1917	3002	2	2	2	1530	1288	1708	2	5	3	755.86	1509	3	0.002	-8.793	-11.941	7.26394e-33	1.91191e-30	0	0.3381	0.1683	0.1683	TRUE	0.2098	Homeobox-leucine zipper protein	no
eug13114	188	1258	29	0	0	0	150	845	16	0	0	0	168.58	337	0	0.002	-8.757	-5.954	2.62095e-09	3.00101e-08	3.1523	0.3962	1.1657	1.1657	TRUE	0.6706	#N/A	no
eug3496	406	852	24	0	0	0	323	572	14	0	0	0	151.58	303	0	0.002	-8.695	-6.039	1.54754e-09	1.84608e-08	2.676	0.4046	1.0424	1.0424	TRUE	0.0622	Type I 3-dehydroquinase	no
eug10973	292	256	362	0	0	0	233	172	206	0	0	0	101.75	204	0	0.002	-8.683	-7.256	4.00014e-13	9.02449e-12	0.0191	0.4453	0.2586	0.2586	TRUE	0.1063	Removes the phosphate from trehalose 6-phosphate to produce free trehalose	no
eug17570	981	695	879	0	1	1	781	467	500	0	2	1	292.02	583	1	0.003	-8.62	-8.198	2.45385e-16	9.01209e-15	0	0.3646	0.2385	0.2385	TRUE	1.0511	zinc-finger of the FCS-type, C2-C2	no
eug10202	1858	1327	1898	1	0	4	1480	892	1080	1	0	6	576.27	1151	2	0.003	-8.603	-10.282	8.49738e-25	9.08601e-23	0.0763	0.3433	0.244	0.244	TRUE	0.9679	thaumatin-like protein	no
eug25548	605	611	1372	0	2	0	482	411	781	0	5	0	279.61	558	2	0.003	-8.458	-7.83	4.86625e-15	1.45138e-13	0.1633	0.3665	0.3184	0.3184	TRUE	1.2041	lipid-binding protein At4g00165	no
eug8305	871	1629	9991	5	4	2	694	1095	5684	4	9	3	1248.16	2491	5	0.003	-8.394	-9.126	7.11613e-20	4.13864e-18	0.6811	0.3315	0.5437	0.5437	TRUE	2.9372	Non-catalytic subunit	yes
eug16179	252	81	540	0	0	0	201	54	307	0	0	0	93.72	187	0	0.003	-8.361	-6.435	1.2367e-10	1.80451e-09	0.7851	0.4559	0.5613	0.5613	TRUE	0.0719	Auxin responsive protein	no
eug23013	1058	555	550	0	1	1	843	373	313	0	2	1	255.36	510	1	0.003	-8.343	-7.623	2.48537e-14	6.7672e-13	0.2955	0.3708	0.3385	0.3385	TRUE	1.4534	TLD	no
eug11056	402	493	401	1	0	0	320	331	228	1	0	0	146.74	293	0	0.003	-8.321	-7.136	9.62265e-13	2.05421e-11	0	0.4073	0.2325	0.2325	TRUE	0.441	lipolytic acyl hydrolase (LAH)	no
eug7974	5294	4758	5060	10	1	11	4216	3197	2879	9	2	15	1719.74	3431	9	0.003	-8.318	-13.661	1.73358e-42	1.18635e-39	0.0471	0.3287	0.2029	0.2029	TRUE	0.7009	Geranylgeranyl diphosphate reductase	no
eug1153	194	158	359	0	0	0	155	106	204	0	0	0	77.48	155	0	0.003	-8.256	-6.769	1.29434e-11	2.233e-10	0.1056	0.484	0.3296	0.3296	TRUE	0.0897	C2H2 zinc finger protein	no
eug3743	542	584	799	1	1	0	432	392	455	1	2	0	213.65	426	1	0.003	-8.252	-7.971	1.57874e-15	5.17755e-14	0	0.3804	0.1924	0.1924	TRUE	0.2124	PLAC8 family	no
eug815	268	454	527	0	0	1	213	305	300	0	0	1	136.61	273	0	0.003	-8.208	-7.047	1.83246e-12	3.72848e-11	0	0.4137	0.2349	0.2349	TRUE	0.4124	Belongs to the glycosyl hydrolase 17 family	no
eug17265	7055	6342	8350	17	8	9	5619	4261	4750	15	19	12	2446.18	4877	15	0.003	-8.193	-16.703	1.25122e-62	8.5625e-59	0	0.3266	0.1313	0.1313	TRUE	0.1067	carotenoid cleavage dioxygenase 4	no
eug20278	796	773	944	0	0	3	634	519	537	0	0	4	282.42	563	1	0.003	-8.164	-8.587	8.94107e-18	3.93906e-16	0.0105	0.366	0.2383	0.2383	TRUE	1.4429	lob domain-containing protein	no
eug22609	567	726	5117	0	3	2	452	488	2911	0	7	3	643.4	1284	3	0.003	-8.16	-7.666	1.77513e-14	4.91814e-13	1.246	0.341	0.6997	0.6997	TRUE	14.9106	pectinesterase	no
eug8584	442	176	75	0	0	0	352	118	43	0	0	0	85.49	171	0	0.004	-8.139	-6.081	1.19111e-09	1.45384e-08	1.2234	0.4688	0.699	0.699	TRUE	0.2649	Belongs to the MIP aquaporin (TC 1.A.8) family	no
eug5074	1043	63	4776	2	2	1	831	42	2717	2	5	1	599.67	1197	3	0.004	-8.1	-6.956	3.50733e-12	6.73577e-11	1.382	0.3424	0.8922	0.8922	TRUE	0.1718	14 kDa proline-rich protein	no
eug2782	255	149	202	0	0	0	203	100	115	0	0	0	69.69	139	0	0.004	-8.085	-6.574	4.90015e-11	7.65603e-10	0.1503	0.5022	0.3628	0.3628	TRUE	0.9377	oligopeptide transporter	yes
eug26200	547	1152	1226	3	1	0	436	774	697	3	2	0	318.71	636	2	0.004	-8.079	-9.13	6.81995e-20	3.98899e-18	0	0.361	0.2311	0.2311	TRUE	0.4053	calcineurin b-like protein	no
eug17117	529	285	292	0	0	1	421	191	166	0	0	1	130.05	259	0	0.004	-8.06	-6.682	2.35388e-11	3.88778e-10	0	0.4183	0.3468	0.3468	TRUE	1.9901	cytochrome P450	no
eug25286	149	157	313	0	0	0	119	105	178	0	0	0	67.04	134	0	0.004	-8.055	-6.615	3.70711e-11	5.92271e-10	0.0768	0.5094	0.3294	0.3294	TRUE	0.5938	Removal of H(2)O(2), oxidation of toxic reductants, biosynthesis and degradation of lignin, suberization, auxin catabolism, response to environmental stresses such as wounding, pathogen attack and oxidative stress	no
eug7379	4958	5873	13270	4	11	15	3949	3946	7550	4	26	21	2582.45	5148	17	0.004	-8.044	-11.226	3.04359e-29	5.34059e-27	0.3723	0.3263	0.3496	0.3496	TRUE	2.8447	Long chain acyl-CoA synthetase	no
eug4845	355	268	1518	0	0	2	283	180	864	0	0	3	221.53	442	1	0.004	-8.041	-6.883	5.86371e-12	1.07388e-10	0.7524	0.3783	0.5079	0.5079	TRUE	0.7838	-	no
eug19011	55604	74392	74936	266	57	75	44284	49985	42632	238	135	104	22896.3	45634	159	0.004	-8.036	-16.583	9.17867e-62	4.71095e-58	0.0966	0.322	0.1697	0.1697	TRUE	2.0733	The light-harvesting complex (LHC) functions as a light receptor, it captures and delivers excitation energy to photosystems with which it is closely associated	no
eug20994	2447	652	3478	10	0	1	1949	438	1979	9	0	1	729.32	1455	3	0.004	-8.006	-8.563	1.10195e-17	4.7728e-16	0.8419	0.3387	0.5297	0.5297	TRUE	4.5278	Senescence regulator	no
eug21657	354	903	64	0	1	0	282	607	36	0	2	0	154.58	308	1	0.004	-8.001	-5.958	2.55993e-09	2.9377e-08	1.3925	0.4029	0.7723	0.7723	TRUE	0.4574	#N/A	no
eug25414	707	580	286	2	0	0	563	390	163	2	0	0	186.21	372	1	0.004	-7.992	-7.041	1.90933e-12	3.87337e-11	0.3648	0.3891	0.3796	0.3796	TRUE	0.2939	Converts alpha-aldose to the beta-anomer	no
eug10939	2042	1224	484	4	1	1	1626	822	275	4	2	1	455.23	908	2	0.004	-7.991	-8.645	5.377e-18	2.44767e-16	0.4737	0.3491	0.4152	0.4152	TRUE	0.0797	Belongs to the iron ascorbate-dependent oxidoreductase family	no
eug534	203	594	312	0	0	1	162	399	178	0	0	1	123.28	246	0	0.004	-7.985	-6.621	3.5598e-11	5.70959e-10	0	0.4236	0.3482	0.3482	TRUE	3.3926	Belongs to the protein kinase superfamily. Ser Thr protein kinase family	no
eug15490	208	363	1184	2	0	0	166	244	674	2	0	0	180.82	361	1	0.004	-7.91	-6.793	1.10087e-11	1.92511e-10	0.5378	0.3911	0.4491	0.4491	TRUE	0.7433	-	no
eug6007	736	1180	1137	2	1	2	586	793	647	2	2	3	338.8	675	2	0.004	-7.903	-10.094	5.84851e-24	5.85707e-22	0	0.3586	0.1734	0.1734	TRUE	0.1789	isoform X1	no
eug23533	329	282	350	1	0	0	262	189	199	1	0	0	108.59	217	0	0.004	-7.895	-6.768	1.30651e-11	2.24941e-10	0	0.4375	0.2424	0.2424	TRUE	0.3714	superfamily. Protein	no
eug17929	500	641	2334	1	3	0	398	431	1328	1	7	0	360.79	719	3	0.004	-7.859	-7.884	3.17084e-15	9.74511e-14	0.7445	0.3563	0.4849	0.4849	TRUE	6.5957	protein trichome birefringence-like 19	no
eug7862	404	652	883	3	0	0	322	438	502	3	0	0	210.81	421	1	0.004	-7.85	-8.013	1.11892e-15	3.73519e-14	0.0509	0.3812	0.2442	0.2442	TRUE	1.1935	Belongs to the aldehyde dehydrogenase family	no
eug2647	2342	2643	3585	8	5	3	1865	1776	2040	7	12	4	950.63	1894	8	0.004	-7.847	-13.558	7.13962e-42	4.31107e-39	0.0047	0.3347	0.1549	0.1549	TRUE	0.3113	Heavy-metal-associated domain	no
eug26109	2266	2287	4051	4	4	7	1805	1537	2305	4	9	10	944.79	1882	8	0.004	-7.847	-12.726	4.22846e-37	1.79271e-34	0.048	0.3348	0.1878	0.1878	TRUE	0.5108	65-kDa microtubule-associated protein	no
eug21438	1798	1866	3205	0	2	8	1432	1254	1823	0	5	11	754.15	1503	5	0.004	-7.843	-9.388	6.10919e-21	4.05896e-19	0.6327	0.3381	0.4089	0.4089	TRUE	1.866	Belongs to the peptidase A1 family	no
eug5616	453	671	769	2	0	1	361	451	437	2	0	1	208.72	416	1	0.004	-7.834	-8.36	6.2856e-17	2.496e-15	0	0.3818	0.1903	0.1903	TRUE	0.1684	leucine-rich repeat receptor-like serine threonine-protein kinase	no
eug11114	233	117	759	0	1	0	186	79	432	0	2	0	116.39	232	1	0.005	-7.778	-6.146	7.9538e-10	1.00735e-08	0.6872	0.4297	0.528	0.528	TRUE	0.7087	hydrolase	no
eug4729	118	283	651	0	0	1	94	190	370	0	0	1	109.31	218	0	0.005	-7.762	-6.299	3.00139e-10	4.09425e-09	0	0.4367	0.4291	0.4291	TRUE	0.2293	Inactive leucine-rich repeat receptor-like protein kinase	no
eug9954	92	161	258	0	0	0	73	108	147	0	0	0	54.7	109	0	0.005	-7.74	-6.287	3.22902e-10	4.37859e-09	0.1171	0.5518	0.3769	0.3769	TRUE	0.089	Secoisolariciresinol dehydrogenase-like	yes
eug23900	146	193	136	0	0	0	116	130	77	0	0	0	53.89	108	0	0.005	-7.735	-6.328	2.47612e-10	3.43478e-09	0.067	0.5553	0.3518	0.3518	TRUE	0.2654	gpi-anchored protein	no
eug13381	1232	3998	91	1	0	6	981	2686	52	1	0	8	621.41	1240	3	0.005	-7.729	-6.469	9.83333e-11	1.45971e-09	1.982	0.3417	1.0449	1.0449	TRUE	0.2061	Lignin degradation and detoxification of lignin-derived products	no
eug5711	225653	212312	225032	608	422	311	179715	142655	128024	544	1000	429	75394.7	150131	658	0.005	-7.709	-15.514	2.79228e-54	9.55425e-51	0.12	0.3216	0.1827	0.1827	TRUE	1.2582	The light-harvesting complex (LHC) functions as a light receptor, it captures and delivers excitation energy to photosystems with which it is closely associated	no
eug22564	3122	7825	7615	6	10	16	2486	5258	4332	5	24	22	2021.27	4025	17	0.005	-7.707	-11.641	2.53557e-31	5.38481e-29	0.256	0.3276	0.2897	0.2897	TRUE	0.4342	Belongs to the NPH3 family	no
eug24900	713	660	846	1	1	2	568	443	481	1	2	3	249.77	497	2	0.005	-7.704	-9.165	4.96338e-20	2.95357e-18	0	0.3719	0.1867	0.1867	TRUE	0.3826	Transcription termination factor family protein	no
eug9480	4303	2828	1396	15	2	3	3427	1900	794	13	5	4	1023.95	2040	7	0.005	-7.697	-9.982	1.83557e-23	1.7366e-21	0.4049	0.3337	0.3717	0.3717	TRUE	0.1009	#N/A	no
eug24163	4970	697	437	7	2	3	3958	468	249	6	5	4	781.72	1558	5	0.005	-7.674	-7.668	1.74979e-14	4.86765e-13	0.9752	0.3375	0.69	0.69	TRUE	5.5454	#N/A	yes
eug3384	13802	14336	21717	93	17	9	10992	9633	12355	83	40	12	5519.3	10993	45	0.005	-7.669	-11.454	2.23392e-30	4.45267e-28	0.3005	0.3237	0.3267	0.3267	TRUE	1.8913	The light-harvesting complex (LHC) functions as a light receptor, it captures and delivers excitation energy to photosystems with which it is closely associated	no
eug7264	20565	13908	7279	26	25	33	16378	9345	4141	23	59	46	4998.77	9955	43	0.005	-7.657	-11.664	1.94633e-31	4.20611e-29	0.2632	0.3239	0.3112	0.3112	TRUE	0.0706	Belongs to the glycosyltransferase 8 family	no
eug12738.1	394	311	529	1	0	1	314	209	301	1	0	1	137.66	275	1	0.005	-7.626	-7.256	3.97947e-13	8.98773e-12	0	0.413	0.2247	0.2247	TRUE	0.5043	#N/A	no
eug27917	235	15	360	0	0	0	187	10	205	0	0	0	67.01	134	0	0.005	-7.614	-5.423	5.86288e-08	5.24466e-07	2.1098	0.5095	0.9791	0.9791	TRUE	2.4367	Zinc ion binding	no
eug11922	13993	18204	22447	79	26	29	11144	12232	12770	71	62	40	6053.11	12049	58	0.005	-7.611	-17.299	4.80065e-67	4.92787e-63	0.0103	0.3235	0.13	0.13	TRUE	0.5583	The light-harvesting complex (LHC) functions as a light receptor, it captures and delivers excitation energy to photosystems with which it is closely associated	no
eug15516	133	233	533	0	0	1	106	157	303	0	0	1	94.52	189	0	0.005	-7.597	-6.27	3.60245e-10	4.84654e-09	0	0.4547	0.3751	0.3751	TRUE	0.2999	Belongs to the iron ascorbate-dependent oxidoreductase family	no
eug5500	1732	2140	3465	8	1	8	1379	1438	1971	7	2	11	801.53	1596	7	0.005	-7.581	-12.439	1.60379e-35	5.31062e-33	0.039	0.3371	0.1835	0.1835	TRUE	0.5133	Subtilisin-like protease	no
eug2361	201	280	306	0	0	1	160	188	174	0	0	1	87.28	174	0	0.005	-7.577	-6.519	7.05559e-11	1.07138e-09	0	0.4658	0.2425	0.2425	TRUE	0.3597	receptor-like protein kinase	no
eug12250	164	78	208	0	0	0	131	52	118	0	0	0	50.23	100	0	0.005	-7.575	-6.051	1.43597e-09	1.724e-08	0.2341	0.5723	0.4441	0.4441	TRUE	0.7891	Protein of unknown function, DUF538	no
eug30600	9371	14571	12366	37	24	22	7463	9790	7035	33	57	30	4068.22	8096	40	0.005	-7.571	-15.855	1.29195e-56	5.30475e-53	0.04	0.3245	0.1503	0.1503	TRUE	0.6071	Photosystem I reaction center subunit	no
eug14456	1653	2168	4855	14	1	6	1316	1457	2762	13	2	8	926.41	1845	8	0.005	-7.546	-11.288	1.50821e-29	2.71609e-27	0.1766	0.335	0.2558	0.2558	TRUE	2.0153	Belongs to the ABC transporter superfamily. ABCG family. PDR (TC 3.A.1.205) subfamily	no
eug20415	85	26	512	0	0	0	68	17	291	0	0	0	62.74	125	0	0.005	-7.53	-5.379	7.47274e-08	6.56182e-07	2.0225	0.5223	0.9691	0.9691	TRUE	0.5052	Belongs to the multicopper oxidase family	no
eug15986	2259	7111	1056	3	3	14	1799	4778	601	3	7	19	1201.17	2393	10	0.005	-7.514	-8.419	3.78375e-17	1.54742e-15	0.721	0.3319	0.5657	0.5657	TRUE	0.1836	#N/A	no
eug21584	271	600	763	1	1	1	216	403	434	1	2	1	176.28	351	1	0.006	-7.491	-7.837	4.59997e-15	1.37664e-13	0	0.3929	0.2513	0.2513	TRUE	0.9346	Belongs to the peptidase A1 family	no
eug20996	1852	1409	6525	10	7	3	1475	947	3712	9	17	4	1027.26	2045	10	0.006	-7.456	-9.959	2.29661e-23	2.10488e-21	0.383	0.3337	0.3589	0.3589	TRUE	0.463	Removal of H(2)O(2), oxidation of toxic reductants, biosynthesis and degradation of lignin, suberization, auxin catabolism, response to environmental stresses such as wounding, pathogen attack and oxidative stress	no
eug23523	138	14	418	0	0	0	110	9	238	0	0	0	59.52	119	0	0.006	-7.416	-5.254	1.49114e-07	1.2359e-06	2.2105	0.5331	1.0292	1.0292	TRUE	0.0644	Fasciclin-like arabinogalactan protein	no
eug9192	203	196	311	0	1	0	162	132	177	0	2	0	78.78	157	1	0.006	-7.41	-6.324	2.54896e-10	3.52629e-09	0.0187	0.4814	0.272	0.272	TRUE	0.9618	-	no
eug7133	22761	13453	13771	3	41	39	18127	9039	7835	3	97	54	5859.15	11667	51	0.006	-7.394	-8.153	3.54353e-16	1.27406e-14	0.9521	0.3236	0.6528	0.6528	TRUE	3.3658	The light-harvesting complex (LHC) functions as a light receptor, it captures and delivers excitation energy to photosystems with which it is closely associated	no
eug24161	180	155	387	1	0	0	143	104	220	1	0	0	78.09	156	0	0.006	-7.382	-6.192	5.94874e-10	7.71495e-09	0	0.4828	0.3237	0.3237	TRUE	0.1265	BEST Arabidopsis thaliana protein match is Protein of	no
eug30666	87	88	225	0	0	0	69	59	128	0	0	0	42.74	85	0	0.006	-7.349	-5.882	4.04632e-09	4.46378e-08	0.1805	0.6163	0.4463	0.4463	TRUE	0.9438	-	no
eug4582	6358	7506	8226	47	4	19	5064	5043	4680	42	9	26	2477.45	4929	26	0.006	-7.347	-12.897	4.65947e-38	2.19068e-35	0.0929	0.3265	0.2167	0.2167	TRUE	1.906	Photosystem II reaction centre X protein (PsbX)	no
eug16271	199	147	347	0	0	1	158	99	197	0	0	1	76.01	151	0	0.006	-7.333	-6.179	6.45858e-10	8.31314e-09	0	0.4872	0.315	0.315	TRUE	0.3053	-	no
eug14641	221	106	58	0	0	0	176	71	33	0	0	0	46.7	93	0	0.006	-7.329	-5.581	2.39126e-08	2.30374e-07	0.7889	0.5912	0.6563	0.6563	TRUE	0.2167	Transcription factor	no
eug16322	713	4463	11	5	0	4	568	2999	6	4	0	6	597.14	1191	3	0.006	-7.317	-5.673	1.40056e-08	1.40948e-07	2.6011	0.3425	1.3686	1.3686	TRUE	0.4792	Belongs to the peptidase S10 family	no
eug18699	18003	28159	25907	57	51	78	14338	18920	14739	51	121	108	8046.15	15999	93	0.006	-7.311	-14.641	1.5304e-48	2.0946e-45	0.0839	0.323	0.1777	0.1777	TRUE	1.6268	protochlorophyllide	no
eug30012	58	65	330	0	0	0	46	44	188	0	0	0	46.27	93	0	0.006	-7.301	-5.53	3.20109e-08	3.00826e-07	0.8659	0.5938	0.6827	0.6827	TRUE	8.6026	Proline-rich protein	no
eug24255	22459	31221	35859	106	75	58	17887	20978	20401	95	178	80	9936.35	19755	118	0.006	-7.29	-15.178	4.912e-52	1.26054e-48	0.0974	0.3227	0.165	0.165	TRUE	1.5934	The light-harvesting complex (LHC) functions as a light receptor, it captures and delivers excitation energy to photosystems with which it is closely associated	no
eug10915	144	345	174	1	0	0	115	232	99	1	0	0	74.4	149	0	0.006	-7.287	-6.045	1.49533e-09	1.78796e-08	0	0.4908	0.3638	0.3638	TRUE	1.4428	calcineurin b-like protein	no
eug11307	142	119	88	0	0	0	113	80	50	0	0	0	40.52	81	0	0.006	-7.271	-5.822	5.81869e-09	6.225e-08	0.1634	0.6324	0.4484	0.4484	TRUE	0.0836	EXORDIUM-like	no
eug13215	162	198	285	0	1	0	129	133	162	0	2	0	71.1	141	1	0.007	-7.262	-6.196	5.79952e-10	7.54525e-09	0.0119	0.4987	0.2774	0.2774	TRUE	0.9667	Belongs to the glycosyl hydrolase 18 family	no
eug2015	521	483	741	0	0	4	415	325	422	0	0	6	194.43	387	2	0.007	-7.249	-7.91	2.56446e-15	8.02566e-14	0.0214	0.3862	0.3091	0.3091	TRUE	1.8986	ABC transporter G family member	no
eug10843.1	111	93	128	0	0	0	88	62	73	0	0	0	37.29	74	0	0.007	-7.196	-5.858	4.68542e-09	5.08951e-08	0.0202	0.6594	0.3891	0.3891	TRUE	0.1063	#N/A	no
eug5586	1961	3123	5009	22	5	5	1562	2098	2850	20	12	7	1091.38	2170	13	0.007	-7.183	-12.069	1.54821e-33	4.47673e-31	0.1119	0.333	0.2125	0.2125	TRUE	0.2206	Belongs to the aldehyde dehydrogenase family	no
eug15164	72	95	183	0	0	0	57	64	104	0	0	0	37.55	75	0	0.007	-7.177	-5.776	7.62972e-09	8.0245e-08	0.1028	0.657	0.4328	0.4328	TRUE	1.1789	Probably inactive leucine-rich repeat receptor-like protein kinase	no
eug24154	600	467	679	3	0	2	478	314	386	3	0	3	197.23	393	2	0.007	-7.168	-8.781	1.61989e-18	7.80665e-17	0	0.3853	0.2063	0.2063	TRUE	0.1263	-	no
eug24095	603	694	1185	0	4	1	480	466	674	0	9	1	271.93	540	3	0.007	-7.167	-7.956	1.77434e-15	5.71857e-14	0.5907	0.3678	0.4027	0.4027	TRUE	1.7152	BAHD acyltransferase	no
eug19891	484	533	443	2	1	1	385	358	252	2	2	1	166.86	332	2	0.007	-7.148	-8.338	7.55552e-17	2.96021e-15	0	0.3969	0.2045	0.2045	TRUE	0.4308	Pentatricopeptide repeat-containing protein	no
eug9445	94	98	125	0	0	0	75	66	71	0	0	0	35.3	71	0	0.007	-7.123	-5.812	6.17755e-09	6.57806e-08	0	0.6784	0.3839	0.3839	TRUE	0.109	transcription factor	no
eug15954	400	634	550	0	1	3	319	426	313	0	2	4	177.33	353	2	0.007	-7.119	-8.093	5.80581e-16	2.02022e-14	0.0318	0.3925	0.2609	0.2609	TRUE	1.4473	Belongs to the glycosyl hydrolase 1 family	no
eug20211	31043	31481	35458	232	60	65	24723	21153	20173	208	142	90	11081.3	22016	147	0.007	-7.113	-14.832	9.1157e-50	1.43958e-46	0.0818	0.3226	0.1659	0.1659	TRUE	1.454	The light-harvesting complex (LHC) functions as a light receptor, it captures and delivers excitation energy to photosystems with which it is closely associated	no
eug5636	20322	15230	27419	138	39	46	16185	10233	15599	123	92	64	7049.44	14006	93	0.007	-7.113	-14.808	1.29567e-49	1.9e-46	0.0711	0.3232	0.1635	0.1635	TRUE	0.8416	Auxin-repressed 12.5 kDa	no
eug15507	534	450	1346	1	1	4	425	302	766	1	2	6	250.37	498	3	0.007	-7.098	-8.464	2.57746e-17	1.07333e-15	0.2387	0.3717	0.3106	0.3106	TRUE	0.3782	-	no
eug21588	152	86	380	0	0	1	121	58	216	0	0	1	66.07	132	0	0.008	-7.038	-5.714	1.10244e-08	1.13109e-07	0	0.5122	0.4564	0.4564	TRUE	0.2147	transcription factor	no
eug8996	31	252	1872	1	2	0	25	169	1065	1	5	0	210.78	420	2	0.008	-7.037	-5.582	2.37718e-08	2.29448e-07	1.8876	0.3812	1.0447	1.0447	TRUE	0.9262	-	no
eug9259	387	344	1208	1	1	3	308	231	687	1	2	4	205.67	409	2	0.008	-7.03	-7.918	2.40548e-15	7.55116e-14	0.2929	0.3827	0.3379	0.3379	TRUE	0.6144	ABC transporter B family member	no
eug5026	75	72	168	0	0	0	60	48	96	0	0	0	33.95	68	0	0.008	-7.014	-5.61	2.02837e-08	1.98014e-07	0.1239	0.6926	0.4652	0.4652	TRUE	0.3018	Belongs to the 'GDSL' lipolytic enzyme family	no
eug20944	222	130	176	1	0	0	177	87	100	1	0	0	60.86	121	0	0.008	-7.013	-5.862	4.57082e-09	4.97504e-08	0	0.5285	0.3489	0.3489	TRUE	0.9722	RING-H2 finger protein	no
eug23472	151	73	397	0	0	1	120	49	226	0	0	1	66.09	132	0	0.008	-7.004	-5.617	1.94355e-08	1.90277e-07	0.4959	0.5121	0.5056	0.5056	TRUE	0.1932	Type I inositol 1,4,5-trisphosphate 5-phosphatase CVP2-like	no
eug9332	1370	996	3964	2	2	13	1091	669	2255	2	5	18	673.33	1338	8	0.008	-6.994	-8.391	4.80187e-17	1.92921e-15	0.5983	0.3401	0.4637	0.4637	TRUE	0.589	YLS9-like	no
eug5583	790	3619	113	0	4	4	629	2432	64	0	9	6	523.35	1042	5	0.008	-6.993	-6.038	1.56373e-09	1.8643e-08	1.9806	0.3455	1.0444	1.0444	TRUE	0.2811	Belongs to the peptidase S10 family	no
eug8618	328	5	95	0	0	0	261	3	54	0	0	0	53.11	106	0	0.008	-6.992	-4.727	2.27595e-06	1.47445e-05	3.4702	0.5587	1.4132	1.4132	TRUE	0.4325	Encoded by	no
eug18777	2850	1344	2688	5	10	4	2270	903	1529	4	24	6	789.3	1567	11	0.008	-6.97	-9.462	3.03232e-21	2.09573e-19	0.3655	0.3374	0.3512	0.3512	TRUE	0.3109	Belongs to the MIP aquaporin (TC 1.A.8) family	no
eug27262	117	104	355	1	0	0	93	70	202	1	0	0	60.99	122	0	0.008	-6.967	-5.702	1.18446e-08	1.2086e-07	0	0.528	0.4251	0.4251	TRUE	0.5714	Catalyzes the conversion of hemimercaptal, formed from methylglyoxal and glutathione, to S-lactoylglutathione	no
eug27574	633	276	660	2	0	3	504	185	375	2	0	4	178.5	355	2	0.008	-6.932	-7.866	3.66071e-15	1.1134e-13	0.2185	0.392	0.3085	0.3085	TRUE	0.1841	DnaJ molecular chaperone homology domain	no
eug19643	112	146	264	0	0	1	89	98	150	0	0	1	56.48	112	0	0.008	-6.909	-5.833	5.4554e-09	5.86998e-08	0	0.5445	0.324	0.324	TRUE	0.9361	transcription factor	yes
eug5412	944	769	1032	4	0	6	752	517	587	4	0	8	311.25	619	4	0.008	-6.904	-9.727	2.31168e-22	1.87584e-20	0.0391	0.3619	0.227	0.227	TRUE	0.7719	Bark storage protein	no
eug20263	1610	2103	3366	23	2	4	1282	1413	1915	21	5	6	773.51	1537	11	0.008	-6.895	-10.426	1.88286e-25	2.22155e-23	0.1857	0.3377	0.2693	0.2693	TRUE	2.6883	Protein CHLOROPLAST IMPORT APPARATUS	no
eug11371	69	104	103	0	0	0	55	70	59	0	0	0	30.57	61	0	0.008	-6.893	-5.58	2.39845e-08	2.30958e-07	0	0.7336	0.4243	0.4243	TRUE	0.15	Ring finger and transmembrane domain-containing protein	no
eug2011	381	551	269	2	0	2	303	370	153	2	0	3	138.54	275	2	0.009	-6.862	-7.483	7.24128e-14	1.81963e-12	0.1699	0.4124	0.2886	0.2886	TRUE	0.1584	Tryptophan/tyrosine permease family	no
eug23741	592	1809	86	2	0	5	471	1215	49	2	0	7	290.77	578	3	0.009	-6.858	-6.237	4.44623e-10	5.87773e-09	1.3842	0.3648	0.8212	0.8212	TRUE	0.132	Type I 3-dehydroquinase	no
eug36	3018	3845	3763	34	7	4	2404	2584	2141	30	17	6	1196.74	2376	18	0.009	-6.85	-10.878	1.47057e-27	2.20371e-25	0.1828	0.3319	0.261	0.261	TRUE	2.3563	superfamily. Protein	no
eug6456	184	193	415	0	0	2	147	130	236	0	0	3	85.85	171	1	0.009	-6.85	-6.33	2.44594e-10	3.3975e-09	0.1086	0.4682	0.3245	0.3245	TRUE	0.8452	Protein WALLS ARE THIN	no
eug20834	1657	1486	2324	8	7	5	1320	998	1322	7	17	7	611.82	1213	10	0.009	-6.834	-11.88	1.50939e-32	3.82565e-30	0.0271	0.342	0.1741	0.1741	TRUE	0.4477	Subtilisin-like protease	no
eug12316	4500	5761	5249	47	12	8	3584	3871	2986	42	28	11	1753.76	3480	27	0.009	-6.82	-11.83	2.71931e-32	6.49156e-30	0.144	0.3286	0.2238	0.2238	TRUE	1.443	The light-harvesting complex (LHC) functions as a light receptor, it captures and delivers excitation energy to photosystems with which it is closely associated	no
eug25398	12278	10588	22658	160	24	18	9778	7114	12890	143	57	25	5001.34	9927	75	0.009	-6.805	-10.06	8.3031e-24	8.0788e-22	0.3653	0.3239	0.3425	0.3425	TRUE	0.5318	Photosystem I reaction center subunit psaK	no
eug25596	104	90	326	1	0	0	83	60	185	1	0	0	54.94	109	0	0.009	-6.803	-5.541	3.01309e-08	2.84308e-07	0	0.5508	0.4512	0.4512	TRUE	0.5542	superfamily protein	no
eug1595	339	431	1433	2	1	4	270	290	815	2	2	6	230.75	458	3	0.009	-6.788	-8.052	8.15464e-16	2.78098e-14	0.3235	0.376	0.3483	0.3483	TRUE	5.518	isoform X1	no
eug10224	29	46	278	0	0	0	23	31	158	0	0	0	35.36	71	0	0.009	-6.779	-4.974	6.57062e-07	4.8194e-06	1.354	0.6778	0.8933	0.8933	TRUE	7.2233	Catalyzes xyloglucan endohydrolysis (XEH) and or endotransglycosylation (XET). Cleaves and religates xyloglucan polymers, an essential constituent of the primary cell wall, and thereby participates in cell wall construction of growing tissues	no
eug3162.1	56	293	453	2	0	0	45	197	258	2	0	0	83.5	167	1	0.009	-6.763	-5.671	1.41747e-08	1.42511e-07	0.6794	0.4723	0.555	0.555	TRUE	0.3867	#N/A	no
eug22710	236	192	344	0	2	0	188	129	196	0	5	0	86.24	171	2	0.009	-6.762	-6.247	4.18085e-10	5.55192e-09	0.0539	0.4675	0.3567	0.3567	TRUE	1.2334	Plant protein of unknown function (DUF641)	no
eug16607	156	192	352	1	0	1	124	129	200	1	0	1	75.96	151	1	0.009	-6.757	-6.338	2.32579e-10	3.25041e-09	0	0.4873	0.2712	0.2712	TRUE	0.9051	IRX15-LIKE-like	no
eug19347	153	17	134	0	0	0	122	11	76	0	0	0	34.92	70	0	0.009	-6.754	-4.951	7.39277e-07	5.3385e-06	1.3769	0.6823	0.9012	0.9012	TRUE	0.0758	(NAC) domain-containing protein	no
eug16025	608	968	994	8	0	3	484	650	566	7	0	4	285.24	567	4	0.009	-6.747	-9.654	4.7235e-22	3.70128e-20	0.0222	0.3656	0.2192	0.2192	TRUE	0.6621	LRR receptor-like serine threonine-protein kinase	yes
eug8637	110	61	79	0	0	0	88	41	45	0	0	0	28.92	58	0	0.009	-6.738	-5.321	1.03268e-07	8.81537e-07	0.1826	0.7571	0.5344	0.5344	TRUE	1.8419	belongs to the protein kinase superfamily	no
eug28112	55	11	323	0	0	0	44	7	184	0	0	0	39.16	78	0	0.009	-6.729	-4.727	2.28308e-06	1.47814e-05	2.3818	0.6432	1.1744	1.1744	TRUE	0.3894	Protein trichome birefringence-like 3	no
eug22117.1	494	690	552	3	0	4	393	464	314	3	0	6	196.55	390	3	0.01	-6.716	-8.905	5.35714e-19	2.74955e-17	0.0364	0.3855	0.2163	0.2163	TRUE	0.3606	#N/A	no
eug11877	91	87	324	0	0	1	72	58	184	0	0	1	52.77	105	0	0.01	-6.705	-5.442	5.26454e-08	4.75918e-07	0	0.5602	0.4764	0.4764	TRUE	1.6366	Zinc finger, C2H2 type family protein	no
eug11132	44	209	258	0	0	1	35	140	147	0	0	1	53.94	107	0	0.01	-6.7	-5.369	7.90196e-08	6.90622e-07	0	0.555	0.5274	0.5274	TRUE	3.5786	#N/A	no
eug25846	90	228	9	0	0	0	72	153	5	0	0	0	38.33	77	0	0.01	-6.696	-4.707	2.51923e-06	1.61272e-05	2.3738	0.6502	1.1757	1.1757	TRUE	0.061	transcription factor	no
eug11167	166	165	389	0	0	2	132	111	221	0	0	3	77.86	155	1	0.01	-6.691	-6.135	8.5222e-10	1.07304e-08	0.1421	0.4833	0.3493	0.3493	TRUE	0.8074	beta-D-xylosidase 7	no
eug16883	263	446	636	2	0	3	209	300	362	2	0	4	146.15	290	2	0.01	-6.689	-8.013	1.11594e-15	3.73519e-14	0.07	0.4076	0.2413	0.2413	TRUE	0.3048	Cysteine-rich receptor-like protein kinase	no
eug21537	291	227	910	4	1	0	232	153	518	4	2	0	151.32	301	2	0.01	-6.682	-7.109	1.16556e-12	2.45677e-11	0.3843	0.4047	0.3965	0.3965	TRUE	0.3526	Belongs to the Casparian strip membrane proteins (CASP) family	no
eug16740	145	266	1	0	0	0	115	179	1	0	0	0	49.13	98	0	0.01	-6.676	-4.403	1.06899e-05	5.91226e-05	4.6292	0.5779	1.7107	1.7107	TRUE	0.1103	AtDMP2,DMP2	no
eug24735	52	58	152	0	0	0	41	39	86	0	0	0	27.81	55	0	0.01	-6.667	-5.239	1.61575e-07	1.33111e-06	0.2176	0.7746	0.5609	0.5609	TRUE	2.302	zinc finger	no
eug3398	47	53	174	0	0	0	37	36	99	0	0	0	28.67	57	0	0.01	-6.665	-5.161	2.45037e-07	1.94382e-06	0.3929	0.7609	0.6269	0.6269	TRUE	3.9665	Protein FANTASTIC FOUR	no
eug2429	680	1011	819	2	0	8	542	679	466	2	0	11	283.28	562	4	0.01	-6.647	-8.412	4.0283e-17	1.63764e-15	0.1926	0.3659	0.3346	0.3346	TRUE	1.857	zinc-finger of the FCS-type, C2-C2	no
eug21601	349	457	437	2	0	3	278	307	249	2	0	4	139.93	278	2	0.01	-6.646	-8.192	2.56998e-16	9.40494e-15	0.0091	0.4115	0.209	0.209	TRUE	0.4196	hydrolase	no
eug16662	188	207	217	1	0	1	150	139	123	1	0	1	69.09	137	1	0.01	-6.638	-6.308	2.83112e-10	3.8783e-09	0	0.5038	0.2445	0.2445	TRUE	0.088	zinc-finger of the FCS-type, C2-C2	no
eug9788	380	458	587	0	2	3	303	308	334	0	5	4	158.87	315	3	0.01	-6.636	-7.973	1.54335e-15	5.07772e-14	0.0011	0.4007	0.2716	0.2716	TRUE	1.7292	Amino acid transporter	no
eug947	151	283	568	0	1	2	120	190	323	0	2	3	106.45	211	2	0.01	-6.633	-6.629	3.3832e-11	5.44335e-10	0.2656	0.4398	0.3686	0.3686	TRUE	0.4904	Belongs to the protein kinase superfamily. Ser Thr protein kinase family	no
eug22100	14	65	260	0	0	0	11	44	148	0	0	0	33.79	68	0	0.01	-6.632	-4.785	1.70675e-06	1.13433e-05	1.7102	0.6944	1.0122	1.0122	TRUE	0.2833	Secoisolariciresinol dehydrogenase-like	yes
eug5515	111	146	151	1	0	0	88	98	86	1	0	0	45.55	91	0	0.01	-6.63	-5.638	1.72147e-08	1.70733e-07	0	0.5981	0.3081	0.3081	TRUE	0.1393	UBX domain-containing protein	no
eug29155	209	16	311	1	0	0	166	11	177	1	0	0	59.17	118	0	0.01	-6.63	-4.946	7.58014e-07	5.46804e-06	1.319	0.5344	0.8612	0.8612	TRUE	5.8695	#N/A	no
eug1361	30	78	167	0	0	0	24	52	95	0	0	0	28.55	57	0	0.01	-6.629	-5.091	3.56343e-07	2.72975e-06	0.4989	0.7628	0.6699	0.6699	TRUE	0.0822	belongs to the protein kinase superfamily	no
eug15843	238	287	297	1	0	2	190	193	169	1	0	3	92.5	184	1	0.01	-6.627	-7.012	2.3423e-12	4.66868e-11	0.0021	0.4576	0.2266	0.2266	TRUE	0.3986	Ferredoxins are iron-sulfur proteins that transfer electrons in a wide variety of metabolic reactions	no
eug26450.1	72	54	113	0	0	0	57	36	64	0	0	0	26.32	52	0	0.01	-6.624	-5.275	1.33052e-07	1.11101e-06	0.0765	0.8002	0.5072	0.5072	TRUE	0.3102	#N/A	no
eug11766	152	96	18	0	0	0	121	65	10	0	0	0	32.63	65	0	0.01	-6.623	-4.829	1.37199e-06	9.29298e-06	1.4704	0.7076	0.9494	0.9494	TRUE	0.0488	Hydrolyzes acetyl esters in homogalacturonan regions of pectin. In type I primary cell wall, galacturonic acid residues of pectin can be acetylated at the O-2 and O-3 positions. Decreasing the degree of acetylation of pectin gels in vitro alters their physical properties	no
eug719	32	207	260	1	0	0	25	139	148	1	0	0	52.23	104	0	0.01	-6.622	-5.2	1.98814e-07	1.61202e-06	0	0.5627	0.6119	0.6119	TRUE	4.4766	3-ketoacyl-coa synthase	no
eug5298	452	200	901	3	0	3	360	134	513	3	0	4	168.96	336	2	0.01	-6.619	-7.428	1.10058e-13	2.68667e-12	0.3435	0.396	0.3704	0.3704	TRUE	0.0812	Protein trichome birefringence-like 34	no
eug28072	89	79	61	0	0	0	71	53	35	0	0	0	26.44	53	0	0.01	-6.615	-5.243	1.57919e-07	1.30309e-06	0.1185	0.7979	0.5277	0.5277	TRUE	0.0875	Protein of unknown function, DUF538	no
eug25891	90	102	44	0	0	0	72	69	25	0	0	0	27.54	55	0	0.01	-6.615	-5.144	2.69093e-07	2.11342e-06	0.3272	0.779	0.6122	0.6122	TRUE	2.228	Belongs to the GST superfamily	no
eug934	151	108	136	1	0	0	120	73	77	1	0	0	45.18	90	0	0.01	-6.589	-5.537	3.08319e-08	2.90491e-07	0	0.6003	0.3505	0.3505	TRUE	0.8605	Belongs to the glycosyl hydrolase 17 family	no
eug11731	11210	16305	15473	154	30	47	8928	10956	8803	138	71	65	4826.67	9562	91	0.01	-6.583	-13.474	2.21007e-41	1.26035e-38	0.0976	0.324	0.1698	0.1698	TRUE	2.0014	photosystem II core complex proteins psbY	no
eug18007	144	272	549	0	1	2	115	183	312	0	2	3	102.49	203	2	0.01	-6.574	-6.557	5.49622e-11	8.49679e-10	0.2723	0.4444	0.3739	0.3739	TRUE	0.4826	Catalyzes xyloglucan endohydrolysis (XEH) and or endotransglycosylation (XET). Cleaves and religates xyloglucan polymers, an essential constituent of the primary cell wall, and thereby participates in cell wall construction of growing tissues	no
eug20281	63	82	78	0	0	0	50	55	44	0	0	0	24.94	50	0	0.011	-6.567	-5.273	1.34568e-07	1.12258e-06	0	0.8267	0.4773	0.4773	TRUE	0.109	Belongs to the major facilitator superfamily. Sugar transporter (TC 2.A.1.1) family	no
eug14077	1529	1929	4174	22	5	10	1218	1296	2375	20	12	14	822.31	1630	15	0.011	-6.558	-11.572	5.70118e-31	1.18228e-28	0.1061	0.3367	0.1951	0.1951	TRUE	1.9438	Indole-3-acetic acid-amido synthetase	no
eug12004	399	466	1368	3	1	5	318	313	778	3	2	7	236.85	470	4	0.011	-6.55	-8.41	4.08313e-17	1.65665e-15	0.2403	0.3746	0.3031	0.3031	TRUE	3.9276	fasciclin-like arabinogalactan protein	no
eug5907	62	82	325	1	0	0	49	55	185	1	0	0	48.38	96	0	0.011	-6.549	-5.215	1.83891e-07	1.50142e-06	0.528	0.5819	0.5582	0.5582	TRUE	6.8699	Acylamino-acid-releasing enzyme-like	no
eug26735	66	63	88	0	0	0	53	42	50	0	0	0	24.16	48	0	0.011	-6.515	-5.222	1.77049e-07	1.44871e-06	0	0.843	0.4877	0.4877	TRUE	0.109	Nonspecific lipid-transfer protein	no
eug1577	832	1184	2065	10	5	4	663	796	1175	9	12	6	443.22	878	9	0.011	-6.51	-10.875	1.52387e-27	2.26703e-25	0.0736	0.3498	0.1878	0.1878	TRUE	0.2364	ABC transporter G family member	no
eug5075	371	340	385	3	0	2	295	228	219	3	0	3	124.73	247	2	0.011	-6.509	-7.944	1.95304e-15	6.22606e-14	0	0.4224	0.2135	0.2135	TRUE	0.323	adenine phosphoribosyltransferase	no
eug30063	46	56	130	0	0	0	37	38	74	0	0	0	24.7	50	0	0.011	-6.489	-5.102	3.36455e-07	2.59093e-06	0.1693	0.8315	0.5731	0.5731	TRUE	1.8013	Glycosyltransferase	no
eug23337	189	49	538	0	1	1	151	33	306	0	2	1	82.21	163	1	0.011	-6.485	-5.441	5.29903e-08	4.78615e-07	0.8643	0.4747	0.6504	0.6504	TRUE	0.1276	Hydrolase, alpha beta fold family protein	no
eug12776	1025	1074	1731	7	2	10	816	722	985	6	5	14	424.6	841	8	0.011	-6.465	-10.863	1.72557e-27	2.54863e-25	0.0263	0.3511	0.1838	0.1838	TRUE	0.5999	Transcription factor	no
eug19648.1	449	664	289	1	1	4	358	446	164	1	2	6	162.82	323	3	0.011	-6.464	-7.6	2.95854e-14	7.98146e-13	0.2579	0.3988	0.3329	0.3329	TRUE	0.3313	#N/A	no
eug24805	160	114	94	0	1	0	127	77	53	0	2	0	43.31	86	1	0.011	-6.445	-5.311	1.08924e-07	9.23669e-07	0.1913	0.6124	0.4342	0.4342	TRUE	0.8685	Zeaxanthin epoxidase	no
eug3243	60	59	91	0	0	0	48	40	52	0	0	0	23.2	47	0	0.011	-6.445	-5.152	2.57331e-07	2.03036e-06	0	0.8646	0.5044	0.5044	TRUE	0.1462	Mediates both low-affinity uptake and efflux of sugar across the membrane	no
eug7847	787	652	1187	5	5	2	627	438	675	4	12	3	293.21	580	6	0.011	-6.443	-9.634	5.73687e-22	4.44261e-20	0.058	0.3644	0.2199	0.2199	TRUE	0.5361	2-alkenal reductase (NADP( )-dependent)-like	no
eug12834	81	99	202	1	0	0	65	67	115	1	0	0	41.14	82	0	0.012	-6.436	-5.374	7.7158e-08	6.75791e-07	0	0.6277	0.3815	0.3815	TRUE	1.2922	Zinc finger (C3HC4-type RING finger) family protein	no
eug29260	101	106	159	0	0	1	80	71	90	0	0	1	40.58	80	0	0.012	-6.431	-5.455	4.89633e-08	4.4518e-07	0	0.6319	0.3311	0.3311	TRUE	0.3539	Sulfite exporter TauE SafE family protein	no
eug3455	707	732	1222	4	1	8	563	492	695	4	2	11	294.52	583	6	0.012	-6.427	-9.626	6.19085e-22	4.72484e-20	0.0359	0.3642	0.2208	0.2208	TRUE	0.8902	Belongs to the protein kinase superfamily. Ser Thr protein kinase family	no
eug16820	55	117	235	0	0	1	44	79	134	0	0	1	42.92	86	0	0.012	-6.418	-5.251	1.51558e-07	1.25463e-06	0	0.6151	0.4643	0.4643	TRUE	0.2435	Amino acid permease	no
eug28279	8290	7528	14540	117	28	29	6602	5058	8272	105	66	40	3357.27	6644	70	0.012	-6.416	-12.11	9.38798e-34	2.79326e-31	0.1251	0.3252	0.2002	0.2002	TRUE	0.2097	dormancy auxin associated family protein	no
eug7869	380	169	590	2	0	3	303	114	336	2	0	4	126.3	251	2	0.012	-6.412	-7.093	1.31302e-12	2.74224e-11	0.2724	0.4212	0.3493	0.3493	TRUE	0.836	Transcriptional activator that specifically binds 5'- GATA-3' or 5'-GAT-3' motifs within gene promoters	no
eug5405	1589	1336	2684	8	0	19	1266	898	1527	7	0	26	620.59	1230	11	0.012	-6.403	-7.964	1.66324e-15	5.42006e-14	0.7074	0.3417	0.4508	0.4508	TRUE	1.32	Domain of unknown function (DUF4228)	no
eug9934.1	389	510	701	5	2	1	310	343	399	4	5	1	176.98	351	3	0.012	-6.394	-9.03	1.7166e-19	9.38013e-18	0	0.3926	0.1907	0.1907	TRUE	0.3017	#N/A	no
eug1446	56	61	86	0	0	0	45	41	49	0	0	0	22.42	45	0	0.012	-6.393	-5.11	3.22368e-07	2.49086e-06	0	0.8835	0.5091	0.5091	TRUE	0.109	RNA-binding protein	no
eug23828	42	158	203	0	0	1	33	106	115	0	0	1	42.75	85	0	0.012	-6.381	-5.168	2.37054e-07	1.88559e-06	0	0.6162	0.5077	0.5077	TRUE	1.6538	Belongs to the UDP-glycosyltransferase family	no
eug29491	86	155	328	2	0	0	68	104	187	2	0	0	60.17	120	1	0.012	-6.38	-5.641	1.68634e-08	1.67411e-07	0.2533	0.5308	0.4126	0.4126	TRUE	0.4709	serine threonine-protein kinase	no
eug22908	405	301	320	2	0	3	323	202	182	2	0	4	118.8	236	2	0.012	-6.378	-7.529	5.1269e-14	1.33573e-12	0.0904	0.4275	0.2614	0.2614	TRUE	0.9461	Belongs to the glycosyl hydrolase 18 family	no
eug23913	21206	29964	36050	453	39	70	16889	20133	20509	405	92	97	9687.64	19177	198	0.012	-6.369	-9.578	9.91821e-22	7.43141e-20	0.4114	0.3227	0.3373	0.3373	TRUE	9.2047	Reversible hydration of carbon dioxide	no
eug28874	731	2321	93	1	3	7	582	1560	53	1	7	10	368.71	732	6	0.012	-6.368	-6.054	1.41617e-09	1.70222e-08	1.2763	0.3556	0.834	0.834	TRUE	0.1144	Type I 3-dehydroquinase	no
eug22951	115	23	320	0	0	1	92	15	182	0	0	1	48.41	96	0	0.012	-6.366	-4.861	1.16512e-06	8.03219e-06	1.0434	0.5817	0.7781	0.7781	TRUE	0.1252	Fasciclin-like arabinogalactan protein	no
eug10918	59	100	43	0	0	0	47	67	24	0	0	0	23.11	46	0	0.012	-6.348	-4.938	7.88109e-07	5.66919e-06	0.2549	0.8668	0.6353	0.6353	TRUE	0.0763	Zinc finger CCCH domain-containing protein	no
eug2081	588	1007	696	4	5	2	468	677	396	4	12	3	259.84	514	6	0.012	-6.34	-9.078	1.10349e-19	6.2238e-18	0.0971	0.3699	0.2453	0.2453	TRUE	0.5409	Protein NRT1 PTR FAMILY	no
eug24497	71	129	147	0	0	1	57	87	84	0	0	1	38.04	76	0	0.013	-6.315	-5.318	1.0511e-07	8.95398e-07	0	0.6527	0.3635	0.3635	TRUE	0.4696	fasciclin-like arabinogalactan protein	no
eug22526	447	687	994	8	1	3	356	462	566	7	2	4	232.8	461	4	0.013	-6.307	-9.472	2.73984e-21	1.90674e-19	0.0502	0.3755	0.2004	0.2004	TRUE	0.2051	Galactinol--sucrose galactosyltransferase	no
eug21149	66	106	175	1	0	0	53	71	100	1	0	0	37.37	75	0	0.013	-6.291	-5.251	1.51397e-07	1.25381e-06	0	0.6586	0.3919	0.3919	TRUE	0.1116	G-type lectin S-receptor-like serine threonine-protein kinase	no
eug4875	329	430	530	4	1	2	262	289	302	4	2	3	143.53	284	3	0.013	-6.284	-8.72	2.77613e-18	1.31851e-16	0	0.4092	0.1778	0.1778	TRUE	0.0682	Lipid transfer-like protein VAS	no
eug24354.1	405	736	579	7	1	2	323	495	329	6	2	3	192.98	382	4	0.013	-6.271	-8.944	3.76597e-19	1.96731e-17	0	0.3867	0.2135	0.2135	TRUE	0.7764	#N/A	no
eug28862	345	533	868	1	3	4	275	358	494	1	7	6	190.04	376	5	0.013	-6.268	-8.214	2.1357e-16	7.91441e-15	0.1315	0.3877	0.281	0.281	TRUE	0.6104	UDP-glucuronate 4-epimerase	no
eug7460	208	106	1298	2	2	2	166	71	738	2	5	3	164.1	325	3	0.013	-6.26	-6.28	3.38972e-10	4.58137e-09	0.7597	0.3982	0.5988	0.5988	TRUE	0.9031	MLP-like protein	no
eug9999.1	170	218	236	2	0	1	135	146	134	2	0	1	69.88	138	1	0.013	-6.252	-6.539	6.21122e-11	9.53037e-10	0	0.5017	0.2367	0.2367	TRUE	0.1692	#N/A	no
eug19722	741	1641	1781	21	1	5	590	1103	1013	19	2	7	455.68	902	9	0.013	-6.227	-8.941	3.85489e-19	2.00865e-17	0.2493	0.3491	0.3047	0.3047	TRUE	2.1749	Histidine phosphatase superfamily (branch 1)	no
eug5501	787	743	762	12	1	2	627	499	434	11	2	3	262.57	520	5	0.013	-6.216	-8.98	2.69746e-19	1.44216e-17	0.0595	0.3694	0.2509	0.2509	TRUE	1.4035	-	no
eug15440	1440	1626	1404	25	0	6	1147	1093	799	22	0	8	511.46	1013	10	0.013	-6.213	-8.141	3.91076e-16	1.39389e-14	0.5552	0.3461	0.3936	0.3936	TRUE	3.992	-	no
eug24044	1899	2065	2555	8	8	20	1512	1388	1454	7	19	28	734.54	1451	18	0.014	-6.206	-10.545	5.34876e-26	6.57545e-24	0.0988	0.3386	0.2208	0.2208	TRUE	1.8316	eceriferum	no
eug6570	168	673	305	3	0	3	134	452	174	3	0	4	127.72	253	2	0.014	-6.206	-6.907	4.94439e-12	9.23642e-11	0.3529	0.4201	0.3871	0.3871	TRUE	1.206	LRR receptor-like serine threonine-protein kinase	no
eug7134	20066	17778	11849	56	86	116	15981	11945	6741	50	204	160	5846.92	11556	138	0.014	-6.195	-9.7	3.02264e-22	2.40522e-20	0.2971	0.3236	0.3077	0.3077	TRUE	0.1592	The light-harvesting complex (LHC) functions as a light receptor, it captures and delivers excitation energy to photosystems with which it is closely associated	no
eug1129	2014	2378	3813	12	4	31	1604	1598	2169	11	9	43	905.68	1790	21	0.014	-6.183	-9.359	8.06171e-21	5.28776e-19	0.2686	0.3353	0.3013	0.3013	TRUE	3.8134	Belongs to the class I-like SAM-binding methyltransferase superfamily. Erg6 SMT family	no
eug7806	13	99	112	0	0	0	10	67	64	0	0	0	23.43	47	0	0.014	-6.182	-4.593	4.36283e-06	2.64293e-05	0.9943	0.8592	0.9029	0.9029	TRUE	3.9753	DNA-damage-repair toleration protein	no
eug7186	197	1964	2	3	0	4	157	1320	1	3	0	6	247.65	493	3	0.014	-6.17	-4.631	3.64706e-06	2.25389e-05	3.0564	0.3723	1.5924	1.5924	TRUE	1.3147	Belongs to the peptidase S10 family	no
eug1305	21	66	121	0	0	0	17	44	69	0	0	0	21.65	43	0	0.014	-6.165	-4.695	2.66646e-06	1.69849e-05	0.5132	0.9034	0.7653	0.7653	TRUE	0.0629	#N/A	no
eug24164	725	52	127	0	2	1	577	35	72	0	5	1	115.12	228	2	0.014	-6.158	-5.11	3.22928e-07	2.49331e-06	1.6327	0.4309	0.957	0.957	TRUE	4.2005	#N/A	no
eug22765	135	143	372	2	1	0	108	96	212	2	2	0	69.9	139	1	0.014	-6.145	-6.133	8.64634e-10	1.08635e-08	0	0.5017	0.3406	0.3406	TRUE	2.3679	fasciclin-like arabinogalactan protein	no
eug7867	791	481	1197	7	3	5	630	323	681	6	7	7	275.74	545	7	0.014	-6.143	-9.559	1.18682e-21	8.76336e-20	0	0.3671	0.2103	0.2103	TRUE	0.9196	LRR receptor-like serine threonine-protein kinase	no
eug198	79	42	54	0	0	0	63	28	31	0	0	0	20.31	41	0	0.014	-6.143	-4.778	1.77316e-06	1.17505e-05	0.2056	0.9419	0.6596	0.6596	TRUE	1.891	Protein GLUTAMINE DUMPER	no
eug27363	740	774	1115	5	2	9	589	520	634	4	5	12	294.23	581	7	0.014	-6.142	-9.966	2.13725e-23	1.97648e-21	0.0097	0.3642	0.1913	0.1913	TRUE	0.8494	Belongs to the protein kinase superfamily. Ser Thr protein kinase family	no
eug14816	94	184	171	2	0	0	75	124	97	2	0	0	49.59	99	1	0.014	-6.142	-5.6	2.1428e-08	2.08294e-07	0	0.5755	0.3408	0.3408	TRUE	0.5714	auxin transporter-like protein	no
eug26123	37	77	63	0	0	0	29	52	36	0	0	0	19.51	39	0	0.014	-6.124	-4.818	1.44709e-06	9.75654e-06	0.0678	0.9674	0.606	0.606	TRUE	0.2166	Belongs to the multi antimicrobial extrusion (MATE) (TC 2.A.66.1) family	no
eug939	9	71	154	0	0	0	7	48	88	0	0	0	23.75	48	0	0.015	-6.09	-4.426	9.61128e-06	5.37216e-05	1.5043	0.8521	1.0612	1.0612	TRUE	0.0469	3-ketoacyl-coa synthase	no
eug5162	3105	5673	2637	16	28	14	2473	3812	1500	14	66	19	1314.15	2595	33	0.015	-6.085	-8.732	2.50967e-18	1.19822e-16	0.374	0.331	0.3549	0.3549	TRUE	0.31	Belongs to the glycosyl hydrolase 1 family	no
eug12035	612	965	1594	11	5	4	487	648	907	10	12	6	344.98	681	9	0.015	-6.082	-10.099	5.59096e-24	5.62659e-22	0.0805	0.3579	0.1953	0.1953	TRUE	0.0937	mannan synthase activity	no
eug13654	1018	5073	254	18	8	9	811	3409	145	16	19	12	735.23	1455	16	0.015	-6.072	-6.624	3.49856e-11	5.62015e-10	0.8949	0.3386	0.6518	0.6518	TRUE	0.4042	serine carboxypeptidase-like	no
eug5781	28	37	134	0	0	0	22	25	76	0	0	0	20.57	41	0	0.015	-6.063	-4.598	4.27094e-06	2.59569e-05	0.566	0.9342	0.8037	0.8037	TRUE	5.0772	-	no
eug27572	363	603	558	5	1	4	289	405	317	4	2	6	170.68	337	4	0.015	-6.058	-9.066	1.2388e-19	6.89227e-18	0	0.3952	0.1836	0.1836	TRUE	0.29	thermospermine synthase	no
eug5807	495	2715	16473	61	22	1	394	1824	9372	55	52	1	1949.72	3863	36	0.015	-6.057	-5.612	1.99474e-08	1.94917e-07	1.6775	0.3279	1.02	1.02	TRUE	0.6949	Belongs to the peptidase A1 family	no
eug17930	616	660	1453	6	3	8	491	443	827	5	7	11	297.37	587	8	0.015	-6.05	-9.606	7.52982e-22	5.68336e-20	0.1006	0.3638	0.2112	0.2112	TRUE	1.2816	protein trichome birefringence-like 19	no
eug4693	449	419	796	6	1	4	358	282	453	5	2	6	184.21	364	4	0.015	-6.05	-9.072	1.16763e-19	6.53171e-18	0	0.3898	0.1943	0.1943	TRUE	0.0651	Belongs to the major facilitator superfamily. Sugar transporter (TC 2.A.1.1) family	no
eug21490	67	110	303	1	0	1	53	74	172	1	0	1	50.32	100	1	0.015	-6.05	-5.374	7.68084e-08	6.73016e-07	0	0.5718	0.439	0.439	TRUE	0.6061	Belongs to the peptidase S10 family	no
eug2562	445	390	1499	0	0	10	354	262	853	0	0	14	247.18	490	5	0.015	-6.045	-5.695	1.23239e-08	1.25439e-07	2.2158	0.3724	0.8405	0.8405	TRUE	2.5591	phenolic glucoside malonyltransferase	no
eug7224	233	178	412	5	0	0	186	120	234	4	0	0	90.67	180	1	0.015	-6.043	-6.42	1.36622e-10	1.98362e-09	0.1755	0.4604	0.3851	0.3851	TRUE	1.1049	Heptahelical transmembrane protein	no
eug6823	1006	1145	2261	26	1	6	801	769	1286	23	2	8	481.8	952	11	0.015	-6.04	-8.575	9.90578e-18	4.3086e-16	0.2988	0.3476	0.3264	0.3264	TRUE	3.4677	IQ-domain	no
eug14173	20	36	157	0	0	0	16	24	89	0	0	0	21.57	43	0	0.015	-6.039	-4.48	7.47088e-06	4.28787e-05	1.0009	0.9056	0.9371	0.9371	TRUE	1.6143	thaumatin-like protein	no
eug12269	61	4	191	0	0	0	49	3	109	0	0	0	26.66	54	0	0.015	-6.032	-4.211	2.5394e-05	0.000127032	2.6786	0.7942	1.38	1.38	TRUE	0.0672	Methyladenine glycosylase	no
eug20073	94	91	527	1	1	1	75	61	300	1	2	1	73.41	145	1	0.015	-6.027	-5.63	1.80261e-08	1.78117e-07	0.5415	0.4931	0.5195	0.5195	TRUE	6.896	Transcription factor	no
eug8777	125	156	126	1	0	1	100	105	72	1	0	1	46.39	92	1	0.015	-6.024	-5.636	1.74107e-08	1.72594e-07	0	0.5931	0.3003	0.3003	TRUE	0.3985	LRR receptor-like serine threonine-protein kinase	no
eug22035.1	594	506	1	1	2	0	473	340	1	1	5	0	136.54	271	2	0.015	-6.016	-4.428	9.50436e-06	5.3153e-05	3.0036	0.4137	1.5505	1.5505	TRUE	0.2732	#N/A	no
eug12305	3574	2562	5753	55	12	23	2846	1721	3273	49	28	32	1325.04	2613	36	0.015	-6.014	-11.688	1.47259e-31	3.25077e-29	0.0892	0.3309	0.1785	0.1785	TRUE	0.2072	Random slug protein	no
eug9135	566	600	1111	10	2	4	451	403	632	9	5	6	250.87	495	7	0.016	-6.011	-9.737	2.08662e-22	1.69993e-20	0	0.3716	0.1859	0.1859	TRUE	0.4047	-	no
eug2060	42	57	63	0	0	0	33	38	36	0	0	0	17.93	36	0	0.016	-6.011	-4.757	1.9649e-06	1.29179e-05	0	1.0242	0.5918	0.5918	TRUE	0.109	RuBisCO catalyzes two reactions the carboxylation of D- ribulose 1,5-bisphosphate, the primary event in carbon dioxide fixation, as well as the oxidative fragmentation of the pentose substrate. Both reactions occur simultaneously and in competition at the same active site	no
eug25682	336	875	550	3	1	7	268	588	313	3	2	10	197.19	390	5	0.016	-6.005	-8.017	1.08176e-15	3.62885e-14	0.2063	0.3853	0.299	0.299	TRUE	0.9329	Belongs to the 'GDSL' lipolytic enzyme family	no
eug11930	1484	1679	3760	21	9	17	1182	1128	2139	19	21	23	752.12	1483	21	0.016	-6.001	-11.329	9.44811e-30	1.76336e-27	0.087	0.3382	0.1761	0.1761	TRUE	1.8177	heparanase-like protein	no
eug26782	197554	213243	271639	2488	1415	601	157336	143281	154540	2225	3354	830	76927.7	151719	2136	0.016	-5.987	-10.322	5.59552e-25	6.07809e-23	0.176	0.3216	0.2555	0.2555	TRUE	3.4507	The light-harvesting complex (LHC) functions as a light receptor, it captures and delivers excitation energy to photosystems with which it is closely associated	no
eug22986	123	128	173	0	1	1	98	86	98	0	2	1	47.69	94	1	0.016	-5.982	-5.647	1.63738e-08	1.62787e-07	0	0.5857	0.3108	0.3108	TRUE	0.7242	septum site-determining protein minD	no
eug2882	21	52	112	0	0	0	17	35	64	0	0	0	19.23	39	0	0.016	-5.973	-4.549	5.38172e-06	3.17907e-05	0.465	0.9767	0.7931	0.7931	TRUE	0.0902	Belongs to the sulfotransferase 1 family	no
eug27915	1070	1902	1810	8	3	21	852	1278	1030	7	7	29	533.86	1053	14	0.016	-5.961	-9.038	1.59548e-19	8.80515e-18	0.2214	0.345	0.2853	0.2853	TRUE	1.2014	Vegetative incompatibility protein	no
eug15686	583	668	988	7	2	7	464	449	562	6	5	10	249.32	492	7	0.016	-5.958	-10.126	4.22869e-24	4.34075e-22	0	0.372	0.1624	0.1624	TRUE	0.2268	zinc finger protein	no
eug22956	335	297	341	6	0	1	267	200	194	5	0	1	111.18	220	2	0.016	-5.958	-7.349	1.99522e-13	4.68672e-12	0.0328	0.4348	0.2778	0.2778	TRUE	1.5967	Mediates both low-affinity uptake and efflux of sugar across the membrane	no
eug2801	311	318	268	0	2	3	248	214	152	0	5	4	103.78	205	3	0.016	-5.957	-6.877	6.10325e-12	1.11576e-10	0.0772	0.4428	0.3334	0.3334	TRUE	1.1731	Sin3 binding region of histone deacetylase complex subunit SAP30	no
eug6884	41	9	176	0	0	0	33	6	100	0	0	0	23.14	46	0	0.016	-5.957	-4.267	1.97838e-05	0.000101871	1.887	0.866	1.1949	1.1949	TRUE	0.1906	Protein trichome birefringence-like 33	no
eug25969	661	651	506	5	0	8	526	437	288	4	0	11	211.21	417	5	0.016	-5.955	-8.096	5.65888e-16	1.97244e-14	0.1384	0.3811	0.2965	0.2965	TRUE	0.6255	expressed protein	no
eug16667	212	157	263	3	0	1	169	105	150	3	0	1	71.34	141	1	0.016	-5.954	-6.565	5.18872e-11	8.07614e-10	0	0.4981	0.2716	0.2716	TRUE	0.412	HMG-Y-related protein	no
eug14242	3	87	159	0	0	0	2	58	90	0	0	0	25.22	50	0	0.016	-5.951	-4.166	3.097e-05	0.000151709	2.6375	0.8211	1.3812	1.3812	TRUE	0.104	Strigolactone esterase	no
eug27261	61	78	136	1	0	0	49	52	77	1	0	0	29.88	59	0	0.016	-5.949	-4.971	6.65214e-07	4.87222e-06	0	0.7432	0.4142	0.4142	TRUE	0.689	Plant pleckstrin homology-like region	no
eug10726	2530	1314	224	1	10	7	2015	883	127	1	24	10	509.92	1008	12	0.016	-5.945	-5.87	4.36181e-09	4.77589e-08	1.2865	0.3461	0.823	0.823	TRUE	0.0951	cytochrome P450	no
eug29244	729	1185	1095	9	3	10	581	796	623	8	7	14	338.12	667	10	0.016	-5.941	-10.591	3.28009e-26	4.15681e-24	0.026	0.3587	0.1645	0.1645	TRUE	0.3677	Protein of unknown function (DUF1230)	no
eug4042	40	46	72	0	0	0	32	31	41	0	0	0	17.29	35	0	0.016	-5.938	-4.68	2.87336e-06	1.81732e-05	0	1.0504	0.6204	0.6204	TRUE	0.2277	Belongs to the multi antimicrobial extrusion (MATE) (TC 2.A.66.1) family	no
eug14220	146	30	665	3	0	1	116	20	378	3	0	1	86.47	171	1	0.016	-5.937	-5.168	2.36877e-07	1.88492e-06	1.1084	0.4671	0.7824	0.7824	TRUE	0.2167	Belongs to the glycosyltransferase 2 family. Plant cellulose synthase subfamily	no
eug23444	80	82	100	0	0	1	64	55	57	0	0	1	29.51	59	0	0.016	-5.929	-5.003	5.63302e-07	4.17494e-06	0	0.7484	0.3839	0.3839	TRUE	0.3588	-	no
eug25078.1	240	146	260	2	1	1	191	98	148	2	2	1	73.78	146	2	0.016	-5.926	-6.649	2.95045e-11	4.815e-10	0	0.4922	0.2692	0.2692	TRUE	0.0579	#N/A	no
eug1489	402	384	638	4	0	6	320	258	363	4	0	8	158.83	314	4	0.016	-5.923	-8.21	2.20957e-16	8.17341e-15	0.0297	0.4008	0.2441	0.2441	TRUE	0.7094	flavin-containing monooxygenase	no
eug12297	19	22	175	0	0	0	15	15	100	0	0	0	21.58	43	0	0.017	-5.917	-4.294	1.75164e-05	9.17378e-05	1.5226	0.9054	1.1089	1.1089	TRUE	12.0393	transcription repressor	no
eug2105	248	427	721	7	0	3	198	287	410	6	0	4	150.84	298	3	0.017	-5.915	-7.767	8.05133e-15	2.36163e-13	0.1387	0.405	0.2838	0.2838	TRUE	0.2057	Belongs to the pyruvate kinase family	no
eug2430	120	158	367	0	2	1	96	106	209	0	5	1	69.44	137	2	0.017	-5.911	-5.89	3.87269e-09	4.28375e-08	0.2573	0.5029	0.417	0.417	TRUE	2.3497	Xyloglucan glycosyltransferase	no
eug25775	28224	32358	35445	625	113	84	22478	21742	20165	559	268	116	10888	21462	314	0.017	-5.904	-9.57	1.06626e-21	7.96009e-20	0.2557	0.3226	0.2894	0.2894	TRUE	5.3369	The light-harvesting complex (LHC) functions as a light receptor, it captures and delivers excitation energy to photosystems with which it is closely associated	no
eug19905	67	30	58	0	0	0	53	20	33	0	0	0	17.75	35	0	0.017	-5.899	-4.556	5.20482e-06	3.0874e-05	0.2306	1.0313	0.7279	0.7279	TRUE	0.0915	ZINC FINGER protein	no
eug15145	311	215	206	3	1	1	248	144	117	3	2	1	85.96	170	2	0.017	-5.895	-6.896	5.36315e-12	9.91049e-11	0	0.468	0.2782	0.2782	TRUE	0.3978	isoform X1	no
eug29292	68	73	123	0	0	1	54	49	70	0	0	1	29.09	58	0	0.017	-5.894	-4.952	7.33432e-07	5.30188e-06	0	0.7546	0.4035	0.4035	TRUE	0.3587	Belongs to the glycosyl hydrolase 28 family	no
eug4199	47	43	61	0	0	0	37	29	35	0	0	0	16.84	34	0	0.017	-5.893	-4.644	3.42238e-06	2.12914e-05	0	1.0698	0.6273	0.6273	TRUE	0.126	radialis-like	no
eug8344	132	159	592	2	1	2	105	107	337	2	2	3	92.61	183	2	0.017	-5.888	-6.442	1.1789e-10	1.72754e-09	0	0.4575	0.3857	0.3857	TRUE	6.1575	Sugar phosphate phosphate translocator	no
eug6602	2587	2586	5261	59	12	15	2060	1738	2993	53	28	21	1148.82	2264	34	0.017	-5.887	-10.646	1.81356e-26	2.38669e-24	0.1403	0.3324	0.2095	0.2095	TRUE	0.651	Protein of unknown function (DUF1118)	no
eug28875	512	1639	538	3	3	11	408	1101	306	3	7	15	306.68	605	8	0.017	-5.88	-7.393	1.43613e-13	3.46459e-12	0.4544	0.3625	0.4175	0.4175	TRUE	1.1357	Carboxylesterase	no
eug26895	43	32	84	0	0	0	34	22	48	0	0	0	17.26	35	0	0.017	-5.879	-4.569	4.90443e-06	2.92528e-05	0.1479	1.0517	0.6993	0.6993	TRUE	0.0842	Belongs to the UDP-glycosyltransferase family	no
eug16204	51	2	208	0	0	0	41	1	118	0	0	0	26.72	53	0	0.017	-5.872	-4.022	5.75945e-05	0.00026405	3.4681	0.7931	1.6116	1.6116	TRUE	0.1263	Fasciclin-like arabinogalactan protein	no
eug19341	1950	1936	2238	4	2	33	1553	1301	1273	4	5	46	696.83	1376	18	0.017	-5.87	-6.958	3.44977e-12	6.63765e-11	0.7467	0.3395	0.5389	0.5389	TRUE	7.6037	carboxymethylenebutenolidase homolog	no
eug12483.1	961	540	2070	25	2	1	765	363	1178	22	5	1	389.06	769	9	0.017	-5.868	-6.859	6.94159e-12	1.2545e-10	0.7649	0.3538	0.525	0.525	TRUE	0.3009	#N/A	no
eug10200.1	2635	3004	2681	9	23	17	2099	2018	1525	8	55	23	954.72	1881	29	0.017	-5.864	-8.675	4.12709e-18	1.91262e-16	0.3275	0.3346	0.3277	0.3277	TRUE	2.9387	#N/A	no
eug19361	32	49	73	0	0	0	25	33	42	0	0	0	16.66	33	0	0.017	-5.857	-4.59	4.42299e-06	2.67622e-05	0.0399	1.078	0.6586	0.6586	TRUE	0.1001	Tryptophan aminotransferase-related protein	no
eug29248	29	51	76	0	0	0	23	34	43	0	0	0	16.77	33	0	0.017	-5.853	-4.57	4.8761e-06	2.91091e-05	0.0782	1.073	0.6783	0.6783	TRUE	0.0956	Transcription factor	no
eug3288	223	388	495	1	0	6	178	261	282	1	0	8	121.52	240	3	0.017	-5.852	-6.864	6.70768e-12	1.21758e-10	0.1372	0.4251	0.3708	0.3708	TRUE	2.0523	magnesium protoporphyrin IX methyltransferase	no
eug4455	86	32	435	0	0	2	68	22	247	0	0	3	56.71	112	1	0.017	-5.85	-4.706	2.52795e-06	1.6178e-05	1.3602	0.5436	0.8499	0.8499	TRUE	0.4548	-	no
eug27617	221	999	43	2	3	1	176	671	24	2	7	1	147	290	3	0.017	-5.849	-5.405	6.47421e-08	5.74149e-07	1.1854	0.4071	0.8219	0.8219	TRUE	0.2976	synthase	no
eug15587	7002	5743	8883	158	21	11	5577	3859	5054	141	50	15	2449.22	4830	69	0.017	-5.848	-7.973	1.54683e-15	5.08103e-14	0.4547	0.3266	0.4137	0.4137	TRUE	3.9957	Belongs to the glyceraldehyde-3-phosphate dehydrogenase family	no
eug19297.1	388	1120	53	0	0	7	309	753	30	0	0	10	183.56	364	3	0.017	-5.848	-4.864	1.15167e-06	7.94751e-06	2.864	0.3901	1.1788	1.1788	TRUE	0.2873	#N/A	yes
eug30001	168	45	199	1	1	0	134	30	113	1	2	0	46.75	92	1	0.017	-5.843	-5.101	3.38656e-07	2.60691e-06	0.4488	0.591	0.5213	0.5213	TRUE	0.4452	Cotton fibre expressed protein	no
eug27297	120	72	230	0	1	1	96	48	131	0	2	1	46.43	92	1	0.017	-5.837	-5.294	1.19409e-07	1.00553e-06	0	0.5929	0.431	0.431	TRUE	0.3295	IQ-domain	no
eug20042	46	31	76	0	0	0	37	21	43	0	0	0	16.78	34	0	0.017	-5.837	-4.54	5.61395e-06	3.29958e-05	0.1235	1.0722	0.7006	0.7006	TRUE	0.1959	RPM1-interacting protein 4-like	no
eug11622	73	83	94	0	1	0	58	56	53	0	2	0	28.29	56	1	0.018	-5.835	-4.895	9.81025e-07	6.91636e-06	0	0.7668	0.4147	0.4147	TRUE	0.9658	Belongs to the glycosyl hydrolase 17 family	no
eug3612	125	276	455	1	2	2	100	185	259	1	5	3	92.04	181	3	0.018	-5.827	-6.7	2.082e-11	3.48073e-10	0.2073	0.4583	0.3317	0.3317	TRUE	0.1604	non-specific phospholipase	no
eug2829	47	157	4	0	0	0	37	105	2	0	0	0	24.2	48	0	0.018	-5.824	-4.055	5.02073e-05	0.000233785	2.842	0.8422	1.4736	1.4736	TRUE	0.1221	Belongs to the 'GDSL' lipolytic enzyme family	no
eug19467.2	505	1424	2029	6	8	11	402	957	1154	5	19	15	425.47	838	13	0.018	-5.823	-8.516	1.65309e-17	7.02651e-16	0.269	0.351	0.3053	0.3053	TRUE	0.31	#N/A	no
eug28945	438	389	469	4	1	5	349	261	267	4	2	7	148.31	292	4	0.018	-5.82	-8.606	7.53442e-18	3.38472e-16	0	0.4064	0.1959	0.1959	TRUE	0.3446	SPIRAL1-like	no
eug9142	115	149	438	1	1	2	92	100	249	1	2	3	74.49	147	2	0.018	-5.819	-6.193	5.9108e-10	7.67059e-09	0	0.4906	0.3704	0.3704	TRUE	4.1379	#N/A	no
eug533	1	132	334	0	0	1	1	89	190	0	0	1	46.81	93	0	0.018	-5.815	-4.074	4.61259e-05	0.000216846	2.8312	0.5906	1.4737	1.4737	TRUE	0.0964	Belongs to the protein kinase superfamily. Ser Thr protein kinase family	no
eug1806	139	692	1564	5	1	9	111	465	890	4	2	12	247.45	489	6	0.018	-5.802	-6.636	3.22609e-11	5.21678e-10	0.6505	0.3723	0.5191	0.5191	TRUE	0.0701	BAHD acyltransferase	no
eug4198	269	290	384	4	2	1	214	195	218	4	5	1	106.21	209	3	0.018	-5.801	-7.905	2.68224e-15	8.3815e-14	0	0.4401	0.2004	0.2004	TRUE	0.2398	Pentatricopeptide repeat-containing protein	no
eug19537	70	119	185	1	0	1	56	80	105	1	0	1	40.54	80	1	0.018	-5.796	-5.348	8.87408e-08	7.68713e-07	0	0.6323	0.3462	0.3462	TRUE	0.0668	Aux IAA proteins are short-lived transcriptional factors that function as repressors of early auxin response genes at low auxin concentrations	no
eug28067	11038	8562	14377	27	58	134	8791	5753	8179	24	137	185	3844.97	7574	115	0.018	-5.791	-8.233	1.82654e-16	6.86791e-15	0.423	0.3247	0.3812	0.3812	TRUE	4.0749	Tubulin is the major constituent of microtubules. It binds two moles of GTP, one at an exchangeable site on the beta chain and one at a non-exchangeable site on the alpha chain	no
eug14430	615	468	771	7	5	2	490	314	439	6	12	3	210.63	414	7	0.018	-5.789	-8.882	6.58505e-19	3.33805e-17	0.0531	0.3812	0.2177	0.2177	TRUE	0.3878	Belongs to the glycosyl hydrolase 17 family	no
eug12736	36	5	185	0	0	0	29	3	105	0	0	0	22.88	46	0	0.018	-5.789	-4.065	4.80872e-05	0.000225138	2.5555	0.8722	1.4093	1.4093	TRUE	0.2571	-	no
eug17543	3211	3937	4904	85	8	22	2557	2645	2790	76	19	30	1353	2664	42	0.018	-5.787	-9.77	1.509e-22	1.25934e-20	0.1856	0.3307	0.2502	0.2502	TRUE	4.107	Zinc finger protein	no
eug7943	209	185	169	2	0	2	166	124	96	2	0	3	65.24	129	2	0.018	-5.78	-6.407	1.48317e-10	2.1383e-09	0	0.5146	0.2782	0.2782	TRUE	0.116	Boron transporter	no
eug6131	111	126	235	3	0	0	88	85	134	3	0	0	51.57	102	1	0.018	-5.78	-5.633	1.77543e-08	1.7583e-07	0.0654	0.5658	0.3608	0.3608	TRUE	1.4227	Galactinol--sucrose galactosyltransferase	no
eug603	2	31	237	0	0	0	2	21	135	0	0	0	26.21	53	0	0.018	-5.774	-3.933	8.37536e-05	0.000366948	3.7485	0.8022	1.7121	1.7121	TRUE	0.8642	fasciclin-like arabinogalactan protein	no
eug14437	290	271	419	3	3	1	231	182	238	3	7	1	110.43	217	4	0.018	-5.771	-7.715	1.21171e-14	3.45506e-13	0.0183	0.4355	0.2287	0.2287	TRUE	0.3504	Polygalacturonase	no
eug28242	81	61	98	0	0	1	65	41	56	0	0	1	27.11	54	0	0.018	-5.77	-4.831	1.35576e-06	9.19823e-06	0	0.7863	0.4286	0.4286	TRUE	0.3414	Ring-H2 zinc finger protein	no
eug14106	66	46	30	0	0	0	53	31	17	0	0	0	16.76	34	0	0.018	-5.766	-4.42	9.89037e-06	5.50554e-05	0.32	1.0735	0.7929	0.7929	TRUE	0.0893	2-alkenal reductase (NADP( )-dependent)-like	no
eug23535	129	171	146	3	0	0	103	115	83	3	0	0	50.56	100	1	0.018	-5.761	-5.673	1.39987e-08	1.40948e-07	0.0219	0.5706	0.3403	0.3403	TRUE	1.3228	serine threonine-protein kinase	no
eug20809	159	174	496	6	0	0	127	117	282	5	0	0	88.52	175	2	0.019	-5.747	-5.916	3.29384e-09	3.71144e-08	0.5908	0.4638	0.4963	0.4963	TRUE	3.2311	Pyrophosphate-energized vacuolar membrane proton pump-like	no
eug1323	123	137	187	3	0	0	98	92	106	3	0	0	49.85	99	1	0.019	-5.746	-5.692	1.25506e-08	1.2762e-07	0	0.5742	0.3293	0.3293	TRUE	1.4223	Protein DEFECTIVE IN MERISTEM SILENCING	no
eug29601	37	17	116	0	0	0	29	11	66	0	0	0	17.81	35	0	0.019	-5.742	-4.285	1.82941e-05	9.5373e-05	0.828	1.0288	0.9596	0.9596	TRUE	0.1329	beta-D-xylosidase	no
eug2679	525	679	867	13	3	2	418	456	493	12	7	3	231.52	456	7	0.019	-5.735	-9.094	9.56594e-20	5.44013e-18	0.0059	0.3758	0.2098	0.2098	TRUE	1.066	methyltransferase PMT14	no
eug8507	43	95	17	0	0	0	34	64	10	0	0	0	17.96	36	0	0.019	-5.732	-4.262	2.0298e-05	0.000104179	0.9176	1.0231	0.9863	0.9863	TRUE	0.0601	cytochrome P450	no
eug23661	37	43	59	0	0	0	29	29	34	0	0	0	15.32	31	0	0.019	-5.728	-4.5	6.7942e-06	3.93803e-05	0	1.1439	0.6656	0.6656	TRUE	0.109	#N/A	no
eug24746	46	55	36	0	0	0	37	37	20	0	0	0	15.68	31	0	0.019	-5.725	-4.457	8.32304e-06	4.72544e-05	0.0907	1.1252	0.7144	0.7144	TRUE	0.7807	AP2-like ethylene-responsive transcription factor	no
eug22409	220	310	388	3	2	2	175	208	221	3	5	3	102.41	201	4	0.019	-5.72	-7.865	3.7003e-15	1.12377e-13	0	0.4445	0.1974	0.1974	TRUE	0.144	LRR receptor-like serine threonine-protein kinase	no
eug24806	297	472	333	5	2	2	237	317	189	4	5	3	125.85	248	4	0.019	-5.718	-8.133	4.17464e-16	1.48279e-14	0	0.4215	0.2096	0.2096	TRUE	0.1052	Zeaxanthin epoxidase	no
eug19841	177	368	358	3	0	4	141	247	204	3	0	6	100.02	197	3	0.019	-5.707	-7.234	4.68046e-13	1.04445e-11	0.074	0.4474	0.2673	0.2673	TRUE	0.3152	transcription factor	no
eug6799	163	199	323	2	1	2	130	134	184	2	2	3	75.7	149	2	0.019	-5.706	-6.993	2.69535e-12	5.30034e-11	0	0.4879	0.2305	0.2305	TRUE	0.4637	LRR receptor-like serine threonine-protein kinase	no
eug27188.2	1131	26	338	4	1	5	901	17	192	4	2	7	187.23	370	4	0.019	-5.703	-5.291	1.2133e-07	1.02086e-06	1.2981	0.3887	0.8857	0.8857	TRUE	0.434	#N/A	no
eug3996	520	1123	1617	8	8	8	414	755	920	7	19	11	354.3	696	12	0.019	-5.701	-9.143	6.07417e-20	3.58341e-18	0.1472	0.357	0.2363	0.2363	TRUE	0.1547	BEST Arabidopsis thaliana protein match is Protein of	no
eug17187	79	88	5	0	0	0	63	59	3	0	0	0	20.82	42	0	0.019	-5.696	-4.046	5.21572e-05	0.00024204	2.218	0.9268	1.3409	1.3409	TRUE	6.0867	Removes the N-terminal methionine from nascent proteins. The N-terminal methionine is often cleaved when the second residue in the primary sequence is small and uncharged (Met-Ala-, Cys, Gly, Pro, Ser, Thr, or Val)	no
eug25653	942	62	1369	8	4	4	750	42	779	7	9	6	265.48	524	7	0.019	-5.687	-6.119	9.40213e-10	1.17484e-08	0.829	0.3689	0.6294	0.6294	TRUE	7.6959	Chitinase-like protein	no
eug24480	21234	22751	21881	369	88	206	16911	15287	12448	330	209	284	7578.25	14882	274	0.02	-5.676	-13.658	1.82075e-42	1.20581e-39	0.0337	0.3231	0.1252	0.1252	TRUE	0.2055	Magnesium-protoporphyrin IX monomethyl ester oxidative cyclase	no
eug13301	338	498	519	1	2	7	269	335	295	1	5	10	152.4	300	5	0.02	-5.663	-7.538	4.75468e-14	1.24349e-12	0.012	0.4041	0.3005	0.3005	TRUE	1.6378	Lysosomal beta	no
eug300	221	200	242	1	1	3	176	134	138	1	2	4	75.91	149	2	0.02	-5.654	-6.852	7.28698e-12	1.3123e-10	0	0.4874	0.2532	0.2532	TRUE	0.6291	Belongs to the GRAS family	no
eug15753	32	92	123	0	0	1	25	62	70	0	0	1	26.44	52	0	0.02	-5.652	-4.621	3.81082e-06	2.3361e-05	0	0.798	0.5411	0.5411	TRUE	0.5735	Ternary complex factor MIP1	no
eug10910	38	67	137	1	0	0	30	45	78	1	0	0	25.69	51	0	0.02	-5.646	-4.623	3.78591e-06	2.32291e-05	0	0.812	0.5293	0.5293	TRUE	0.1609	Carboxylesterase	no
eug22775	23	36	90	0	0	0	18	24	51	0	0	0	15.62	31	0	0.02	-5.646	-4.321	1.55012e-05	8.23601e-05	0.311	1.1283	0.8229	0.8229	TRUE	0.6324	-	no
eug30327	41	364	880	1	0	6	33	245	501	1	0	8	131.18	260	3	0.02	-5.641	-5.212	1.86679e-07	1.52024e-06	1.4105	0.4175	0.8396	0.8396	TRUE	0.1779	Belongs to the peroxidase family. Classical plant (class III) peroxidase subfamily	no
eug266	263	383	441	3	0	6	209	257	251	3	0	8	121.44	239	4	0.02	-5.64	-7.554	4.20972e-14	1.11517e-12	0.0095	0.4252	0.2626	0.2626	TRUE	1.2057	psbP domain-containing protein 5	no
eug2956	155	99	266	0	2	1	123	67	151	0	5	1	57.9	114	2	0.02	-5.629	-5.606	2.06564e-08	2.01365e-07	0.2248	0.539	0.4289	0.4289	TRUE	0.6737	Belongs to the NPH3 family	no
eug6594	104	87	154	0	1	1	83	58	88	0	2	1	38.77	76	1	0.02	-5.628	-5.245	1.56305e-07	1.29081e-06	0	0.6464	0.364	0.364	TRUE	0.7166	Methyltransferase domain	no
eug24074	282	230	310	3	0	4	225	155	176	3	0	6	93.95	185	3	0.02	-5.624	-7.259	3.89067e-13	8.79687e-12	0.0324	0.4555	0.2492	0.2492	TRUE	0.4689	homeobox-leucine zipper protein	no
eug24699	14	6	209	0	0	0	11	4	119	0	0	0	22.35	45	0	0.02	-5.62	-3.894	9.85324e-05	0.000424082	3.1058	0.8853	1.6017	1.6017	TRUE	5.9039	Belongs to the iron ascorbate-dependent oxidoreductase family	no
eug23328	603	539	734	4	1	11	480	362	418	4	2	15	213.52	420	7	0.02	-5.617	-8.039	9.09186e-16	3.07506e-14	0.0453	0.3804	0.2823	0.2823	TRUE	1.4758	-	no
eug6756	28	39	70	0	0	0	22	26	40	0	0	0	14.72	29	0	0.02	-5.617	-4.368	1.25516e-05	6.8406e-05	0.0767	1.1774	0.739	0.739	TRUE	0.4923	serine threonine-protein kinase	no
eug23071	45	6	132	0	0	0	36	4	75	0	0	0	19.16	38	0	0.02	-5.615	-4.026	5.67404e-05	0.000260977	1.9263	0.9791	1.2879	1.2879	TRUE	0.0619	Microtubule-associated protein	no
eug1105	566	489	1289	5	2	12	451	329	733	4	5	17	256.41	504	9	0.02	-5.614	-8.005	1.19674e-15	3.9885e-14	0.233	0.3706	0.3016	0.3016	TRUE	0.5265	formamidase	no
eug27837	284	382	395	3	2	4	226	257	225	3	5	6	120.09	236	5	0.02	-5.611	-8.267	1.37788e-16	5.26777e-15	0	0.4264	0.1885	0.1885	TRUE	0.3169	Pentatricopeptide repeat-containing protein	no
eug20808	603	638	606	2	2	11	480	429	345	2	5	15	212.57	418	7	0.021	-5.591	-7.58	3.44922e-14	9.2324e-13	0.247	0.3807	0.3295	0.3295	TRUE	1.6077	ECERIFERUM 26-like	no
eug9040	93447	77497	56245	1724	266	571	74423	52071	31999	1542	631	789	26909.1	52831	987	0.021	-5.588	-9.948	2.57945e-23	2.34319e-21	0.2017	0.3219	0.2392	0.2392	TRUE	0.1044	Sieve element occlusion C-terminus	no
eug29513	113	120	172	2	0	1	90	81	98	2	0	1	45.27	90	1	0.021	-5.588	-5.743	9.32577e-09	9.6696e-08	0	0.5998	0.2827	0.2827	TRUE	0.1699	-	no
eug11897	34	45	49	0	0	0	27	30	28	0	0	0	14.2	28	0	0.021	-5.588	-4.379	1.19371e-05	6.53518e-05	0	1.2089	0.7026	0.7026	TRUE	0.109	Carbohydrate-binding module 48 (Isoamylase N-terminal domain)	no
eug23351	306	225	731	3	0	7	244	151	416	3	0	10	137.19	270	4	0.021	-5.584	-6.723	1.77643e-11	3.00909e-10	0.3743	0.4133	0.3987	0.3987	TRUE	0.4651	Belongs to the protein kinase superfamily. Ser Thr protein kinase family	no
eug26471	1844	2532	3745	26	24	17	1469	1701	2131	23	57	23	900.68	1767	34	0.021	-5.581	-10.328	5.23821e-25	5.72024e-23	0.0951	0.3354	0.1986	0.1986	TRUE	0.7344	Lysine histidine transporter-like	no
eug2030	61	114	48	0	1	0	49	77	27	0	2	0	25.81	51	1	0.021	-5.58	-4.539	5.63967e-06	3.3128e-05	0.2564	0.8097	0.5735	0.5735	TRUE	0.7521	Adenylate isopentenyltransferase	no
eug26765	184	559	202	1	1	5	147	376	115	1	2	7	107.87	213	3	0.021	-5.575	-6.294	3.0889e-10	4.19968e-09	0.4265	0.4382	0.4382	0.4382	TRUE	1.3103	#N/A	no
eug26447	210	148	647	4	3	0	167	99	368	4	7	0	107.58	211	4	0.021	-5.571	-6.175	6.6096e-10	8.49687e-09	0.5054	0.4386	0.4639	0.4639	TRUE	0.3172	Belongs to the formin-like family	no
eug23557	210	245	365	5	2	0	167	165	208	4	5	0	91.46	180	3	0.021	-5.566	-7.071	1.53927e-12	3.1856e-11	0.0148	0.4592	0.2674	0.2674	TRUE	0.7698	Belongs to the peptidase S10 family	no
eug26849	234	195	235	6	0	0	186	131	134	5	0	0	76.07	150	2	0.021	-5.566	-6.073	1.25902e-09	1.52854e-08	0.0519	0.4871	0.4028	0.4028	TRUE	2.7211	Peptidoglycan-binding LysM domain-containing protein	no
eug22282	78	36	105	1	0	0	62	24	60	1	0	0	24.49	49	0	0.021	-5.558	-4.54	5.63406e-06	3.31045e-05	0	0.836	0.5513	0.5513	TRUE	1.7647	Sin3 binding region of histone deacetylase complex subunit SAP30	no
eug27760	37	15	99	0	0	0	29	10	56	0	0	0	15.98	32	0	0.021	-5.558	-4.154	3.26168e-05	0.000159135	0.7717	1.1101	0.9921	0.9921	TRUE	0.0739	Carrier of the growing fatty acid chain in fatty acid biosynthesis	no
eug28804	2062	2795	4462	59	12	26	1642	1878	2538	53	28	36	1029.31	2019	39	0.021	-5.554	-11.411	3.68244e-30	7.13213e-28	0.0578	0.3337	0.1587	0.1587	TRUE	0.369	ABC transporter G family member	no
eug29888	82	196	143	1	0	2	65	132	81	1	0	3	47	93	1	0.021	-5.552	-5.565	2.62216e-08	2.50153e-07	0.1182	0.5895	0.3515	0.3515	TRUE	0.351	nicotianamine	no
eug891	24	41	69	0	0	0	19	28	39	0	0	0	14.32	29	0	0.021	-5.551	-4.299	1.71738e-05	9.02424e-05	0.1107	1.2014	0.7743	0.7743	TRUE	0.0929	ABC transporter G family member	no
eug7507	285	929	176	1	1	8	227	624	100	1	2	11	160.94	317	5	0.021	-5.549	-5.855	4.78086e-09	5.18221e-08	0.8732	0.3997	0.6165	0.6165	TRUE	0.4405	Belongs to the Ca(2 ) cation antiporter (CaCA) (TC 2.A.19) family	no
eug15711	50	28	48	0	0	0	40	19	27	0	0	0	14.32	29	0	0.021	-5.545	-4.291	1.77689e-05	9.28706e-05	0.1199	1.2012	0.7794	0.7794	TRUE	0.0927	Zinc finger protein	no
eug7904	234	151	310	0	1	4	186	101	176	0	2	6	78.68	154	3	0.021	-5.54	-6.123	9.20948e-10	1.15147e-08	0.1794	0.4816	0.3984	0.3984	TRUE	1.5765	subtilisin-like protease	no
eug6373	118	244	358	5	1	0	94	164	204	4	2	0	78.07	154	2	0.022	-5.539	-6.325	2.53901e-10	3.5149e-09	0.1684	0.4828	0.3539	0.3539	TRUE	0.4897	Myb-related protein	no
eug29617	74	469	711	4	3	2	59	315	404	4	7	3	132	259	5	0.022	-5.519	-6.3	2.97377e-10	4.06321e-09	0.5078	0.4169	0.4682	0.4682	TRUE	0.2403	#N/A	no
eug17258	83	181	653	1	0	5	66	122	372	1	0	7	94.5	187	3	0.022	-5.51	-5.475	4.37779e-08	4.00875e-07	0.8765	0.4548	0.6289	0.6289	TRUE	0.7791	Long chain acyl-CoA synthetase	no
eug15969	44	105	63	0	0	1	35	71	36	0	0	1	23.8	47	0	0.022	-5.509	-4.545	5.4998e-06	3.24084e-05	0	0.8508	0.5205	0.5205	TRUE	1.7037	DYAD-like	no
eug5082	70	68	7	0	0	0	56	46	4	0	0	0	17.57	35	0	0.022	-5.504	-3.978	6.9435e-05	0.000311313	1.7089	1.0386	1.2596	1.2596	TRUE	0.4716	Disease resistance protein	no
eug7945	655	714	985	17	3	5	522	480	560	15	7	7	265.17	521	10	0.022	-5.503	-9.634	5.75613e-22	4.44261e-20	0.0054	0.3689	0.1781	0.1781	TRUE	1.0056	The light-harvesting complex (LHC) functions as a light receptor, it captures and delivers excitation energy to photosystems with which it is closely associated	no
eug15056	380	552	394	10	0	4	303	371	224	9	0	6	152.03	299	5	0.022	-5.496	-7.659	1.86696e-14	5.14478e-13	0.0825	0.4043	0.2766	0.2766	TRUE	0.3945	Belongs to the FBPase class 1 family	no
eug381	294	470	760	6	3	5	234	316	432	5	7	7	166.95	327	6	0.022	-5.495	-8.639	5.6826e-18	2.57536e-16	0	0.3969	0.1997	0.1997	TRUE	0.0797	radialis-like	no
eug15555	24	103	17	0	0	0	19	69	10	0	0	0	16.33	33	0	0.022	-5.493	-4.04	5.33532e-05	0.000247255	1.1892	1.093	1.1253	1.1253	TRUE	0.7327	Belongs to the major facilitator superfamily. Sugar transporter (TC 2.A.1.1) family	no
eug5930	32	96	90	0	0	1	25	65	51	0	0	1	23.76	47	0	0.022	-5.491	-4.51	6.47846e-06	3.77206e-05	0	0.8517	0.5424	0.5424	TRUE	0.2968	UDP-glycosyltransferase 91C1-like	no
eug2777	149	467	143	6	0	1	119	314	81	5	0	1	86.76	171	2	0.022	-5.49	-5.825	5.69468e-09	6.10606e-08	0.533	0.4667	0.4958	0.4958	TRUE	0.8562	Solute carrier family 35 member	no
eug9517	32	57	136	1	0	0	25	38	77	1	0	0	23.68	47	0	0.022	-5.48	-4.446	8.73907e-06	4.933e-05	0	0.8537	0.5931	0.5931	TRUE	0.2745	Protein STAY-GREEN LIKE	no
eug4917	3124	1237	3954	58	10	24	2488	831	2249	52	24	33	946.23	1856	36	0.023	-5.471	-8.958	3.29836e-19	1.73629e-17	0.2215	0.3347	0.2665	0.2665	TRUE	0.8869	Rhodanese-like domain-containing protein 9	no
eug1309	427	663	725	17	0	3	340	445	412	15	0	4	202.89	399	6	0.023	-5.469	-7.131	9.98036e-13	2.12549e-11	0.3428	0.3835	0.3717	0.3717	TRUE	3.5311	Belongs to the protein kinase superfamily	no
eug11958	24	127	80	0	1	0	19	85	46	0	2	0	25.39	50	1	0.023	-5.468	-4.355	1.33075e-05	7.20109e-05	0.5202	0.8178	0.6936	0.6936	TRUE	0.66	Belongs to the peptidase A1 family	no
eug5766	157	115	242	2	2	0	125	77	138	2	5	0	57.75	113	2	0.023	-5.464	-5.963	2.47501e-09	2.84981e-08	0.0873	0.5396	0.3364	0.3364	TRUE	0.4569	At5g39865-like	no
eug20813	776	323	532	6	0	10	618	217	303	5	0	14	192.82	379	6	0.023	-5.463	-6.774	1.24966e-11	2.16137e-10	0.4782	0.3868	0.4207	0.4207	TRUE	0.7063	Cyclin-dependent kinase inhibitor	no
eug5737	792	419	670	8	6	4	631	282	381	7	14	6	220.06	431	9	0.023	-5.456	-8.374	5.58342e-17	2.22147e-15	0.1424	0.3787	0.244	0.244	TRUE	0.1933	auxin-induced protein	no
eug18522	237	87	224	4	0	1	189	58	127	4	0	1	63.27	125	2	0.023	-5.45	-5.777	7.59552e-09	7.99262e-08	0.3	0.5206	0.4149	0.4149	TRUE	0.1739	Receptor protein kinase	no
eug2417	91	191	142	0	1	2	72	128	81	0	2	3	47.79	94	2	0.023	-5.45	-5.512	3.54066e-08	3.30258e-07	0	0.5851	0.3781	0.3781	TRUE	1.1011	BEST Arabidopsis thaliana protein match is	no
eug20957	2301	2136	2949	43	16	22	1833	1435	1678	38	38	30	842.05	1649	35	0.023	-5.446	-12.554	3.76194e-36	1.37916e-33	0	0.3364	0.119	0.119	TRUE	0.092	Peptidyl-prolyl cis-trans isomerase	no
eug9117	93	121	219	0	0	3	74	81	125	0	0	4	47.35	93	1	0.023	-5.445	-5.312	1.08638e-07	9.2163e-07	0.091	0.5876	0.4385	0.4385	TRUE	1.4421	Zinc-finger homeodomain protein	no
eug11686	44	135	126	1	0	1	35	91	72	1	0	1	33.28	66	1	0.023	-5.443	-4.916	8.82167e-07	6.27543e-06	0	0.7	0.4298	0.4298	TRUE	0.1256	Probably involved in the RNA silencing pathway and required for the generation of small interfering RNAs (siRNAs)	no
eug8961	263	348	408	5	4	0	209	234	232	4	9	0	114.89	225	4	0.023	-5.441	-7.117	1.10411e-12	2.33926e-11	0.0002	0.4311	0.2988	0.2988	TRUE	1.0472	#N/A	yes
eug7018.1	22	53	165	1	0	0	18	36	94	1	0	0	24.65	49	0	0.023	-5.44	-4.295	1.74432e-05	9.14242e-05	0.6199	0.8326	0.7354	0.7354	TRUE	0.2938	#N/A	no
eug14186	1369	2848	754	27	14	8	1090	1914	429	24	33	11	583.54	1144	23	0.023	-5.42	-7.768	7.98434e-15	2.35177e-13	0.3551	0.343	0.35	0.35	TRUE	0.0647	#N/A	no
eug20333	174	275	196	2	0	4	139	185	112	2	0	6	73.7	145	3	0.023	-5.412	-6.534	6.39935e-11	9.79707e-10	0.064	0.4924	0.2966	0.2966	TRUE	0.5853	UPF0503 protein At3g09070, chloroplastic-like	no
eug17015	151	143	137	3	0	1	120	96	78	3	0	1	49.72	98	1	0.024	-5.404	-5.892	3.80588e-09	4.23036e-08	0	0.5748	0.3002	0.3002	TRUE	0.3512	transcription factor	no
eug14543	140	115	333	2	1	2	111	77	189	2	2	3	64.19	126	2	0.024	-5.398	-6.235	4.50951e-10	5.9562e-09	0	0.5177	0.3132	0.3132	TRUE	0.1669	Methyltransferase domain	no
eug13635	1873	896	2474	5	22	8	1492	602	1407	4	52	11	594.82	1167	22	0.024	-5.397	-6.599	4.14037e-11	6.54363e-10	0.7107	0.3426	0.5131	0.5131	TRUE	4.4223	#N/A	no
eug13204	160	281	202	2	1	3	127	189	115	2	2	4	73.24	144	3	0.024	-5.392	-6.788	1.13412e-11	1.97989e-10	0	0.4935	0.254	0.254	TRUE	0.7315	acyl-CoA-binding domain-containing protein	no
eug1787	334	575	1025	16	2	3	266	386	583	14	5	4	209.78	412	8	0.024	-5.391	-7.766	8.09886e-15	2.36851e-13	0.2035	0.3815	0.2909	0.2909	TRUE	0.361	cobra-like protein	no
eug17558	817	824	1776	15	5	16	651	554	1010	13	12	22	377.02	738	16	0.024	-5.382	-9.655	4.66668e-22	3.67076e-20	0.0832	0.3548	0.1902	0.1902	TRUE	0.3828	Plant-specific domain TIGR01615 family protein	no
eug13484	87	80	110	1	1	0	69	54	63	1	2	0	31.48	62	1	0.024	-5.378	-5.01	5.45409e-07	4.0555e-06	0	0.7217	0.3567	0.3567	TRUE	0.2175	Leucine-rich repeat receptor-like protein CLAVATA2	no
eug16196	3584	3819	2776	75	21	27	2854	2566	1579	67	50	37	1192.31	2333	51	0.024	-5.376	-10.782	4.18369e-27	5.80346e-25	0.0829	0.332	0.1725	0.1725	TRUE	0.3299	Peroxiredoxin Q	no
eug18856.1	114	117	127	1	0	2	91	79	72	1	0	3	40.89	81	1	0.024	-5.373	-5.518	3.42417e-08	3.20411e-07	0.0052	0.6296	0.3093	0.3093	TRUE	0.4051	#N/A	no
eug10772.1	206	8	192	0	1	1	164	5	109	0	2	1	47.07	93	1	0.024	-5.371	-4.282	1.85153e-05	9.62813e-05	1.4509	0.5891	0.9991	0.9991	TRUE	0.1652	#N/A	no
eug20119	673	760	943	21	4	3	536	511	536	19	9	4	269.26	528	11	0.024	-5.356	-8.602	7.84593e-18	3.5093e-16	0	0.3682	0.2344	0.2344	TRUE	1.9204	alpha-L-fucosidase 2	no
eug5949	127	273	295	1	2	3	101	183	168	1	5	4	77.03	151	3	0.025	-5.35	-6.572	4.94938e-11	7.72118e-10	0.0988	0.485	0.2983	0.2983	TRUE	0.8273	Belongs to the oxygen-dependent FAD-linked oxidoreductase family	no
eug9839	60	95	250	1	0	2	48	64	142	1	0	3	42.92	85	1	0.025	-5.347	-5.155	2.54096e-07	2.00947e-06	0.2869	0.615	0.4489	0.4489	TRUE	0.6475	Belongs to the 'GDSL' lipolytic enzyme family	yes
eug2125	49	56	86	0	1	0	39	38	49	0	2	0	21.32	42	1	0.025	-5.344	-4.449	8.63585e-06	4.87876e-05	0.0088	0.9124	0.5041	0.5041	TRUE	0.9653	The RING-variant domain is a C4HC3 zinc-finger like motif found in a number of cellular and viral proteins. Some of these proteins have been shown both in vivo and in vitro to have ubiquitin E3 ligase activity.	no
eug30036	169	194	404	0	2	4	135	130	230	0	5	6	84.18	165	4	0.025	-5.34	-6.109	1.00277e-09	1.24717e-08	0.232	0.4711	0.4055	0.4055	TRUE	1.8215	-	no
eug10769	18	41	63	0	0	0	14	28	36	0	0	0	12.95	26	0	0.025	-5.33	-4.092	4.26908e-05	0.000202552	0.19	1.2942	0.8746	0.8746	TRUE	0.0941	B-box zinc finger protein 20-like	no
eug26187	136	79	58	1	1	0	108	53	33	1	2	0	32.94	65	1	0.025	-5.329	-4.735	2.19211e-06	1.42463e-05	0.3107	0.7039	0.5059	0.5059	TRUE	0.2284	nuclear transport factor	no
eug7355	136	374	254	5	0	3	108	251	145	4	0	4	85.45	168	3	0.025	-5.322	-6.575	4.87652e-11	7.6249e-10	0.169	0.4689	0.3202	0.3202	TRUE	0.2568	beta-galactosidase	no
eug18962	400	364	688	3	0	11	319	245	391	3	0	15	162.07	318	6	0.025	-5.322	-6.545	5.9449e-11	9.14908e-10	0.4835	0.3992	0.4239	0.4239	TRUE	1.303	-	no
eug5105	47	47	91	1	0	0	37	32	52	1	0	0	20.28	40	0	0.025	-5.304	-4.408	1.04096e-05	5.77278e-05	0	0.9428	0.5108	0.5108	TRUE	0.2287	Catalyzes xyloglucan endohydrolysis (XEH) and or endotransglycosylation (XET). Cleaves and religates xyloglucan polymers, an essential constituent of the primary cell wall, and thereby participates in cell wall construction of growing tissues	no
eug4341	5117	3790	5073	80	24	69	4075	2547	2886	72	57	95	1621.95	3169	75	0.025	-5.299	-11.484	1.59086e-30	3.202e-28	0.0555	0.3292	0.1492	0.1492	TRUE	0.3441	#N/A	no
eug16004	32	23	61	0	0	0	25	15	35	0	0	0	12.61	25	0	0.025	-5.296	-4.078	4.54689e-05	0.000214198	0.1456	1.321	0.8648	0.8648	TRUE	0.085	Tryptophan aminotransferase-related protein	no
eug17397	12	28	100	0	0	0	10	19	57	0	0	0	14.21	29	0	0.025	-5.295	-3.93	8.4879e-05	0.000371154	0.9502	1.2082	1.1187	1.1187	TRUE	0.4613	Belongs to the protein kinase superfamily. Ser Thr protein kinase family	no
eug8762	39	45	112	0	0	1	31	30	64	0	0	1	21.07	42	0	0.026	-5.293	-4.354	1.33721e-05	7.22825e-05	0	0.9196	0.5655	0.5655	TRUE	1.9614	Pollen-specific protein	no
eug14322	198	326	321	1	2	5	158	219	183	1	5	7	95.32	187	4	0.026	-5.286	-6.922	4.46282e-12	8.4444e-11	0.0282	0.4536	0.2856	0.2856	TRUE	1.0219	Belongs to the protein kinase superfamily. Ser Thr protein kinase family	no
eug18186	60	45	75	0	0	1	48	30	43	0	0	1	20.35	40	0	0.026	-5.283	-4.406	1.05192e-05	5.82886e-05	0	0.9408	0.5049	0.5049	TRUE	0.3528	#N/A	no
eug11939	68	183	146	1	2	0	54	123	83	1	5	0	44.3	87	2	0.026	-5.281	-5.238	1.62198e-07	1.33571e-06	0.1803	0.6059	0.4328	0.4328	TRUE	0.3823	Protein NRT1 PTR FAMILY	no
eug29096	18	34	192	0	0	1	14	23	109	0	0	1	24.63	49	0	0.026	-5.277	-4.076	4.58583e-05	0.000215785	0.9965	0.833	0.9066	0.9066	TRUE	2.6778	#N/A	no
eug478	768	800	1485	10	6	17	612	538	845	9	14	23	340.11	665	15	0.026	-5.273	-9.199	3.62437e-20	2.19493e-18	0.0807	0.3585	0.2032	0.2032	TRUE	0.5934	transcription factor	no
eug26597	211	316	791	14	0	0	168	212	450	13	0	0	140.48	277	4	0.026	-5.271	-5.276	1.32262e-07	1.10649e-06	1.7226	0.4111	0.7352	0.7352	TRUE	3.4415	Belongs to the protein kinase superfamily. Ser Thr protein kinase family	no
eug30240	148	405	1299	12	1	6	118	272	739	11	2	8	191.73	376	7	0.026	-5.267	-6.365	1.95875e-10	2.77715e-09	0.536	0.3871	0.4675	0.4675	TRUE	0.2645	Glucomannan 4-beta-mannosyltransferase	no
eug3370	1969	574	3744	14	17	26	1568	386	2130	13	40	36	695.43	1361	30	0.026	-5.262	-7.15	8.67119e-13	1.85824e-11	0.4573	0.3395	0.4075	0.4075	TRUE	0.1448	oligopeptide transporter	no
eug23077	46289	55328	58226	1469	290	438	36866	37176	33126	1314	687	605	18295.5	35723	869	0.026	-5.251	-11.051	2.16881e-28	3.4516e-26	0.1007	0.3221	0.1687	0.1687	TRUE	2.4073	The light-harvesting complex (LHC) functions as a light receptor, it captures and delivers excitation energy to photosystems with which it is closely associated	no
eug19318	80	32	172	2	0	0	64	22	98	2	0	0	30.81	61	1	0.026	-5.251	-4.454	8.42497e-06	4.77803e-05	0.5111	0.7304	0.6364	0.6364	TRUE	0.2336	Protein GLUTAMINE DUMPER	no
eug14809	405	1030	993	11	9	5	323	692	565	10	21	7	269.61	527	13	0.026	-5.25	-8.313	9.34657e-17	3.61366e-15	0.1505	0.3682	0.2483	0.2483	TRUE	0.2455	sulfate transporter	no
eug4767	77	174	326	2	2	1	61	117	185	2	5	1	61.94	121	3	0.026	-5.248	-5.902	3.5972e-09	4.02017e-08	0.2381	0.5249	0.3688	0.3688	TRUE	0.0791	membrane-associated kinase regulator	no
eug27051	68	51	360	0	0	3	54	34	205	0	0	4	49.56	98	1	0.026	-5.243	-4.566	4.97694e-06	2.96421e-05	1.2067	0.5757	0.7885	0.7885	TRUE	1.4323	Belongs to the 'GDSL' lipolytic enzyme family	no
eug29511	12	9	146	0	0	0	10	6	83	0	0	0	16.44	33	0	0.026	-5.243	-3.734	0.000188236	0.000755814	2.3121	1.0877	1.4989	1.4989	TRUE	15.2238	ABC transporter G family member	no
eug7245	32	14	78	0	0	0	25	9	44	0	0	0	13.21	26	0	0.026	-5.241	-3.94	8.14269e-05	0.000358041	0.6201	1.2753	1.0406	1.0406	TRUE	0.0591	Domain of unknown function (DUF4220)	no
eug2559	93	83	215	0	0	3	74	56	122	0	0	4	42.72	84	1	0.027	-5.237	-5.001	5.70425e-07	4.22164e-06	0.225	0.6164	0.5044	0.5044	TRUE	1.1087	Belongs to the GRAS family	no
eug13210	386	509	286	11	1	3	307	342	163	10	2	4	138.08	271	5	0.027	-5.232	-7.33	2.30233e-13	5.34694e-12	0.161	0.4127	0.2841	0.2841	TRUE	0.8696	Rop guanine nucleotide exchange factor	no
eug6760	104	1020	207	0	5	3	83	685	118	0	12	4	150.32	295	5	0.027	-5.23	-4.941	7.78241e-07	5.6041e-06	1.5533	0.4052	0.8845	0.8845	TRUE	6.1814	Belongs to the glycosyl hydrolase 18 family	no
eug544	376	305	488	7	0	7	299	205	278	6	0	10	132.99	261	5	0.027	-5.229	-7.499	6.42467e-14	1.63241e-12	0.04	0.4162	0.261	0.261	TRUE	0.5912	Belongs to the cullin family	no
eug24532	61	211	375	3	1	2	49	142	213	3	2	3	68.59	135	3	0.027	-5.226	-5.872	4.30159e-09	4.72002e-08	0	0.5052	0.4025	0.4025	TRUE	0.069	Belongs to the ABC transporter superfamily. ABCG family. PDR (TC 3.A.1.205) subfamily	no
eug22656	169	139	107	1	1	2	135	93	61	1	2	3	49.15	96	2	0.027	-5.222	-5.72	1.06458e-08	1.09443e-07	0	0.5778	0.3372	0.3372	TRUE	0.1392	reductase	no
eug762	554	414	512	11	1	7	441	278	291	10	2	10	172.09	337	7	0.027	-5.218	-8.232	1.8471e-16	6.93253e-15	0.0638	0.3946	0.22	0.22	TRUE	0.8479	isoform X1	no
eug23258	2483	1322	1650	20	15	28	1978	888	939	18	36	39	649.43	1268	31	0.027	-5.217	-8.909	5.13984e-19	2.65128e-17	0.173	0.3408	0.2385	0.2385	TRUE	2.8873	Phosphoglycerate bisphosphoglycerate mutase family protein	no
eug13023	3268	2294	4432	4	18	66	2603	1541	2521	4	43	91	1133.82	2222	46	0.027	-5.212	-6.177	6.5288e-10	8.39827e-09	0.7924	0.3325	0.5768	0.5768	TRUE	5.5977	Tubulin is the major constituent of microtubules. It binds two moles of GTP, one at an exchangeable site on the beta chain and one at a non-exchangeable site on the alpha chain	no
eug2024	84	111	120	2	0	1	67	75	68	2	0	1	35.49	70	1	0.027	-5.204	-5.308	1.10644e-07	9.3671e-07	0	0.6765	0.3115	0.3115	TRUE	0.1703	Belongs to the glycosyl hydrolase 17 family	no
eug6824	963	957	903	7	4	21	767	643	514	6	9	29	328.08	641	15	0.027	-5.203	-7.898	2.84509e-15	8.86339e-14	0.2206	0.3598	0.2898	0.2898	TRUE	0.9122	hydrolase	no
eug30340	668	1012	1134	27	3	8	532	680	645	24	7	11	316.57	619	14	0.027	-5.202	-8.904	5.38882e-19	2.75891e-17	0.0519	0.3612	0.2126	0.2126	TRUE	1.8908	Belongs to the protein kinase superfamily. Ser Thr protein kinase family	no
eug697	3666	68	3119	28	8	31	2920	46	1774	25	19	43	804.44	1580	29	0.027	-5.201	-5.347	8.91799e-08	7.72191e-07	1.194	0.3371	0.8112	0.8112	TRUE	0.0855	Ubiquitin domain-containing protein	no
eug22608	397	369	610	14	0	4	316	248	347	13	0	6	154.87	304	6	0.027	-5.199	-7.157	8.22737e-13	1.76682e-11	0.0906	0.4028	0.3145	0.3145	TRUE	1.8303	(NAC) domain-containing protein	no
eug9283	142	386	1074	4	2	9	113	259	611	4	5	12	167.37	328	7	0.027	-5.199	-6.343	2.25734e-10	3.16336e-09	0.4897	0.3967	0.448	0.448	TRUE	0.1801	Auxin transporter-like protein	no
eug6120	75	47	344	1	2	0	60	32	196	1	5	0	48.78	96	2	0.027	-5.195	-4.721	2.35037e-06	1.5152e-05	0.8229	0.5798	0.6874	0.6874	TRUE	0.6167	Hydrolase, alpha beta fold family protein	no
eug4636	3096	5051	6058	5	60	33	2466	3394	3446	4	142	46	1583.05	3102	64	0.027	-5.19	-5.967	2.42351e-09	2.79521e-08	0.883	0.3294	0.6263	0.6263	TRUE	7.2578	Belongs to the peptidase A1 family	no
eug629	1637	1770	1324	34	13	15	1304	1189	753	30	31	21	554.7	1082	27	0.027	-5.189	-10.359	3.79287e-25	4.25506e-23	0.0608	0.3441	0.1619	0.1619	TRUE	0.405	Bifunctional epoxide hydrolase 2-like	no
eug9132	234	234	501	5	2	4	186	157	285	4	5	6	107.23	209	5	0.028	-5.181	-7.611	2.71943e-14	7.3849e-13	0	0.4389	0.2195	0.2195	TRUE	0.3387	high mobility group	no
eug29624	1335	2518	2580	65	12	10	1063	1692	1468	58	28	14	720.55	1408	33	0.028	-5.18	-8.442	3.12277e-17	1.28478e-15	0.2305	0.3389	0.2692	0.2692	TRUE	0.9598	Thioredoxin M-type	no
eug21397	12	152	3	0	0	0	10	102	2	0	0	0	18.9	38	0	0.028	-5.177	-3.575	0.000350183	0.00130714	3.734	0.9882	1.8868	1.8868	TRUE	3.4295	Catalyzes xyloglucan endohydrolysis (XEH) and or endotransglycosylation (XET). Cleaves and religates xyloglucan polymers, an essential constituent of the primary cell wall, and thereby participates in cell wall construction of growing tissues	no
eug10222	68	134	113	3	0	0	54	90	64	3	0	0	35.19	69	1	0.028	-5.171	-4.956	7.1929e-07	5.22541e-06	0.0624	0.6795	0.4267	0.4267	TRUE	1.2615	Belongs to the peptidase A1 family	no
eug4575	500	493	830	4	1	15	398	331	472	4	2	21	204.72	400	9	0.028	-5.165	-6.885	5.78264e-12	1.0618e-10	0.3562	0.383	0.372	0.372	TRUE	1.7628	transcription factor	no
eug1528	68	2	77	0	0	0	54	1	44	0	0	0	16.55	33	0	0.028	-5.162	-3.647	0.000265306	0.00102459	2.7724	1.0828	1.6254	1.6254	TRUE	0.4557	Peptidoglycan-binding LysM domain-containing protein	no
eug20816	391	351	597	9	0	8	311	236	340	8	0	11	151	296	6	0.028	-5.16	-7.517	5.58992e-14	1.43991e-12	0.0391	0.4049	0.268	0.268	TRUE	0.5885	Protein disulfide-isomerase LQY1	no
eug7628	145	23	349	1	0	3	115	15	199	1	0	4	55.75	110	2	0.028	-5.158	-4.678	2.89733e-06	1.82878e-05	0.9972	0.5474	0.7618	0.7618	TRUE	0.131	Hydrolyzes acetyl esters in homogalacturonan regions of pectin. In type I primary cell wall, galacturonic acid residues of pectin can be acetylated at the O-2 and O-3 positions. Decreasing the degree of acetylation of pectin gels in vitro alters their physical properties	no
eug1672	1102	594	1092	17	10	7	878	399	621	15	24	10	324.43	633	16	0.028	-5.153	-8.69	3.63954e-18	1.69433e-16	0.1278	0.3603	0.2236	0.2236	TRUE	0.0641	Protein LOW PSII ACCUMULATION 3	no
eug8227	278	200	242	9	0	0	221	134	138	8	0	0	83.59	164	3	0.028	-5.153	-5.514	3.51432e-08	3.28099e-07	0.8172	0.4722	0.5366	0.5366	TRUE	3.9302	IQ-domain	no
eug15709	18	35	57	0	0	0	14	24	32	0	0	0	11.71	23	0	0.028	-5.153	-3.962	7.44681e-05	0.000330773	0.1407	1.3972	0.9126	0.9126	TRUE	0.0834	At1g04910-like	no
eug18173	900	1309	557	31	4	4	717	880	317	28	9	6	325.99	638	14	0.028	-5.152	-7.123	1.05974e-12	2.24988e-11	0.3949	0.3601	0.3676	0.3676	TRUE	0.6103	SBF-like CPA transporter family (DUF4137)	no
eug6504	961	977	1732	33	4	14	765	656	985	30	9	19	410.92	802	19	0.028	-5.15	-9.256	2.12548e-20	1.34679e-18	0.0694	0.3521	0.1998	0.1998	TRUE	0.5288	Niemann-Pick C1	no
eug28633	3531	3538	2726	52	24	53	2812	2377	1551	47	57	73	1152.81	2247	59	0.028	-5.146	-10.743	6.3677e-27	8.77375e-25	0.0688	0.3323	0.1596	0.1596	TRUE	0.1242	Calreticulin-3-like	no
eug27664.2	346	117	60	1	0	4	276	79	34	1	0	6	65.79	130	2	0.028	-5.146	-4.873	1.10154e-06	7.64527e-06	0.9634	0.513	0.7164	0.7164	TRUE	0.5466	#N/A	no
eug8401	99	250	996	5	1	7	79	168	567	4	2	10	138.33	271	5	0.028	-5.145	-5.86	4.61906e-09	5.02273e-08	0.6149	0.4125	0.5232	0.5232	TRUE	0.5288	belongs to the protein kinase superfamily	no
eug13719	315	258	296	1	5	2	251	173	168	1	12	3	101.36	197	5	0.028	-5.144	-6.316	2.68153e-10	3.6898e-09	0.2435	0.4457	0.3809	0.3809	TRUE	1.4574	Protein NRT1 PTR FAMILY	no
eug12003	150	1	13	0	0	0	119	1	7	0	0	0	21.26	42	0	0.029	-5.131	-3.473	0.000514477	0.00183915	5.0307	0.9143	2.2058	2.2058	TRUE	6.9942	#N/A	yes
eug1437	343	564	249	9	2	4	273	379	142	8	5	6	135.35	265	6	0.029	-5.13	-7.391	1.45608e-13	3.5086e-12	0.1668	0.4145	0.2675	0.2675	TRUE	0.0654	SBF-like CPA transporter family (DUF4137)	no
eug28587	334	215	373	8	1	3	266	144	212	7	2	4	106.06	207	4	0.029	-5.129	-7.337	2.19113e-13	5.106e-12	0.0828	0.4402	0.2436	0.2436	TRUE	0.1715	N-acetyltransferase	no
eug27970	697	726	497	17	0	10	555	488	283	15	0	14	225.78	442	10	0.029	-5.124	-7.011	2.36927e-12	4.71786e-11	0.3102	0.3772	0.357	0.357	TRUE	0.6869	Microtubule-associated protein	no
eug25304	465	555	995	16	2	9	370	373	566	14	5	12	223.47	436	10	0.029	-5.12	-8.686	3.76284e-18	1.74776e-16	0.0596	0.3778	0.2017	0.2017	TRUE	0.8017	isoform X1	no
eug5395	1081	1107	1483	37	8	7	861	744	844	33	19	10	418.36	816	21	0.029	-5.115	-8.98	2.71328e-19	1.44685e-17	0.081	0.3515	0.2132	0.2132	TRUE	1.8567	magnesium protoporphyrin IX methyltransferase	no
eug29699	3898	4099	3736	110	29	32	3104	2754	2125	98	69	44	1365.9	2661	70	0.029	-5.113	-10.391	2.72416e-25	3.14197e-23	0.0807	0.3306	0.1718	0.1718	TRUE	0.4277	Photosystem I reaction center subunit IV	no
eug20555	1893	1815	2230	33	10	38	1508	1220	1269	30	24	52	683.59	1332	35	0.029	-5.107	-10.335	4.91253e-25	5.39328e-23	0.0296	0.3398	0.163	0.163	TRUE	1.1115	-	no
eug16236	265	406	344	12	0	2	211	273	196	11	0	3	115.51	227	5	0.029	-5.106	-6.549	5.80441e-11	8.94628e-10	0.1595	0.4305	0.3572	0.3572	TRUE	2.9123	F-Box protein	no
eug7511	6004	6358	11496	199	73	38	4782	4272	6540	178	173	52	2666.25	5198	134	0.029	-5.105	-8.837	9.83881e-19	4.85555e-17	0.2016	0.3261	0.2509	0.2509	TRUE	1.6639	The light-harvesting complex (LHC) functions as a light receptor, it captures and delivers excitation energy to photosystems with which it is closely associated	no
eug15090	783	693	1425	32	0	9	624	466	811	29	0	12	323.5	634	14	0.029	-5.104	-6.45	1.12135e-10	1.64909e-09	0.6745	0.3604	0.4618	0.4618	TRUE	0.7626	Domain of unknown function (DUF3527)	no
eug29589	244	475	454	11	3	1	194	319	258	10	7	1	131.68	257	6	0.029	-5.099	-7.251	4.12944e-13	9.28558e-12	0.086	0.4171	0.2775	0.2775	TRUE	0.3648	CAS1 domain-containing protein	no
eug8970	99	888	9	0	1	5	79	597	5	0	2	7	114.98	227	3	0.029	-5.096	-4.121	3.76563e-05	0.000181092	2.5747	0.431	1.3984	1.3984	TRUE	1.1962	Belongs to the peptidase S10 family	no
eug19984	387	605	538	12	0	9	308	407	306	11	0	12	173.99	340	8	0.029	-5.093	-7.477	7.59911e-14	1.90256e-12	0.0328	0.3938	0.2796	0.2796	TRUE	0.7827	-	no
eug4647	26119	20684	28149	944	89	168	20802	13898	16014	844	211	232	8666.89	16905	429	0.029	-5.085	-7.94	2.01491e-15	6.40344e-14	0.3716	0.3229	0.3188	0.3188	TRUE	2.8405	Photosystem I reaction center subunit XI	no
eug14274	152	87	373	5	0	2	121	58	212	4	0	3	66.49	130	2	0.03	-5.083	-5.69	1.27391e-08	1.29408e-07	0.3428	0.5109	0.4281	0.4281	TRUE	0.1037	ethylene-responsive transcription factor	no
eug4483	1032	987	1898	11	17	14	822	663	1080	10	40	19	439.06	855	23	0.03	-5.08	-8.278	1.25167e-16	4.81212e-15	0.1811	0.3501	0.2581	0.2581	TRUE	0.548	Filament-like plant protein	no
eug1689	141	254	164	1	0	5	112	171	93	1	0	7	64.01	125	3	0.03	-5.08	-5.729	1.01095e-08	1.04296e-07	0.16	0.5183	0.4081	0.4081	TRUE	1.3722	Wound-induced protein	no
eug25490	5	23	119	0	0	0	4	15	68	0	0	0	14.52	29	0	0.03	-5.069	-3.646	0.000266508	0.00102769	2.0722	1.1891	1.4872	1.4872	TRUE	0.542	Belongs to the peptidase S10 family	no
eug22280	214	647	76	8	2	1	170	435	43	7	5	1	110.28	216	4	0.03	-5.06	-5.421	5.91426e-08	5.28141e-07	0.7382	0.4357	0.5992	0.5992	TRUE	0.1418	Serine carboxypeptidase	no
eug7163	818	1043	1305	19	3	22	651	701	742	17	7	30	358.2	698	18	0.03	-5.057	-8.876	6.9489e-19	3.50518e-17	0.0041	0.3566	0.2093	0.2093	TRUE	1.331	zinc finger CCCH domain-containing protein	no
eug22281	84	354	143	6	0	1	67	238	81	5	0	1	65.48	129	2	0.03	-5.053	-5.34	9.2771e-08	7.9924e-07	0.5267	0.5139	0.5197	0.5197	TRUE	3.0171	Serine carboxypeptidase	no
eug7597	490	149	134	9	1	0	390	100	76	8	2	0	96.17	189	3	0.03	-5.053	-5.131	2.88473e-07	2.24502e-06	1.0001	0.4525	0.6772	0.6772	TRUE	3.565	Belongs to the short-chain dehydrogenases reductases (SDR) family	no
eug8434	58	11	37	0	0	0	46	7	21	0	0	0	12.44	25	0	0.03	-5.053	-3.765	0.000166762	0.000679156	0.881	1.3345	1.1751	1.1751	TRUE	0.1139	transcription factor	no
eug866	2930	4403	4482	150	6	32	2334	2958	2550	134	14	44	1339.07	2614	64	0.03	-5.049	-7.02	2.21927e-12	4.45373e-11	0.4682	0.3308	0.4028	0.4028	TRUE	6.6434	aarF domain-containing protein kinase At1g79600	no
eug127	314	553	1942	31	3	2	250	372	1105	28	7	3	294.01	576	13	0.03	-5.048	-5.892	3.8253e-09	4.24734e-08	0.7461	0.3643	0.5618	0.5618	TRUE	1.3395	Belongs to the glycosyltransferase 2 family. Plant cellulose synthase subfamily	no
eug13196	258	410	352	13	1	0	205	275	200	12	2	0	115.87	227	5	0.03	-5.044	-5.927	3.08692e-09	3.50911e-08	0.5717	0.4302	0.4682	0.4682	TRUE	3.8291	Transcription factor	no
eug21718	18	56	106	1	0	0	14	38	60	1	0	0	18.86	37	0	0.03	-5.044	-4.052	5.08841e-05	0.00023666	0	0.9896	0.7255	0.7255	TRUE	0.0627	cytochrome P450	no
eug6654	125	110	268	4	0	2	100	74	152	4	0	3	55.38	109	2	0.03	-5.043	-5.914	3.33744e-09	3.75645e-08	0.1197	0.549	0.3276	0.3276	TRUE	0.1705	Zinc finger protein	no
eug20396	43	68	43	1	0	0	34	46	24	1	0	0	17.55	35	0	0.03	-5.04	-4.171	3.02703e-05	0.000148921	0	1.0395	0.5734	0.5734	TRUE	0.1065	#N/A	no
eug518	962	1132	1763	40	4	15	766	761	1003	36	9	21	432.62	843	22	0.031	-5.034	-8.82	1.14566e-18	5.60008e-17	0.0905	0.3505	0.2175	0.2175	TRUE	1.8149	50S ribosomal protein L29	no
eug23915	1165	1137	1144	22	10	17	928	764	651	20	24	23	401.58	781	22	0.031	-5.033	-10.615	2.55101e-26	3.25293e-24	0	0.3528	0.1355	0.1355	TRUE	0.0827	B2 protein-like	no
eug5430	166	159	277	2	2	3	132	107	158	2	5	4	67.88	132	4	0.031	-5.03	-6.66	2.73477e-11	4.47014e-10	0	0.5071	0.2464	0.2464	TRUE	0.2517	-	no
eug18148	146	313	308	9	1	0	116	210	175	8	2	0	85.37	167	3	0.031	-5.027	-5.934	2.96145e-09	3.37021e-08	0.2793	0.469	0.4169	0.4169	TRUE	1.188	LRR receptor-like serine threonine-protein kinase	yes
eug25229	196	234	228	2	2	4	156	157	130	2	5	6	75.85	148	4	0.031	-5.02	-6.908	4.90388e-12	9.17435e-11	0	0.4876	0.2347	0.2347	TRUE	0.6409	FAS-associated factor	no
eug7453	143	216	467	5	2	3	114	145	266	4	5	4	89.68	175	4	0.031	-5.017	-6.86	6.88157e-12	1.24475e-10	0	0.4619	0.2687	0.2687	TRUE	0.4217	xylosyltransferase	no
eug20427	168	49	72	3	0	0	134	33	41	3	0	0	35.06	69	1	0.031	-5.016	-4.43	9.43131e-06	5.27875e-05	0.6611	0.6808	0.6726	0.6726	TRUE	3.615	Poly(A) RNA polymerase	no
eug12542	103	118	59	3	0	0	82	79	34	3	0	0	32.93	65	1	0.031	-5.012	-4.647	3.36862e-06	2.0976e-05	0.2486	0.7041	0.5226	0.5226	TRUE	1.8045	#N/A	no
eug9493	40	10	58	0	0	0	32	7	33	0	0	0	11.93	24	0	0.031	-5.009	-3.751	0.000176139	0.000713522	0.7392	1.3778	1.1515	1.1515	TRUE	2.8403	#N/A	yes
eug23020	329	426	426	0	2	10	262	286	242	0	5	14	134.86	263	6	0.031	-5.007	-5.711	1.12633e-08	1.15387e-07	0.8057	0.4149	0.5333	0.5333	TRUE	2.6258	Belongs to the NPH3 family	no
eug10687	511	424	701	18	1	6	407	285	399	16	2	8	186.24	364	9	0.031	-5.004	-7.699	1.36625e-14	3.8742e-13	0.079	0.3891	0.2558	0.2558	TRUE	1.6978	cyclin-P3-1-like	no
eug10949	88	354	48	0	0	4	70	238	27	0	0	6	56.8	112	2	0.031	-5.002	-4.388	1.14222e-05	6.28512e-05	1.6809	0.5433	0.9143	0.9143	TRUE	0.7848	Transcription factor	no
eug2761	36	47	71	1	0	0	29	32	40	1	0	0	16.92	34	0	0.031	-5.002	-4.165	3.10889e-05	0.000152146	0	1.0661	0.5517	0.5517	TRUE	0.2751	#N/A	yes
eug29843	191	295	253	7	2	1	152	198	144	6	5	1	84.44	165	4	0.031	-5	-6.961	3.38314e-12	6.52167e-11	0.0273	0.4707	0.2459	0.2459	TRUE	0.5673	-	no
eug9305	176	346	2427	6	2	20	140	232	1381	5	5	28	298.52	584	13	0.031	-4.999	-5.328	9.95068e-08	8.52263e-07	1.0157	0.3636	0.7151	0.7151	TRUE	3.6119	#N/A	yes
eug28160	776	606	1227	2	14	7	618	407	698	2	33	10	294.65	574	15	0.031	-4.997	-6.16	7.26558e-10	9.2705e-09	0.6294	0.3642	0.4921	0.4921	TRUE	1.8639	PAM68-like	no
eug29060	286	334	1102	7	7	5	228	224	627	6	17	7	184.82	360	10	0.031	-4.992	-6.994	2.67137e-12	5.26326e-11	0.2835	0.3896	0.3289	0.3289	TRUE	4.9786	Auxin response factors (ARFs) are transcriptional factors that bind specifically to the DNA sequence 5'-TGTCTC-3' found in the auxin-responsive promoter elements (AuxREs)	no
eug4904	403	644	2946	1	17	9	321	433	1676	1	40	12	413.89	810	18	0.031	-4.989	-5.17	2.34213e-07	1.86879e-06	1.2217	0.3519	0.7878	0.7878	TRUE	2.9172	Removal of H(2)O(2), oxidation of toxic reductants, biosynthesis and degradation of lignin, suberization, auxin catabolism, response to environmental stresses such as wounding, pathogen attack and oxidative stress	no
eug18159	1047	2001	4685	68	16	25	834	1344	2665	61	38	35	829.5	1614	45	0.032	-4.987	-8.32	8.82816e-17	3.41966e-15	0.2058	0.3366	0.2613	0.2613	TRUE	0.2057	Belongs to the glycosyltransferase 2 family. Plant cellulose synthase subfamily	no
eug19893	94	111	104	0	0	3	75	75	59	0	0	4	35.46	70	1	0.032	-4.986	-4.873	1.09715e-06	7.6199e-06	0.0103	0.6768	0.4622	0.4622	TRUE	1.4421	methyltransferase	no
eug17505	53	15	30	0	0	0	42	10	17	0	0	0	11.56	23	0	0.032	-4.986	-3.755	0.000173292	0.000703101	0.5923	1.4116	1.1147	1.1147	TRUE	0.3681	Plant self-incompatibility protein S1	no
eug21680	991	1493	1168	7	6	32	789	1003	664	6	14	44	420.27	819	21	0.032	-4.983	-7.054	1.74268e-12	3.56701e-11	0.3749	0.3514	0.3638	0.3638	TRUE	1.7744	ubiE/COQ5 methyltransferase family	no
eug3099	145	369	334	2	1	7	115	248	190	2	2	10	94.54	184	5	0.032	-4.983	-6.362	1.98545e-10	2.81306e-09	0.2132	0.4547	0.3468	0.3468	TRUE	0.4434	Belongs to the UDP-glycosyltransferase family	no
eug19299	103	134	246	6	0	0	82	90	140	5	0	0	52.9	104	2	0.032	-4.981	-5.245	1.56687e-07	1.29344e-06	0.1865	0.5596	0.4835	0.4835	TRUE	2.725	ABC transporter B family member	no
eug17689	15	27	64	0	0	0	12	18	36	0	0	0	11.08	22	0	0.032	-4.981	-3.79	0.000150553	0.00062053	0.3354	1.4584	1.0389	1.0389	TRUE	0.2705	atexp4,atexpa4,athexp alpha 1.6,expa4	no
eug22469.1	19	29	51	0	0	0	15	19	29	0	0	0	10.61	21	0	0.032	-4.978	-3.835	0.000125361	0.00052545	0.0854	1.5097	0.9498	0.9498	TRUE	0.1841	#N/A	no
eug11106	123	146	917	0	0	9	98	98	522	0	0	12	121.7	239	4	0.032	-4.977	-4.451	8.54159e-06	4.83482e-05	2.5368	0.425	1.0568	1.0568	TRUE	12.3318	Aux IAA proteins are short-lived transcriptional factors that function as repressors of early auxin response genes at low auxin concentrations	no
eug11569	1481	2551	2076	82	8	11	1180	1714	1181	73	19	15	697.02	1358	36	0.032	-4.971	-7.382	1.55383e-13	3.71797e-12	0.3369	0.3395	0.338	0.338	TRUE	6.3955	Protein of unknown function (DUF4079)	no
eug13940	2134	5958	263	4	5	70	1700	4003	150	4	12	97	994.09	1951	38	0.032	-4.97	-4.683	2.826e-06	1.79009e-05	1.6749	0.3341	1.0483	1.0483	TRUE	0.1895	Belongs to the UDP-glycosyltransferase family	no
eug15175	37	5	80	0	0	0	29	3	46	0	0	0	13.06	26	0	0.032	-4.97	-3.625	0.00028872	0.00110339	1.6219	1.2866	1.4001	1.4001	TRUE	0.094	Remorin, C-terminal region	no
eug15918	269	209	667	7	2	6	214	140	379	6	5	8	125.57	244	6	0.032	-4.966	-7.163	7.91532e-13	1.70516e-11	0.1716	0.4218	0.2718	0.2718	TRUE	0.1629	glycerol-3-phosphate	no
eug24242	220	157	298	4	1	4	175	105	170	4	2	6	76.95	150	4	0.032	-4.966	-6.866	6.59865e-12	1.19991e-10	0	0.4852	0.2405	0.2405	TRUE	0.7443	transcription factor	no
eug16610	177	115	384	7	0	2	141	77	218	6	0	3	74.29	145	3	0.032	-4.966	-5.872	4.31061e-09	4.7274e-08	0.2852	0.491	0.398	0.398	TRUE	0.2091	Belongs to the glycosyltransferase 2 family	yes
eug7562	119	117	218	0	3	1	95	79	124	0	7	1	50.98	99	3	0.032	-4.964	-5.214	1.84594e-07	1.50505e-06	0.0827	0.5686	0.4771	0.4771	TRUE	1.0618	Belongs to the peroxidase family. Classical plant (class III) peroxidase subfamily	no
eug8595	1432	575	459	12	7	15	1140	386	261	11	17	21	306	596	16	0.032	-4.962	-6.999	2.57532e-12	5.08377e-11	0.3495	0.3626	0.3549	0.3549	TRUE	0.9215	Two-component response regulator	no
eug12815	1934	1560	3479	78	15	17	1540	1048	1979	70	36	23	782.75	1522	43	0.032	-4.958	-8.585	9.07335e-18	3.98025e-16	0.1852	0.3375	0.2396	0.2396	TRUE	0.2304	fructose-bisphosphate aldolase	no
eug29873	10	142	2	0	0	0	8	95	1	0	0	0	17.42	35	0	0.032	-4.945	-3.417	0.000633788	0.00221324	4.1256	1.0449	2.0574	2.0574	TRUE	4.1209	Belongs to the peptidase S10 family	no
eug7881	131	337	336	3	2	5	104	226	191	3	5	7	89.38	174	5	0.032	-4.944	-6.759	1.39345e-11	2.38993e-10	0.1318	0.4624	0.2764	0.2764	TRUE	0.2125	pectinesterase pectinesterase inhibitor	no
eug30250	27	19	51	0	0	0	22	13	29	0	0	0	10.55	21	0	0.033	-4.943	-3.796	0.000147194	0.000607906	0.1461	1.5162	0.9854	0.9854	TRUE	0.0864	#N/A	yes
eug9962	144	836	424	14	1	5	115	562	241	13	2	7	156.57	306	7	0.033	-4.942	-6.17	6.81811e-10	8.73757e-09	0.4655	0.4019	0.4359	0.4359	TRUE	0.1974	Lysosomal Pro-X carboxypeptidase-like	no
eug28755	15231	17749	19343	436	176	204	12130	11926	11005	390	417	282	6024.92	11687	363	0.033	-4.936	-12.692	6.56054e-37	2.64094e-34	0.0187	0.3235	0.1102	0.1102	TRUE	0.4295	Photosystem I reaction center subunit III	no
eug17730	370	1059	1306	13	8	15	295	712	743	12	19	21	300.09	583	17	0.033	-4.924	-8.118	4.74354e-16	1.66755e-14	0.1649	0.3634	0.2415	0.2415	TRUE	2.2151	Pleckstrin homology domain-containing family A member	no
eug12971	38	19	35	0	0	0	30	13	20	0	0	0	10.49	21	0	0.033	-4.924	-3.777	0.000158464	0.000649355	0.1594	1.5227	0.9984	0.9984	TRUE	0.0882	#N/A	no
eug11120	167	207	581	8	1	4	133	139	331	7	2	6	102.95	201	5	0.033	-4.923	-6.625	3.48172e-11	5.59746e-10	0.2125	0.4438	0.3128	0.3128	TRUE	3.6501	Protein CHLORORESPIRATORY REDUCTION 7	no
eug3062	157	284	359	5	0	6	125	191	204	4	0	8	88.81	173	4	0.033	-4.92	-6.64	3.13696e-11	5.09508e-10	0.0681	0.4633	0.2902	0.2902	TRUE	0.7022	nucleobase-ascorbate transporter	no
eug18061	78	67	211	0	2	1	62	45	120	0	5	1	38.88	76	2	0.033	-4.919	-4.786	1.69879e-06	1.13051e-05	0.3493	0.6455	0.5334	0.5334	TRUE	0.7083	S-adenosylmethionine-dependent methyltransferase	no
eug14006	317	583	592	14	0	9	252	392	337	13	0	12	167.66	327	8	0.033	-4.914	-7.053	1.7565e-12	3.59173e-11	0.0847	0.3966	0.3061	0.3061	TRUE	0.5496	zinc finger CCCH domain-containing protein	no
eug5797	3	50	369	0	1	1	2	34	210	0	2	1	41.61	82	1	0.033	-4.914	-3.783	0.000155214	0.000637309	2.0911	0.6243	1.3338	1.3338	TRUE	0.8078	leucine-rich repeat receptor-like serine threonine-protein kinase	no
eug26964	530	477	699	18	4	5	422	321	398	16	9	7	195.46	380	11	0.033	-4.913	-8.589	8.79437e-18	3.88276e-16	0.0221	0.3859	0.1868	0.1868	TRUE	0.8534	selenoprotein	no
eug22821	741	856	1170	23	4	17	590	575	666	21	9	23	314.08	610	18	0.033	-4.911	-9.558	1.1952e-21	8.76336e-20	0.0054	0.3615	0.1605	0.1605	TRUE	0.3739	Protein BASIC PENTACYSTEINE7-like	no
eug1310	250	246	601	7	3	5	199	165	342	6	7	7	121.1	235	7	0.033	-4.911	-7.521	5.41777e-14	1.39908e-12	0	0.4255	0.2277	0.2277	TRUE	0.5014	belongs to the protein kinase superfamily	no
eug3502	412	193	356	2	3	7	328	130	203	2	7	10	113.15	220	6	0.033	-4.91	-6.466	1.00947e-10	1.49634e-09	0.2614	0.4328	0.3463	0.3463	TRUE	0.2659	expressed protein	no
eug24268	20	18	64	0	0	0	16	12	36	0	0	0	10.74	21	0	0.033	-4.909	-3.731	0.000190793	0.000765185	0.3696	1.4949	1.0738	1.0738	TRUE	0.9396	Belongs to the protein kinase superfamily. Ser Thr protein kinase family	no
eug8719	3844	3056	2250	49	29	59	3061	2053	1280	44	69	81	1098.15	2131	65	0.033	-4.903	-9.132	6.74723e-20	3.95773e-18	0.1364	0.3329	0.2084	0.2084	TRUE	0.0706	CCT motif family protein	no
eug10885	739	1340	1677	13	3	35	589	900	954	12	7	48	418.34	814	22	0.034	-4.896	-6.9	5.20971e-12	9.68064e-11	0.3889	0.3515	0.3706	0.3706	TRUE	4.9107	superfamily. Protein	no
eug9144	232	338	514	5	1	9	185	227	292	4	2	12	120.6	235	6	0.034	-4.895	-7.158	8.19323e-13	1.76133e-11	0.0677	0.4259	0.2624	0.2624	TRUE	0.659	Belongs to the glycosyltransferase 8 family	no
eug4773	978	880	1301	46	2	7	779	591	740	41	5	10	360.98	703	19	0.034	-4.892	-6.756	1.41996e-11	2.43134e-10	0.4134	0.3563	0.3841	0.3841	TRUE	6.2956	Belongs to the peptidase S8 family	no
eug5337	592	1327	882	32	7	6	471	892	502	29	17	8	319.73	622	18	0.034	-4.89	-7.85	4.16695e-15	1.26176e-13	0.1922	0.3608	0.2619	0.2619	TRUE	1.722	shikimate dehydrogenase	no
eug30165	85	12	66	0	0	1	68	8	38	0	0	1	19.11	38	0	0.034	-4.889	-3.839	0.000123471	0.000518378	0.8248	0.9807	0.9088	0.9088	TRUE	0.1285	transcription factor	no
eug918	247	121	406	3	1	6	197	81	231	3	2	8	87.06	170	4	0.034	-4.886	-6.199	5.6927e-10	7.41568e-09	0.2523	0.4662	0.3527	0.3527	TRUE	0.4482	Belongs to the cytochrome P450 family	no
eug8095	5103	4858	5951	151	33	90	4064	3264	3386	135	78	124	1841.92	3571	112	0.034	-4.884	-11.313	1.13456e-29	2.07968e-27	0.0261	0.3283	0.1327	0.1327	TRUE	0.5378	Haloacid dehalogenase-like hydrolase domain-containing protein	no
eug22520	27	18	49	0	0	0	22	12	28	0	0	0	10.25	21	0	0.034	-4.882	-3.747	0.000179163	0.000723629	0.1517	1.5514	1.0105	1.0105	TRUE	0.0917	axial regulator YABBY	no
eug11170	582	920	1283	40	1	6	464	618	730	36	2	8	309.67	604	15	0.034	-4.878	-6.347	2.18984e-10	3.07506e-09	0.5297	0.3621	0.4383	0.4383	TRUE	1.9397	Protein PHYLLO, chloroplastic	no
eug20019	60	131	112	0	0	3	48	88	64	0	0	4	33.94	67	1	0.034	-4.874	-4.679	2.88049e-06	1.8207e-05	0.1046	0.6927	0.5185	0.5185	TRUE	1.0543	SEC14 cytosolic factor family protein	no
eug1202	66	54	170	1	0	2	53	36	97	1	0	3	31.54	62	1	0.034	-4.869	-4.733	2.21391e-06	1.43789e-05	0.2174	0.721	0.4609	0.4609	TRUE	0.2895	transcription repressor	no
eug9597	6029	7636	7694	327	20	46	4802	5131	4377	292	47	64	2452.17	4770	134	0.034	-4.867	-6.898	5.28672e-12	9.78687e-11	0.4441	0.3266	0.3941	0.3941	TRUE	11.0728	Thioredoxin-like protein CDSP32	no
eug879	16	22	62	0	0	0	13	15	35	0	0	0	10.47	21	0	0.034	-4.867	-3.703	0.00021274	0.000843158	0.3399	1.5254	1.0801	1.0801	TRUE	2.6244	Double-stranded RNA-binding protein	no
eug7262	751	1084	2569	48	10	11	598	728	1462	43	24	15	478.31	929	27	0.034	-4.865	-7.823	5.14373e-15	1.52602e-13	0.2329	0.3478	0.2749	0.2749	TRUE	0.8212	Transcription factor	no
eug4877	22	59	172	1	1	0	18	40	98	1	2	0	26.38	52	1	0.034	-4.861	-4.193	2.75238e-05	0.000136456	0.5595	0.7991	0.6763	0.6763	TRUE	0.2126	21 kDa protein-like	no
eug5282	2840	2030	805	6	8	57	2262	1364	458	5	19	79	697.81	1361	34	0.034	-4.858	-5.553	2.80474e-08	2.6621e-07	0.8424	0.3395	0.636	0.636	TRUE	0.1855	fructose-bisphosphate aldolase	no
eug3719	29	46	69	1	0	0	23	31	39	1	0	0	15.69	31	0	0.035	-4.854	-4.026	5.67263e-05	0.000260977	0	1.1245	0.5997	0.5997	TRUE	0.113	transcription factor	no
eug17120	275	254	446	5	3	6	219	171	254	4	7	8	110.55	215	6	0.035	-4.853	-7.701	1.35004e-14	3.83351e-13	0	0.4354	0.199	0.199	TRUE	0.1672	-	no
eug16388	460	704	495	19	0	9	366	473	282	17	0	12	191.74	374	10	0.035	-4.852	-6.709	1.95327e-11	3.28694e-10	0.2612	0.3871	0.3521	0.3521	TRUE	0.4511	sodium metabolite cotransporter	no
eug13787	881	487	533	10	5	14	702	327	303	9	12	19	228.71	444	13	0.035	-4.849	-7.67	1.71918e-14	4.78897e-13	0.1771	0.3765	0.2575	0.2575	TRUE	3.019	Nudix hydrolase 15, mitochondrial-like	no
eug3085	415	573	591	18	4	4	331	385	336	16	9	6	180.48	351	10	0.035	-4.848	-8.253	1.53862e-16	5.83078e-15	0.0062	0.3912	0.1989	0.1989	TRUE	1.0835	Belongs to the 'GDSL' lipolytic enzyme family	no
eug10442	0	179	117	0	1	0	0	120	67	0	2	0	31.53	62	1	0.035	-4.848	-3.392	0.000694618	0.00239672	5.6445	0.721	2.0179	2.0179	TRUE	0.4193	#N/A	no
eug4717	687	788	712	8	5	19	547	529	405	7	12	26	254.49	494	15	0.035	-4.847	-7.925	2.27611e-15	7.17796e-14	0.1164	0.3709	0.2418	0.2418	TRUE	1.6691	-	no
eug2570	164	206	282	7	0	3	131	138	160	6	0	4	73.31	143	3	0.035	-4.847	-6.56	5.36443e-11	8.31184e-10	0.0076	0.4933	0.2663	0.2663	TRUE	0.7295	-	no
eug15694	131	39	104	1	0	2	104	26	59	1	0	3	32.23	63	1	0.035	-4.846	-4.587	4.50296e-06	2.71766e-05	0.3658	0.7124	0.5339	0.5339	TRUE	0.1448	High mobility group B protein	yes
eug750	284	77	242	8	0	1	226	52	138	7	0	1	70.69	139	3	0.035	-4.843	-5.174	2.29329e-07	1.83195e-06	0.6421	0.4997	0.5594	0.5594	TRUE	0.224	photosynthetic electron transport in photosystem I	no
eug3095	119	101	309	1	2	3	95	68	176	1	5	4	58.04	113	3	0.035	-4.842	-5.653	1.57659e-08	1.57047e-07	0.2331	0.5386	0.3813	0.3813	TRUE	0.4132	homeobox-leucine zipper protein	no
eug10705	26	22	41	0	0	0	21	15	23	0	0	0	9.8	20	0	0.035	-4.841	-3.741	0.000183005	0.000737551	0	1.607	0.9742	0.9742	TRUE	0.2922	Domain of unknown function (DUF4408)	no
eug23263	145	47	222	0	0	4	115	32	126	0	0	6	46.48	91	2	0.035	-4.84	-4.521	6.14232e-06	3.58651e-05	1.0591	0.5925	0.7228	0.7228	TRUE	1.7847	#N/A	no
eug15781	215	332	402	8	4	2	171	223	229	7	9	3	107.07	208	6	0.035	-4.833	-7.472	7.90631e-14	1.97226e-12	0.0209	0.4391	0.2142	0.2142	TRUE	0.4616	Domain of unknown function (DUF1995)	no
eug9599	18360	21475	26666	491	215	396	14622	14429	15171	439	510	547	7619.67	14741	499	0.035	-4.823	-13.438	3.63165e-41	1.96205e-38	0.0048	0.3231	0.0937	0.0937	TRUE	0.1297	Participates in electron transfer between P700 and the cytochrome b6-f complex in photosystem I	no
eug4358	43	64	351	3	0	2	34	43	200	3	0	3	47.06	92	2	0.036	-4.815	-4.696	2.6474e-06	1.68742e-05	0.6786	0.5892	0.6356	0.6356	TRUE	9.1342	BAHD family acyltransferase, clade V	no
eug12119	168	167	272	6	2	1	134	112	155	5	5	1	68.71	134	4	0.036	-4.813	-6.591	4.35708e-11	6.86498e-10	0	0.5048	0.2485	0.2485	TRUE	0.2991	beta-amylase	no
eug29140	203	217	401	9	1	3	162	146	228	8	2	4	91.7	179	5	0.036	-4.811	-6.986	2.83377e-12	5.55127e-11	0.0557	0.4588	0.2437	0.2437	TRUE	0.7256	-	no
eug18614	54	53	112	0	0	2	43	36	64	0	0	3	24.18	48	1	0.036	-4.81	-4.328	1.5064e-05	8.03072e-05	0.0855	0.8425	0.5353	0.5353	TRUE	0.8037	Plant protein of unknown function (DUF868)	no
eug28129	324	65	636	5	0	8	258	44	362	4	0	11	113.18	221	5	0.036	-4.807	-5.138	2.77193e-07	2.16874e-06	0.9113	0.4328	0.6425	0.6425	TRUE	0.2109	WVD2-like 1	no
eug25852	45	31	183	0	0	2	36	21	104	0	0	3	27.26	54	1	0.036	-4.806	-4.076	4.57203e-05	0.000215235	0.7583	0.7837	0.7734	0.7734	TRUE	0.6338	Tryptophan/tyrosine permease family	no
eug16906	43	52	42	0	1	0	34	35	24	0	2	0	15.91	31	1	0.036	-4.805	-3.982	6.83708e-05	0.000307145	0.0255	1.1136	0.6223	0.6223	TRUE	0.9646	Belongs to the class I-like SAM-binding methyltransferase superfamily. Cation-independent O- methyltransferase family	no
eug17651	53	17	19	0	0	0	42	11	11	0	0	0	10.74	21	0	0.036	-4.802	-3.604	0.000313489	0.00118744	0.7371	1.4947	1.2201	1.2201	TRUE	4.5261	#N/A	no
eug22774	230	338	446	5	3	7	183	227	254	4	7	10	114.21	221	7	0.036	-4.8	-7.709	1.26379e-14	3.59357e-13	0	0.4318	0.1987	0.1987	TRUE	0.316	CSC1-like protein At1g32090	no
eug22361	314	204	766	13	2	5	250	137	436	12	5	7	141.03	274	8	0.036	-4.8	-6.802	1.03333e-11	1.8101e-10	0.2366	0.4108	0.3101	0.3101	TRUE	0.0997	Heavy-metal-associated domain	no
eug10166	210	216	366	10	0	3	167	145	208	9	0	4	88.95	173	4	0.036	-4.796	-6.445	1.1541e-10	1.69362e-09	0.0437	0.4631	0.3079	0.3079	TRUE	1.1824	-	no
eug1359	259	175	366	7	4	0	206	118	208	6	9	0	91.3	177	5	0.036	-4.795	-6.026	1.67874e-09	1.98757e-08	0.1807	0.4594	0.3804	0.3804	TRUE	1.2275	#N/A	no
eug2876	1125	637	1413	41	1	15	896	428	804	37	2	21	364.6	709	20	0.036	-4.794	-6.527	6.72228e-11	1.02609e-09	0.4597	0.356	0.4022	0.4022	TRUE	1.474	-	no
eug24072	27	13	54	0	0	0	22	9	31	0	0	0	10.16	21	0	0.036	-4.788	-3.636	0.000277326	0.0010644	0.391	1.5617	1.128	1.128	TRUE	0.0756	Protein of unknown function (DUF616)	no
eug29673	128	181	275	6	0	3	102	122	156	5	0	4	64.92	127	3	0.036	-4.783	-6.267	3.69225e-10	4.95114e-09	0.0426	0.5155	0.2841	0.2841	TRUE	0.3275	inactive receptor kinase	no
eug7442	46	105	101	2	0	1	37	71	57	2	0	1	27.97	55	1	0.036	-4.783	-4.731	2.23736e-06	1.45128e-05	0	0.772	0.4017	0.4017	TRUE	0.1147	#N/A	no
eug23264	20	25	43	0	0	0	16	17	24	0	0	0	9.53	19	0	0.036	-4.783	-3.695	0.000220135	0.000868894	0	1.6435	0.9985	0.9985	TRUE	0.4326	finger protein	no
eug29402	662	838	1742	31	0	21	527	563	991	28	0	29	356.35	694	19	0.036	-4.782	-5.985	2.15973e-09	2.51639e-08	0.78	0.3568	0.4939	0.4939	TRUE	2.0166	beta-galactosidase	no
eug13156.1	74	31	94	1	0	1	59	21	53	1	0	1	22.59	44	1	0.036	-4.779	-4.277	1.89152e-05	9.80628e-05	0	0.8793	0.5296	0.5296	TRUE	1.1757	#N/A	no
eug14225	348	316	845	8	5	9	277	212	481	7	12	12	166.94	323	10	0.037	-4.776	-7.627	2.40185e-14	6.55718e-13	0.1325	0.3969	0.2354	0.2354	TRUE	0.2928	Protein MID1-COMPLEMENTING ACTIVITY	no
eug22297	536	257	448	15	1	6	427	173	255	13	2	8	146.42	285	8	0.037	-4.771	-6.81	9.75696e-12	1.72236e-10	0.2154	0.4075	0.309	0.309	TRUE	0.2107	Photosystem I reaction centre subunit N (PSAN or PSI-N)	no
eug14623	543	290	270	8	3	7	432	195	154	7	7	10	134.14	260	8	0.037	-4.769	-6.975	3.05761e-12	5.96133e-11	0.1964	0.4154	0.2816	0.2816	TRUE	0.8698	plastid-lipid-associated protein 4	no
eug23623	49	441	340	7	3	0	39	296	193	6	7	0	90.36	176	4	0.037	-4.767	-4.996	5.84658e-07	4.31919e-06	0.9111	0.4609	0.652	0.652	TRUE	0.1324	histidine-containing phosphotransfer protein	no
eug22260	706	798	866	2	7	21	562	536	493	2	17	29	273.09	530	16	0.037	-4.766	-6.203	5.53572e-10	7.22494e-09	0.5144	0.3676	0.4379	0.4379	TRUE	3.5094	Glycosyltransferase-like protein	no
eug14187.1	1382	4500	106	7	15	41	1101	3024	60	6	36	57	713.84	1395	33	0.037	-4.766	-4.744	2.09293e-06	1.36536e-05	1.3959	0.3391	0.9158	0.9158	TRUE	0.118	#N/A	no
eug28765	29	21	109	0	0	1	23	14	62	0	0	1	16.77	33	0	0.037	-4.764	-3.821	0.00013307	0.000554595	0.5249	1.073	0.8136	0.8136	TRUE	0.529	GPI-anchored protein	no
eug28316	29	1	113	0	0	0	23	1	64	0	0	0	14.68	29	0	0.037	-4.763	-3.349	0.000811064	0.00274409	3.6209	1.1801	1.962	1.962	TRUE	0.1128	Involved in the synthesis of glucuronoxylan hemicellulose in secondary cell walls	no
eug24975	201	198	355	2	4	4	160	133	202	2	9	6	85.31	165	6	0.037	-4.761	-6.582	4.64791e-11	7.27853e-10	0.0545	0.4691	0.279	0.279	TRUE	0.6525	Transcription factor	no
eug22322	3352	3513	3684	104	48	17	2670	2360	2096	93	114	23	1226.03	2375	77	0.037	-4.759	-7.758	8.6073e-15	2.50295e-13	0.2492	0.3317	0.2843	0.2843	TRUE	1.6236	Thioredoxin	no
eug17833	1894	1278	2523	81	14	8	1508	859	1435	72	33	11	653.2	1267	39	0.037	-4.754	-6.975	3.05656e-12	5.96133e-11	0.3392	0.3407	0.3519	0.3519	TRUE	4.5894	Belongs to the MIP aquaporin (TC 1.A.8) family	no
eug826	224	286	370	10	0	5	178	192	210	9	0	7	99.49	193	5	0.037	-4.754	-6.852	7.29383e-12	1.31238e-10	0.0039	0.4481	0.2648	0.2648	TRUE	0.7489	Filament-like plant protein	no
eug1760	290	390	770	20	0	5	231	262	438	18	0	7	159.31	310	8	0.037	-4.753	-6.093	1.10886e-09	1.36317e-08	0.4651	0.4005	0.422	0.422	TRUE	2.6861	BEST Arabidopsis thaliana protein match is COP1-interacting protein-related (TAIR AT1G72410.1)	no
eug17739	382	544	377	14	0	9	304	366	214	13	0	12	151.53	295	8	0.037	-4.751	-6.703	2.03542e-11	3.41398e-10	0.1362	0.4046	0.3231	0.3231	TRUE	0.4478	Aux IAA proteins are short-lived transcriptional factors that function as repressors of early auxin response genes at low auxin concentrations	no
eug19464	351	473	400	1	3	12	280	318	228	1	7	17	141.58	275	8	0.037	-4.749	-6.006	1.90435e-09	2.23407e-08	0.4519	0.4104	0.4275	0.4275	TRUE	1.5182	DNA-dependent RNA polymerase catalyzes the transcription of DNA into RNA using the four ribonucleoside triphosphates as substrates	no
eug10475	35	76	83	1	0	1	28	51	47	1	0	1	21.41	42	1	0.037	-4.749	-4.343	1.40768e-05	7.58124e-05	0	0.9101	0.4599	0.4599	TRUE	0.7176	heavy metal transport detoxification superfamily protein	no
eug19020	1073	1379	1896	49	13	16	855	927	1079	44	31	22	492.76	954	32	0.037	-4.748	-9.809	1.03201e-22	8.73662e-21	0.0259	0.347	0.1543	0.1543	TRUE	0.7817	Encoded by	no
eug16047	32	106	59	2	0	0	25	71	34	2	0	0	22.01	43	1	0.037	-4.748	-4.117	3.83423e-05	0.000183961	0.286	0.8939	0.6236	0.6236	TRUE	0.6338	Protein NRT1 PTR FAMILY	no
eug17764	43	19	22	0	0	0	34	13	13	0	0	0	9.92	20	0	0.037	-4.744	-3.607	0.000309319	0.00117318	0.3725	1.5916	1.1351	1.1351	TRUE	2.46	gpi-anchored protein	no
eug22820	11592	11800	19562	695	67	58	9232	7929	11129	622	159	80	4858.4	9430	287	0.037	-4.743	-6.553	5.63097e-11	8.69856e-10	0.5321	0.324	0.4227	0.4227	TRUE	3.4126	Phosphoribulokinase	no
eug21661.1	202	488	222	9	2	4	161	328	126	8	5	6	105.56	205	6	0.037	-4.742	-6.728	1.72303e-11	2.92345e-10	0.1804	0.4408	0.2852	0.2852	TRUE	0.6337	#N/A	no
eug24846	24	35	84	1	0	0	19	24	48	1	0	0	15.22	30	0	0.037	-4.738	-3.875	0.000106437	0.000453917	0	1.1494	0.6992	0.6992	TRUE	1.0394	Glucomannan 4-beta-mannosyltransferase	no
eug24600	301	152	171	2	2	5	240	102	97	2	5	7	75.43	146	5	0.038	-4.734	-5.953	2.6288e-09	3.00832e-08	0.2486	0.4885	0.3583	0.3583	TRUE	3.353	Pentatricopeptide repeat-containing protein	no
eug19483	1496	9	406	16	5	3	1191	6	231	14	12	4	243.13	476	10	0.038	-4.734	-4.338	1.44011e-05	7.7336e-05	1.7185	0.3732	1.1068	1.1068	TRUE	0.4854	Coiled-coil domain-containing protein 94 homolog	yes
eug27549	69	94	156	1	0	3	55	63	89	1	0	4	35.32	69	2	0.038	-4.733	-5.058	4.24738e-07	3.21647e-06	0.0562	0.6782	0.3884	0.3884	TRUE	0.7786	LRR receptor-like serine threonine-protein kinase	no
eug14817	148	160	500	3	1	7	118	108	284	3	2	10	87.43	170	5	0.038	-4.73	-5.942	2.81333e-09	3.20697e-08	0.3052	0.4656	0.3826	0.3826	TRUE	3.9306	Cold shock protein domain	no
eug1234	93	106	67	0	1	2	74	71	38	0	2	3	31.42	61	2	0.038	-4.727	-4.698	2.62284e-06	1.67383e-05	0	0.7224	0.4652	0.4652	TRUE	1.0835	NDR1-like	no
eug358	484	470	632	9	8	8	385	316	360	8	19	11	183.15	354	13	0.038	-4.723	-8.489	2.09059e-17	8.75916e-16	0.0089	0.3902	0.1771	0.1771	TRUE	0.5025	Belongs to the glycosyl hydrolase 1 family	no
eug12436	253	109	248	3	2	4	201	73	141	3	5	6	71.46	138	5	0.038	-4.723	-6.142	8.15164e-10	1.0305e-08	0	0.4978	0.3151	0.3151	TRUE	0.0576	Squamosa promoter-binding-like protein	no
eug16934.1	192	338	732	5	1	12	153	227	416	4	2	17	136.65	265	8	0.038	-4.72	-6.168	6.92254e-10	8.86034e-09	0.3655	0.4136	0.3904	0.3904	TRUE	0.5843	#N/A	no
eug15412	11	38	42	0	0	0	9	26	24	0	0	0	9.7	20	0	0.038	-4.719	-3.595	0.000324019	0.00122192	0.2959	1.6208	1.1296	1.1296	TRUE	1.3806	Organic cation carnitine transporter	no
eug1374	538	476	894	23	3	9	428	320	509	21	7	12	216.17	419	13	0.038	-4.718	-8.146	3.75841e-16	1.34425e-14	0.0667	0.3797	0.2073	0.2073	TRUE	0.316	Auxin transporter-like protein	no
eug4537	61	40	84	2	0	0	49	27	48	2	0	0	20.84	41	1	0.038	-4.715	-4.178	2.93901e-05	0.000144973	0	0.9261	0.5458	0.5458	TRUE	0.7958	#N/A	no
eug4265	566	258	476	16	1	7	451	173	271	14	2	10	153.55	298	9	0.038	-4.712	-6.713	1.90317e-11	3.20789e-10	0.2356	0.4035	0.3182	0.3182	TRUE	0.1487	Rhodanese-like domain-containing protein 14	no
eug8712	80	346	3	0	0	3	64	232	2	0	0	4	50.34	99	1	0.038	-4.71	-3.63	0.000283432	0.00108541	3.1266	0.5717	1.5424	1.5424	TRUE	0.3626	Neutral ceramidase-like	no
eug20959	836	545	1088	14	6	21	666	366	619	13	14	29	284.45	550	19	0.038	-4.709	-8.145	3.80775e-16	1.35953e-14	0.1201	0.3657	0.2189	0.2189	TRUE	0.9642	Belongs to the 'GDSL' lipolytic enzyme family	no
eug10568	127	388	459	1	3	8	101	261	261	1	7	11	107.01	208	6	0.038	-4.709	-5.744	9.23745e-09	9.59256e-08	0.4537	0.4392	0.4459	0.4459	TRUE	2.2465	superfamily. Protein	no
eug10164	265	171	212	6	1	4	211	115	121	5	2	6	76.64	149	4	0.038	-4.705	-6.603	4.02161e-11	6.39038e-10	0	0.4858	0.2575	0.2575	TRUE	1.441	-	no
eug4446.1	127	169	671	7	1	6	101	114	382	6	2	8	102.23	199	5	0.038	-4.704	-5.876	4.19117e-09	4.60872e-08	0.387	0.4447	0.4123	0.4123	TRUE	7.4075	#N/A	no
eug15942	95	36	113	3	0	0	76	24	64	3	0	0	27.8	55	1	0.038	-4.702	-4.28	1.86847e-05	9.7064e-05	0.3634	0.7747	0.6101	0.6101	TRUE	1.0645	homeobox-leucine zipper protein	no
eug20172	42	11	102	1	0	0	33	7	58	1	0	0	16.63	33	0	0.038	-4.702	-3.703	0.00021307	0.000844302	0.7822	1.0793	0.9401	0.9401	TRUE	0.0511	Belongs to the peptidase A1 family	no
eug21155	18	32	192	2	0	0	14	22	109	2	0	0	24.48	48	1	0.038	-4.701	-3.815	0.000136069	0.0005656	1.0852	0.8363	0.9447	0.9447	TRUE	4.0746	At4g06744-like	no
eug25255	367	566	1437	4	5	22	292	380	818	4	12	30	255.99	497	15	0.039	-4.691	-6.053	1.41926e-09	1.70494e-08	0.5137	0.3706	0.4484	0.4484	TRUE	1.1911	Inactive receptor kinase	no
eug29469	142	82	320	4	0	4	113	55	182	4	0	6	59.89	117	3	0.039	-4.689	-5.478	4.30085e-08	3.94533e-07	0.2936	0.5318	0.4147	0.4147	TRUE	0.0851	-	no
eug23371	22	34	25	0	0	0	18	23	14	0	0	0	9.1	18	0	0.039	-4.687	-3.62	0.000294555	0.00112318	0	1.7065	1.0352	1.0352	TRUE	0.1259	histone h2a	no
eug10976	22	39	21	0	0	0	18	26	12	0	0	0	9.28	19	0	0.039	-4.687	-3.601	0.000316806	0.00119824	0.1337	1.6795	1.0763	1.0763	TRUE	0.0962	Belongs to the GST superfamily	no
eug4179	965	1319	1191	28	11	24	769	886	678	25	26	33	402.77	778	28	0.039	-4.684	-10.285	8.22315e-25	8.83881e-23	0	0.3527	0.1296	0.1296	TRUE	0.0837	Cell division protein ftsZ	no
eug7132	3	89	22	0	0	0	2	60	13	0	0	0	12.45	25	0	0.039	-4.68	-3.366	0.000761706	0.00259808	2.4853	1.3335	1.7272	1.7272	TRUE	0.5675	The light-harvesting complex (LHC) functions as a light receptor, it captures and delivers excitation energy to photosystems with which it is closely associated	no
eug4321	122	133	229	0	1	5	97	89	130	0	2	7	54.35	105	3	0.039	-4.678	-5.21	1.88831e-07	1.53533e-06	0.0639	0.5533	0.4635	0.4635	TRUE	1.7269	Belongs to the formin-like family	no
eug10925	39	102	115	1	1	1	31	69	65	1	2	1	28.28	55	1	0.039	-4.672	-4.699	2.61919e-06	1.67201e-05	0	0.7671	0.4157	0.4157	TRUE	1.2955	-	no
eug18077	266	297	528	2	5	8	212	200	300	2	12	11	122.75	237	8	0.039	-4.669	-6.543	6.03197e-11	9.26919e-10	0.1635	0.4241	0.3165	0.3165	TRUE	1.9615	Abscisic acid receptor	no
eug4026	79	175	127	5	0	1	63	118	72	4	0	1	43.1	84	2	0.039	-4.669	-5.262	1.42263e-07	1.18389e-06	0.1185	0.6138	0.3898	0.3898	TRUE	1.1289	Mechanosensitive ion channel protein	no
eug1486	33	27	79	0	1	0	26	18	45	0	2	0	15.29	30	1	0.039	-4.669	-3.817	0.000135091	0.000562102	0.2019	1.1456	0.7279	0.7279	TRUE	0.8744	adenine phosphoribosyltransferase	no
eug28030.1	277	384	276	3	5	6	221	258	157	3	12	8	109.74	212	8	0.039	-4.666	-6.836	8.12927e-12	1.44873e-10	0.0922	0.4362	0.2688	0.2688	TRUE	0.5892	#N/A	no
eug18615	6323	6163	9594	328	21	108	5036	4141	5458	293	50	149	2521.21	4878	164	0.04	-4.661	-7.281	3.31074e-13	7.56056e-12	0.2834	0.3264	0.3196	0.3196	TRUE	3.7157	This protein promotes the GTP-dependent binding of aminoacyl-tRNA to the A-site of ribosomes during protein biosynthesis	no
eug1444	70	133	146	2	1	2	56	89	83	2	2	3	39.18	76	2	0.04	-4.658	-5.521	3.37577e-08	3.16026e-07	0	0.643	0.2968	0.2968	TRUE	0.5263	protein UNUSUAL FLORAL	no
eug18477	165	111	176	3	2	2	131	75	100	3	5	3	52.72	102	4	0.04	-4.657	-6.047	1.47871e-09	1.77014e-08	0	0.5605	0.2693	0.2693	TRUE	0.0661	Encoded by	no
eug19711	123	126	295	7	0	2	98	85	168	6	0	3	59.91	117	3	0.04	-4.654	-5.678	1.36459e-08	1.37666e-07	0.1589	0.5318	0.3654	0.3654	TRUE	1.0728	IQ-domain	no
eug18572	211	246	261	4	1	7	168	165	148	4	2	10	82.91	160	5	0.04	-4.651	-6.809	9.82277e-12	1.73249e-10	0.0009	0.4734	0.2394	0.2394	TRUE	0.8502	Belongs to the enoyl-CoA hydratase isomerase family	no
eug19587	97	154	299	7	0	2	77	103	170	6	0	3	59.98	117	3	0.04	-4.65	-5.622	1.88376e-08	1.85041e-07	0.1875	0.5315	0.3771	0.3771	TRUE	0.5782	-	no
eug19275	405	526	637	20	0	10	323	353	362	18	0	14	178.35	346	11	0.04	-4.647	-6.606	3.94307e-11	6.27529e-10	0.0022	0.3921	0.3345	0.3345	TRUE	1.3131	Domain of unknown function (DUF3475)	no
eug1703	25	313	637	0	4	4	20	210	362	0	9	6	101.27	197	5	0.04	-4.647	-4.376	1.20931e-05	6.61178e-05	1.5884	0.4459	0.9423	0.9423	TRUE	0.098	3-ketoacyl-coa synthase	no
eug21329	18	15	57	0	0	0	14	10	32	0	0	0	9.47	19	0	0.04	-4.647	-3.532	0.000413086	0.0015163	0.4011	1.6516	1.1834	1.1834	TRUE	0.5658	May act as a component of the auxin efflux carrier	no
eug19039	1100	1587	1109	31	11	29	876	1066	631	28	26	40	444.53	858	31	0.04	-4.645	-9.457	3.15827e-21	2.16854e-19	0.054	0.3498	0.1592	0.1592	TRUE	0.0706	Nodulin-like	no
eug20825	37	39	213	0	2	0	29	26	121	0	5	0	30.27	59	2	0.04	-4.644	-3.91	9.22033e-05	0.000399859	1.3029	0.7378	0.9162	0.9162	TRUE	8.4177	rho GTPase-activating protein	no
eug4597	299	429	531	4	0	15	238	288	302	4	0	21	142.13	276	8	0.04	-4.641	-5.623	1.87229e-08	1.84267e-07	0.659	0.4101	0.49	0.49	TRUE	4.1337	Isoamylase 2	no
eug16185	2131	2156	5553	83	40	45	1697	1449	3159	74	95	62	1089.37	2102	77	0.04	-4.64	-9.097	9.27379e-20	5.28863e-18	0.1073	0.333	0.1886	0.1886	TRUE	0.8999	leucine-rich repeat extensin-like protein	no
eug12597	355	554	424	22	2	2	283	372	241	20	5	3	153.9	299	9	0.04	-4.639	-6.325	2.52825e-10	3.50236e-09	0.3137	0.4033	0.363	0.363	TRUE	2.1956	isoform X1	no
eug19572	17	42	23	0	0	0	14	28	13	0	0	0	9.14	18	0	0.04	-4.638	-3.555	0.000378375	0.00140116	0.1878	1.7	1.1165	1.1165	TRUE	1.4447	caffeoyl-CoA O-methyltransferase	no
eug19455	12138	10997	14491	688	49	64	9667	7389	8244	615	116	88	4353.35	8433	273	0.04	-4.637	-6.319	2.63393e-10	3.62673e-09	0.5953	0.3243	0.4381	0.4381	TRUE	7.1808	Sedoheptulose-1,7-bisphosphatase	no
eug18973	3	92	18	0	0	0	2	62	10	0	0	0	12.41	25	0	0.04	-4.637	-3.328	0.000873561	0.00292803	2.6464	1.3371	1.7857	1.7857	TRUE	1.0912	Belongs to the 'GDSL' lipolytic enzyme family	no
eug8919	422	684	272	5	4	13	336	460	155	4	9	18	163.72	317	10	0.04	-4.632	-6.489	8.62557e-11	1.29258e-09	0.2972	0.3984	0.3424	0.3424	TRUE	0.1546	transporter arsB	no
eug17231	31057	34080	43711	1384	357	475	24734	22899	24868	1238	846	656	12540.2	24167	913	0.04	-4.63	-10.796	3.59237e-27	5.05146e-25	0.053	0.3224	0.1372	0.1372	TRUE	1.1618	oxygen-evolving enhancer protein	no
eug29746	1112	753	1070	31	10	16	886	506	609	28	24	22	345.64	667	25	0.041	-4.625	-9.244	2.36565e-20	1.48522e-18	0.0568	0.3579	0.1602	0.1602	TRUE	0.2258	Protein of unknown function (DUF1118)	no
eug4368	4111	4592	5661	221	26	61	3274	3085	3221	198	62	84	1653.95	3193	115	0.041	-4.625	-8.376	5.49346e-17	2.18992e-15	0.1638	0.329	0.2287	0.2287	TRUE	4.1462	protochlorophyllide	no
eug11020	14	25	46	0	0	0	11	17	26	0	0	0	9.02	18	0	0.041	-4.62	-3.544	0.000393772	0.00145346	0.1572	1.7186	1.1169	1.1169	TRUE	0.1058	#N/A	no
eug759	23	14	48	0	0	0	18	9	27	0	0	0	9.17	18	0	0.041	-4.619	-3.528	0.000419255	0.0015362	0.2667	1.6953	1.1537	1.1537	TRUE	0.0719	HNH endonuclease	no
eug29331	1001	1205	1001	36	6	23	797	810	569	32	14	32	375.76	725	26	0.041	-4.618	-8.965	3.10384e-19	1.64076e-17	0.0425	0.355	0.1747	0.1747	TRUE	0.4991	Tetrapyrrole-binding protein	no
eug3912	33	24	76	0	0	1	26	16	43	0	0	1	14.5	28	0	0.041	-4.612	-3.788	0.000151915	0.000625389	0	1.1902	0.7177	0.7177	TRUE	0.2682	#N/A	no
eug26589	442	948	1041	9	10	19	352	637	592	8	24	26	273.2	527	19	0.041	-4.606	-7.527	5.18913e-14	1.34681e-12	0.1656	0.3675	0.2539	0.2539	TRUE	1.5306	Tubulin is the major constituent of microtubules. It binds two moles of GTP, one at an exchangeable site on the beta chain and one at a non-exchangeable site on the alpha chain	no
eug26936	55	86	164	1	0	3	44	58	93	1	0	4	33.32	65	2	0.041	-4.604	-4.809	1.51637e-06	1.01902e-05	0.1468	0.6996	0.4417	0.4417	TRUE	0.6081	Non-functional NADPH-dependent codeinone reductase 2-like	no
eug17321	228	381	4	2	1	4	182	256	2	2	2	6	74.92	147	3	0.041	-4.602	-4.11	3.95266e-05	0.0001892	1.5254	0.4896	1.0626	1.0626	TRUE	0.1817	Membrane protein-like protein	no
eug7087	1212	1846	2101	78	3	27	965	1240	1195	70	7	37	585.85	1133	38	0.041	-4.597	-6.709	1.96315e-11	3.30085e-10	0.3739	0.3429	0.3584	0.3584	TRUE	4.0202	cytochrome P450	no
eug18134	231	94	207	6	2	1	184	63	118	5	5	1	62.73	122	4	0.041	-4.595	-5.705	1.16076e-08	1.1856e-07	0.2259	0.5223	0.3607	0.3607	TRUE	0.0847	#N/A	yes
eug15628	258	335	584	12	6	2	205	225	332	11	14	3	131.76	254	9	0.042	-4.586	-6.963	3.34236e-12	6.44912e-11	0.0894	0.4171	0.2638	0.2638	TRUE	0.9627	heavy metal-associated domain containing protein, expressed	no
eug9509	102	134	304	6	1	2	81	90	173	5	2	3	59.12	115	3	0.042	-4.582	-5.899	3.66223e-09	4.08617e-08	0	0.5346	0.3124	0.3124	TRUE	2.1496	transcription factor	no
eug26451	258	336	345	13	3	2	205	226	196	12	7	3	108.17	209	7	0.042	-4.579	-7.06	1.66834e-12	3.42511e-11	0.0028	0.4379	0.2364	0.2364	TRUE	1.1046	Sterile alpha motif (SAM) domain-containing protein	no
eug10376	42	55	93	0	1	1	33	37	53	0	2	1	21.18	41	1	0.042	-4.579	-4.219	2.45523e-05	0.000123393	0	0.9165	0.5012	0.5012	TRUE	0.6991	Belongs to the cyclin family	no
eug23395	1	38	87	0	0	0	1	26	49	0	0	0	12.64	25	0	0.042	-4.579	-3.266	0.00109039	0.00354767	3.181	1.3186	1.9186	1.9186	TRUE	0.048	macrophage migration inhibitory factor	no
eug20057	285	189	1187	19	0	9	227	127	675	17	0	12	176.45	343	10	0.042	-4.577	-5.215	1.84234e-07	1.50271e-06	0.9119	0.3928	0.6025	0.6025	TRUE	0.5401	oligopeptide transporter	no
eug6404	388	391	1983	9	8	22	309	263	1128	8	19	30	292.88	567	19	0.042	-4.571	-6.037	1.56984e-09	1.87051e-08	0.4989	0.3644	0.4349	0.4349	TRUE	7.5849	fasciclin-like arabinogalactan protein	no
eug13622	119	179	123	4	2	1	95	120	70	4	5	1	49.12	95	3	0.042	-4.57	-5.82	5.87136e-09	6.27481e-08	0	0.578	0.2881	0.2881	TRUE	0.1255	BZIP protein	no
eug23257	366	696	662	29	1	6	291	468	377	26	2	8	195.39	379	12	0.042	-4.563	-6.357	2.05393e-10	2.90608e-09	0.3334	0.3859	0.3627	0.3627	TRUE	0.9962	nucleobase-ascorbate transporter	no
eug18549	368	287	399	14	3	4	293	193	227	13	7	6	123.01	238	9	0.042	-4.56	-7.45	9.31199e-14	2.29502e-12	0.0448	0.4239	0.2108	0.2108	TRUE	0.415	Macrophage migration inhibitory factor homolog	no
eug17861	27	60	231	3	0	1	22	40	131	3	0	1	32.88	64	1	0.043	-4.555	-4.296	1.73888e-05	9.11625e-05	0.6268	0.7046	0.6639	0.6639	TRUE	0.6278	Protein CHUP1, chloroplastic-like	no
eug25339	160	76	14	2	1	0	127	51	8	2	2	0	31.77	62	1	0.043	-4.554	-3.952	7.75834e-05	0.000342903	1.0359	0.7181	0.8805	0.8805	TRUE	0.1108	Belongs to the glutathione peroxidase family	no
eug15236	256	220	307	5	0	9	204	148	175	4	0	12	90.54	176	5	0.043	-4.55	-6.112	9.86939e-10	1.22874e-08	0.0316	0.4606	0.335	0.335	TRUE	1.1244	Phosphoenolpyruvate carboxylase family protein	no
eug8688	20	27	29	0	0	0	16	18	16	0	0	0	8.43	17	0	0.043	-4.55	-3.525	0.000423742	0.00155042	0	1.8166	1.069	1.069	TRUE	0.109	Belongs to the major facilitator superfamily. Sugar transporter (TC 2.A.1.1) family	no
eug7599	19	17	45	0	0	0	15	11	26	0	0	0	8.69	17	0	0.043	-4.547	-3.491	0.000481824	0.00173663	0.1561	1.7711	1.1435	1.1435	TRUE	0.2909	mizu-kussei	no
eug12181	448	193	547	1	2	14	357	130	311	1	5	19	137.11	266	8	0.043	-4.542	-5.229	1.70828e-07	1.40172e-06	0.7477	0.4133	0.5693	0.5693	TRUE	1.8026	21 kDa protein-like	no
eug12943	771	1133	414	1	6	25	614	761	236	1	14	35	276.75	537	17	0.043	-4.542	-5.103	3.34156e-07	2.57571e-06	0.9534	0.3669	0.6544	0.6544	TRUE	0.7144	fructose-bisphosphate aldolase	no
eug3589	220	234	318	7	4	3	175	157	181	6	9	4	88.87	171	6	0.043	-4.541	-7.275	3.4525e-13	7.85807e-12	0	0.4632	0.1937	0.1937	TRUE	0.1794	Vesicle-associated protein	no
eug8086	61	227	139	4	0	3	49	153	79	4	0	4	47.98	94	3	0.043	-4.541	-5.188	2.1263e-07	1.71255e-06	0.2714	0.584	0.4238	0.4238	TRUE	0.1852	Belongs to the multi antimicrobial extrusion (MATE) (TC 2.A.66.1) family	no
eug17742	740	483	308	30	1	2	589	325	175	27	2	3	186.85	363	11	0.043	-4.54	-5.228	1.71308e-07	1.40454e-06	0.8134	0.3889	0.5928	0.5928	TRUE	0.6015	Belongs to the major facilitator superfamily. Sugar transporter (TC 2.A.1.1) family	no
eug14043	63	43	74	0	1	1	50	29	42	0	2	1	20.82	40	1	0.043	-4.539	-4.175	2.98546e-05	0.000147053	0	0.9267	0.5137	0.5137	TRUE	0.5684	RING-H2 finger protein	no
eug20175	25	223	80	1	0	3	20	150	46	1	0	4	36.72	72	2	0.043	-4.537	-4.242	2.21871e-05	0.000112748	0.8093	0.6646	0.7354	0.7354	TRUE	0.4555	Belongs to the peptidase A1 family	no
eug3792	7117	4892	6978	260	72	75	5668	3287	3970	233	171	104	2238.64	4308	169	0.043	-4.536	-9.034	1.65814e-19	9.12641e-18	0.1088	0.327	0.188	0.188	TRUE	0.2885	The glycine cleavage system catalyzes the degradation of glycine	no
eug9749	57	109	166	2	0	3	45	73	94	2	0	4	36.5	71	2	0.043	-4.536	-5.062	4.1387e-07	3.13765e-06	0.1148	0.6667	0.3851	0.3851	TRUE	0.2455	heavy metal-associated domain containing protein, expressed	no
eug25167	21	39	17	0	0	0	17	26	10	0	0	0	8.77	18	0	0.043	-4.536	-3.472	0.000515816	0.00184181	0.2326	1.7588	1.1735	1.1735	TRUE	0.0814	Senescence-associated carboxylesterase 101-like	yes
eug8372	33	127	69	0	2	0	26	85	39	0	5	0	25.94	50	2	0.043	-4.534	-3.935	8.314e-05	0.000364559	0.7351	0.8073	0.7878	0.7878	TRUE	0.913	AtDMP2,DMP2	no
eug11205	62	70	136	2	0	2	49	47	77	2	0	3	29.72	58	2	0.043	-4.528	-4.864	1.14969e-06	7.93648e-06	0	0.7454	0.375	0.375	TRUE	0.8512	serine threonine-protein kinase	no
eug11734	1213	856	937	44	9	13	966	575	533	39	21	18	358.82	691	26	0.044	-4.523	-8.089	6.03242e-16	2.09199e-14	0.1263	0.3565	0.214	0.214	TRUE	1.437	Rhomboid family	no
eug10433	949	2212	2403	64	14	37	756	1486	1367	57	33	51	625.12	1203	47	0.044	-4.516	-8.863	7.77281e-19	3.89209e-17	0.0916	0.3416	0.1826	0.1826	TRUE	0.7075	Serine aminopeptidase, S33	no
eug12822.1	609	508	658	23	1	14	485	341	374	21	2	19	207.16	400	14	0.044	-4.516	-7.031	2.04377e-12	4.12979e-11	0.0945	0.3822	0.2777	0.2777	TRUE	0.9755	#N/A	no
eug19242	346	425	570	19	3	6	276	286	324	17	7	8	152.97	295	11	0.044	-4.514	-7.838	4.58665e-15	1.37466e-13	0.0065	0.4038	0.1937	0.1937	TRUE	1.0875	Pentatricopeptide repeat-containing protein	no
eug20719.1	7	199	506	6	0	3	6	134	288	5	0	4	72.78	143	3	0.044	-4.512	-4.12	3.79278e-05	0.000182227	1.5684	0.4946	1.0089	1.0089	TRUE	0.062	#N/A	no
eug21596	206	182	515	7	5	3	164	122	293	6	12	4	100.27	193	7	0.044	-4.51	-6.496	8.25104e-11	1.23735e-09	0.1661	0.4471	0.2859	0.2859	TRUE	0.2894	belongs to the protein kinase superfamily	no
eug188	890	562	1202	16	5	29	709	378	684	14	12	40	306.08	590	22	0.044	-4.509	-7.201	5.99161e-13	1.31983e-11	0.2062	0.3626	0.2762	0.2762	TRUE	2.4097	transport inhibitor response	no
eug20447	67	124	124	2	1	2	53	83	71	2	2	3	35.69	69	2	0.044	-4.509	-5.343	9.16271e-08	7.9104e-07	0	0.6745	0.3023	0.3023	TRUE	0.0787	NAC domain-containing protein 21	no
eug24472.1	533	638	1228	45	0	3	424	429	699	40	0	4	266.03	517	15	0.044	-4.508	-4.85	1.23562e-06	8.48118e-06	1.3265	0.3688	0.7351	0.7351	TRUE	10.8362	#N/A	no
eug28555	126	99	396	10	0	1	100	67	225	9	0	1	67.08	131	3	0.044	-4.502	-4.898	9.68324e-07	6.83151e-06	0.6805	0.5093	0.5774	0.5774	TRUE	1.1361	At5g01610-like	no
eug26911	518	2640	19	0	0	9	413	1774	11	0	0	12	368.27	733	4	0.044	-4.5	-3.006	0.00264677	0.00765217	4.2485	0.3556	1.671	4.2485	TRUE	0.5401	Belongs to the peptidase S10 family	no
eug21533	414	1158	974	23	15	6	330	778	554	21	36	8	287.72	554	22	0.044	-4.496	-6.973	3.09972e-12	6.02625e-11	0.2479	0.3652	0.2949	0.2949	TRUE	0.1115	Protein ABIL2-like isoform X1	no
eug8420	28	20	25	0	0	0	22	13	14	0	0	0	8.33	16	0	0.044	-4.493	-3.467	0.00052618	0.00187315	0	1.8348	1.1253	1.1253	TRUE	0.4884	plasmodesmata callose-binding protein	no
eug20810	645	740	1057	45	3	7	514	497	601	40	7	10	278.21	537	19	0.045	-4.49	-6.571	5.00845e-11	7.8074e-10	0.3118	0.3667	0.339	0.339	TRUE	5.4044	Belongs to the iron ascorbate-dependent oxidoreductase family	no
eug2003	573	531	360	19	2	11	456	357	205	17	5	15	175.81	339	12	0.045	-4.489	-7.077	1.47491e-12	3.06166e-11	0.1514	0.3931	0.2616	0.2616	TRUE	0.1315	Divinyl chlorophyllide a 8-vinyl-reductase	no
eug2690	846	715	1092	27	7	22	674	480	621	24	17	30	307.76	592	24	0.045	-4.488	-9.134	6.60962e-20	3.88812e-18	0.0262	0.3624	0.1529	0.1529	TRUE	0.2319	Plant lipoxygenase may be involved in a number of diverse aspects of plant physiology including growth and development, pest resistance, and senescence or responses to wounding	no
eug25870	2204	2149	3064	73	6	76	1755	1444	1743	65	14	105	854.48	1647	61	0.045	-4.487	-6.861	6.86193e-12	1.24229e-10	0.3238	0.3362	0.3296	0.3296	TRUE	2.8866	Belongs to the glycosyltransferase 2 family	no
eug26419	12173	13014	16745	552	117	293	9695	8744	9526	494	277	405	4856.89	9322	392	0.045	-4.477	-10.738	6.76514e-27	9.25922e-25	0.038	0.324	0.1284	0.1284	TRUE	0.6834	glutamine synthetase	no
eug19508	168	166	177	3	3	3	134	112	101	3	7	4	60	116	5	0.045	-4.477	-6.309	2.81563e-10	3.86396e-09	0	0.5315	0.2418	0.2418	TRUE	0.327	thylakoid lumenal P17.1 protein	no
eug22581	869	820	728	27	6	20	692	551	414	24	14	28	287.2	552	22	0.045	-4.473	-8.606	7.55784e-18	3.38782e-16	0.0541	0.3653	0.174	0.174	TRUE	0.0672	Belongs to the aldehyde dehydrogenase family	no
eug27598	17	13	53	0	0	0	14	9	30	0	0	0	8.74	18	0	0.045	-4.472	-3.4	0.000674656	0.0023353	0.4368	1.7636	1.2671	1.2671	TRUE	0.3699	transcription factor	no
eug23516	131	341	566	2	0	13	104	229	322	2	0	18	112.53	218	7	0.045	-4.468	-4.837	1.31742e-06	8.96179e-06	1.0425	0.4334	0.6632	0.6632	TRUE	0.6739	Belongs to the protein kinase superfamily. Ser Thr protein kinase family	no
eug19783	127	146	151	2	3	2	101	98	86	2	7	3	49.47	95	4	0.045	-4.467	-5.82	5.87891e-09	6.2796e-08	0.0014	0.5762	0.2811	0.2811	TRUE	0.4692	isoform X1	no
eug30727	753	465	327	0	1	20	600	312	186	0	2	28	188.03	366	10	0.045	-4.467	-4.36	1.30019e-05	7.05889e-05	1.8211	0.3884	0.9433	0.9433	TRUE	1.1134	zinc-finger of the FCS-type, C2-C2	no
eug9134	259	264	393	8	0	10	206	177	224	7	0	14	104.7	202	7	0.045	-4.465	-6.3	2.97606e-10	4.06321e-09	0.013	0.4418	0.3117	0.3117	TRUE	1.2018	Transcription termination factor family protein	no
eug27900	86	76	85	2	1	1	68	51	48	2	2	1	28.91	56	2	0.045	-4.459	-4.952	7.32978e-07	5.30047e-06	0	0.7573	0.3316	0.3316	TRUE	0.3445	Wall-associated receptor kinase C-terminal	no
eug23904	491	271	225	0	3	11	391	182	128	0	7	15	120.57	234	7	0.045	-4.459	-4.808	1.52406e-06	1.02383e-05	1.0931	0.4259	0.6788	0.6788	TRUE	0.8744	Protein FAF-like, chloroplastic	no
eug13673	144	21	178	4	1	0	115	14	101	4	2	0	39.34	77	2	0.046	-4.457	-4.265	1.99966e-05	0.000102761	0.8192	0.6418	0.7268	0.7268	TRUE	1.1315	Domain of unknown function (DUF296)	yes
eug1366	4	36	54	0	0	0	3	24	31	0	0	0	9.68	19	0	0.046	-4.457	-3.309	0.000935935	0.00310416	1.314	1.6229	1.5157	1.5157	TRUE	0.3	3-ketoacyl-coa synthase	no
eug24230	9	11	77	0	0	0	7	7	44	0	0	0	9.73	19	0	0.046	-4.453	-3.301	0.000962153	0.00317675	1.3832	1.6169	1.5337	1.5337	TRUE	8.4851	A reductase	no
eug27251	11	11	71	0	0	0	9	7	40	0	0	0	9.42	19	0	0.046	-4.452	-3.321	0.00089544	0.00298975	1.1221	1.6586	1.4653	1.4653	TRUE	6.9854	beta-galactosidase	no
eug25036	72	40	138	0	0	3	57	27	79	0	0	4	27.81	54	1	0.046	-4.448	-4.126	3.69048e-05	0.000177895	0.4309	0.7745	0.6701	0.6701	TRUE	0.6949	Heavy metal-associated isoprenylated plant protein	no
eug27693	38	31	40	1	0	0	30	21	23	1	0	0	12.46	25	0	0.046	-4.445	-3.701	0.000215059	0.00085136	0	1.333	0.6792	0.6792	TRUE	0.2711	Late embryogenesis abundant protein	no
eug8809	844	533	1638	55	3	10	672	358	932	49	7	14	338.72	654	23	0.046	-4.442	-6.061	1.34881e-09	1.62698e-08	0.4591	0.3586	0.4119	0.4119	TRUE	0.3634	-	no
eug11212	392	425	455	14	0	13	312	286	259	13	0	18	147.85	286	10	0.046	-4.436	-6.305	2.87714e-10	3.93785e-09	0.0086	0.4066	0.3347	0.3347	TRUE	0.9924	Domain of unknown function (DUF3527)	no
eug7800.1	63	91	89	2	0	2	50	61	51	2	0	3	27.75	54	2	0.046	-4.435	-4.833	1.34478e-06	9.12671e-06	0	0.7755	0.3535	0.3535	TRUE	0.1663	#N/A	no
eug29286	1882	2086	3719	46	27	76	1499	1402	2116	41	64	105	871.06	1672	70	0.046	-4.434	-8.494	1.99462e-17	8.39129e-16	0.1222	0.3359	0.1986	0.1986	TRUE	1.6166	Protein of unknown function, DUF538	no
eug15989.2	89	56	134	1	2	1	71	38	76	1	5	1	31.96	62	2	0.046	-4.43	-4.792	1.65471e-06	1.10368e-05	0.1295	0.7157	0.4144	0.4144	TRUE	1.1153	#N/A	no
eug26248	284	338	373	15	2	5	226	227	212	13	5	7	115.09	222	8	0.046	-4.429	-7.35	1.98682e-13	4.67233e-12	0	0.4309	0.204	0.204	TRUE	0.9913	plastid-lipid-associated protein 7	no
eug1529	112	141	124	3	0	4	89	95	71	3	0	6	43.78	85	3	0.046	-4.427	-5.505	3.68467e-08	3.42601e-07	0.017	0.6092	0.3139	0.3139	TRUE	0.5387	GDSL esterase lipase	no
eug30525	802	2222	261	9	7	38	639	1493	148	8	17	52	392.89	760	26	0.047	-4.423	-5.133	2.85492e-07	2.22435e-06	0.8379	0.3535	0.6229	0.6229	TRUE	0.1283	Belongs to the iron ascorbate-dependent oxidoreductase family	no
eug25326	75	82	128	3	0	2	60	55	73	3	0	3	32.18	63	2	0.047	-4.422	-5.08	3.77625e-07	2.88203e-06	0	0.713	0.3327	0.3327	TRUE	0.2071	serine threonine-protein kinase	no
eug17573	14364	16818	14344	675	126	312	11440	11300	8161	604	299	431	5372.31	10300	445	0.047	-4.419	-9.63	5.95198e-22	4.57656e-20	0.0737	0.3238	0.1578	0.1578	TRUE	1.1481	Photosystem II 5 kDa protein	no
eug16277	728	795	921	28	12	13	580	534	524	25	28	18	284.9	546	24	0.047	-4.416	-9.461	3.04202e-21	2.09573e-19	0	0.3656	0.1336	0.1336	TRUE	0.2256	methyltransferase activity	no
eug7450	53	54	90	2	0	1	42	36	51	2	0	1	22.14	43	1	0.047	-4.416	-4.405	1.06006e-05	5.8692e-05	0	0.8905	0.4113	0.4113	TRUE	0.1587	Signal peptidase complex subunit	no
eug12491	2612	3800	3596	205	7	33	2080	2553	2046	183	17	46	1154.15	2226	82	0.047	-4.414	-5.865	4.48719e-09	4.9001e-08	0.5913	0.3323	0.463	0.463	TRUE	11.254	Exosome complex	no
eug9365	175	249	378	14	2	0	139	167	215	13	5	0	89.83	174	6	0.047	-4.41	-5.332	9.69821e-08	8.33072e-07	0.4932	0.4617	0.4693	0.4693	TRUE	1.6699	GDP-fucose protein O-fucosyltransferase	no
eug25705	232	191	246	13	1	0	185	128	140	12	2	0	77.84	151	5	0.047	-4.409	-5.11	3.21731e-07	2.48781e-06	0.5802	0.4833	0.5114	0.5114	TRUE	3.8195	-	no
eug22936	251	15	227	0	3	2	200	10	129	0	7	3	58.17	113	3	0.047	-4.409	-4.028	5.6367e-05	0.000259536	1.5319	0.5381	0.9847	0.9847	TRUE	0.153	-	no
eug18724.1	3	35	58	0	0	0	2	24	33	0	0	0	9.82	20	0	0.047	-4.407	-3.251	0.00114824	0.00371176	1.6589	1.605	1.6235	1.6235	TRUE	0.1561	#N/A	no
eug3785.1	290	385	431	14	4	6	231	259	245	13	9	8	127.52	245	10	0.047	-4.406	-8.036	9.28605e-16	3.13557e-14	0	0.4202	0.162	0.162	TRUE	0.2079	#N/A	no
eug26647	3242	3380	4697	85	50	100	2582	2271	2672	76	119	138	1309.65	2508	111	0.047	-4.404	-10.084	6.5091e-24	6.45565e-22	0.0374	0.331	0.1369	0.1369	TRUE	0.8167	Belongs to the cytochrome P450 family	no
eug343	169	626	157	4	0	12	135	421	89	4	0	17	110.78	215	7	0.047	-4.402	-4.78	1.75047e-06	1.16113e-05	0.9907	0.4352	0.6643	0.6643	TRUE	1.4077	reductase 1-like	no
eug18896	2012	2202	3382	143	14	30	1602	1480	1924	128	33	41	868.09	1669	67	0.047	-4.398	-7.219	5.25149e-13	1.16807e-11	0.2434	0.3359	0.282	0.282	TRUE	5.6531	Calcium sensing receptor	no
eug26915	24	17	30	0	0	0	19	11	17	0	0	0	7.93	16	0	0.047	-4.396	-3.396	0.000683916	0.00236267	0	1.9097	1.164	1.164	TRUE	0.3571	Belongs to the peptidase S10 family	no
eug13886	346	407	302	8	3	11	276	273	172	7	7	15	125.05	240	10	0.048	-4.395	-7.204	5.82703e-13	1.28633e-11	0.0678	0.4222	0.2194	0.2194	TRUE	0.7206	-	no
eug9551	451	96	235	1	7	0	359	65	134	1	17	0	95.81	186	6	0.048	-4.394	-4.209	2.56603e-05	0.000128055	1.694	0.4529	0.9384	0.9384	TRUE	0.9367	Belongs to the UDP-glycosyltransferase family	no
eug426	412	145	513	6	3	11	328	97	292	5	7	15	124.18	239	9	0.048	-4.393	-6.062	1.34623e-09	1.62482e-08	0.299	0.4229	0.3518	0.3518	TRUE	0.7801	Heat Stress Transcription Factor	no
eug13151	468	1	1429	21	0	3	373	1	813	19	0	4	201.55	396	8	0.048	-4.393	-3.587	0.00033482	0.00125895	3.3442	0.3839	1.6849	1.6849	TRUE	0.1086	amidase C869.01	no
eug3136.1	22	19	87	0	0	1	18	13	49	0	0	1	13.53	27	0	0.048	-4.392	-3.553	0.000381289	0.00141144	0.4783	1.253	0.8787	0.8787	TRUE	1.3958	#N/A	yes
eug5702	256	249	342	13	0	6	204	167	195	12	0	8	97.61	189	7	0.048	-4.389	-6.268	3.64821e-10	4.89848e-09	0.0083	0.4505	0.3004	0.3004	TRUE	1.0905	Zinc-finger homeodomain protein	no
eug25594	12	10	67	0	0	0	10	7	38	0	0	0	9.07	18	0	0.048	-4.389	-3.284	0.00102257	0.00335302	1.0595	1.7115	1.4752	1.4752	TRUE	3.7685	NHL domain-containing protein	no
eug11175	32	0	120	0	0	0	25	0	68	0	0	0	15.63	31	0	0.048	-4.382	-3.029	0.00245358	0.00717651	10	1.1279	2.721	2.721	TRUE	0.0978	Strictosidine synthase	no
eug9031	277	543	416	1	8	9	221	365	237	1	19	12	142.4	274	11	0.048	-4.381	-5.507	3.64458e-08	3.39372e-07	0.5338	0.4099	0.4643	0.4643	TRUE	2.9879	at-exp1,atexp1,atexpa1,athexp alpha 1.2,exp1,expa1	no
eug26992	467	549	923	7	5	24	372	369	525	6	12	33	219.53	422	17	0.048	-4.374	-6.535	6.3725e-11	9.76325e-10	0.2614	0.3788	0.3173	0.3173	TRUE	2.8692	Aux IAA proteins are short-lived transcriptional factors that function as repressors of early auxin response genes at low auxin concentrations	no
eug22812	12	67	7	0	0	0	10	45	4	0	0	0	9.76	20	0	0.048	-4.374	-3.225	0.00126164	0.00402572	1.7421	1.6126	1.6577	1.6577	TRUE	1.0722	Belongs to the glycosyl hydrolase 1 family	no
eug19969	204	326	266	8	2	7	162	219	151	7	5	10	92.4	177	7	0.048	-4.372	-7.103	1.22401e-12	2.56941e-11	0	0.4578	0.2017	0.2017	TRUE	0.4664	deSI-like protein At4g17486	no
eug9775	235	230	330	8	2	7	187	155	188	7	5	10	91.83	177	7	0.048	-4.371	-7.252	4.10496e-13	9.24067e-12	0	0.4586	0.1884	0.1884	TRUE	0.1601	Ras-related protein	no
eug11801	109	130	150	6	0	2	87	87	85	5	0	3	44.6	86	3	0.048	-4.37	-5.505	3.69739e-08	3.43628e-07	0	0.6039	0.3135	0.3135	TRUE	0.9081	Dof zinc finger protein	no
eug30652	130	168	292	8	2	2	104	113	166	7	5	3	66.2	128	5	0.048	-4.369	-6.25	4.11489e-10	5.47497e-09	0	0.5118	0.2564	0.2564	TRUE	0.7748	CAAX amino terminal protease family protein	no
eug3083	10919	11435	12392	496	184	79	8696	7683	7050	444	436	109	4069.73	7810	330	0.048	-4.368	-7.337	2.18369e-13	5.09445e-12	0.246	0.3245	0.2769	0.2769	TRUE	3.1556	Protein CURVATURE THYLAKOID 1A	no
eug2408	25	31	58	0	1	0	20	21	33	0	2	0	12.68	25	1	0.048	-4.367	-3.613	0.000303138	0.00115334	0.0627	1.3149	0.7471	0.7471	TRUE	0.964	thaumatin-like protein	no
eug27458	984	1081	1524	60	11	16	784	726	867	54	26	22	413.15	792	34	0.049	-4.363	-8.326	8.39462e-17	3.27024e-15	0.0727	0.3519	0.1898	0.1898	TRUE	2.0097	homeobox-leucine zipper protein	no
eug6500	56	61	69	2	0	1	45	41	39	2	0	1	21.34	42	1	0.049	-4.36	-4.367	1.25848e-05	6.85684e-05	0	0.9121	0.4063	0.4063	TRUE	0.1716	Pentatricopeptide repeat-containing protein	no
eug17060	137	156	275	8	0	4	109	105	156	7	0	6	63.84	123	4	0.049	-4.359	-5.88	4.1115e-09	4.53081e-08	0.0515	0.5188	0.3058	0.3058	TRUE	0.6227	-	no
eug8189	411	787	1003	39	6	6	327	529	571	35	14	8	247.36	476	19	0.049	-4.356	-6.775	1.24177e-11	2.15135e-10	0.2251	0.3724	0.2923	0.2923	TRUE	2.6618	-	no
eug1942	331	200	369	12	3	5	264	134	210	11	7	7	105.45	203	8	0.049	-4.355	-6.968	3.21988e-12	6.24803e-11	0	0.4409	0.2242	0.2242	TRUE	0.0814	Belongs to the UDP-glycosyltransferase family	no
eug7124.1	111	361	804	13	4	7	88	243	457	12	9	10	136.52	263	10	0.049	-4.355	-5.989	2.11488e-09	2.46836e-08	0.3329	0.4137	0.3649	0.3649	TRUE	0.0792	#N/A	no
eug2099	21	60	29	1	0	0	17	40	16	1	0	0	12.41	24	0	0.049	-4.354	-3.566	0.000362954	0.00135112	0	1.3372	0.8039	0.8039	TRUE	2.3124	#N/A	no
eug17161	179	284	421	7	1	10	143	191	240	6	2	14	99.22	191	7	0.049	-4.352	-6.46	1.04469e-10	1.54298e-09	0.0809	0.4484	0.2729	0.2729	TRUE	0.3575	tRNA-specific adenosine deaminase	no
eug11481	261	346	485	17	0	8	208	232	276	15	0	11	123.75	239	9	0.049	-4.352	-6.154	7.56281e-10	9.61389e-09	0.0453	0.4232	0.332	0.332	TRUE	1.0493	-	no
eug24259	4398	5272	11674	3	101	147	3503	3542	6642	3	239	203	2355.27	4562	148	0.049	-4.352	-4.596	4.31474e-06	2.61766e-05	1.2751	0.3268	0.8297	0.8297	TRUE	7.9342	Acts in the modification of cell walls via demethylesterification of cell wall pectin	no
eug10011	1505	1949	2943	141	5	6	1199	1310	1674	126	12	8	721.46	1394	49	0.049	-4.351	-5.065	4.07392e-07	3.09425e-06	0.9451	0.3389	0.6356	0.6356	TRUE	14.3948	Acyltransferase-like protein At1g54570	no
eug14954	1637	2788	3063	93	36	41	1304	1873	1743	83	85	57	857.46	1640	75	0.049	-4.349	-9.918	3.49148e-23	3.08966e-21	0.0333	0.3361	0.1349	0.1349	TRUE	0.3534	Rhodanese-like domain-containing protein 14	no
eug10704	156	329	222	9	3	3	124	221	126	8	7	4	81.82	157	6	0.049	-4.343	-6.521	6.9794e-11	1.06139e-09	0	0.4754	0.2457	0.2457	TRUE	1.3978	Belongs to the glycosyltransferase 31 family	no
eug27908	1774	1654	3301	32	24	76	1413	1111	1878	29	57	105	765.44	1467	64	0.049	-4.342	-7.39	1.47361e-13	3.54254e-12	0.2136	0.3379	0.2592	0.2592	TRUE	0.4908	Protein NRT1 PTR FAMILY	no
eug22118	43	15	150	0	0	2	34	10	85	0	0	3	22.07	43	1	0.049	-4.341	-3.627	0.000286839	0.00109702	1.0622	0.8924	0.9608	0.9608	TRUE	0.3342	anatomical structure morphogenesis	no
eug7935	522	1548	593	24	9	24	416	1040	337	21	21	33	311.53	598	25	0.049	-4.339	-6.984	2.85961e-12	5.59121e-11	0.2234	0.3619	0.2767	0.2767	TRUE	1.6176	Flavin containing amine oxidoreductase	no
eug28983	126724	120351	140097	3629	2234	2606	100926	80865	79703	3246	5295	3599	45605.8	87165	4047	0.049	-4.337	-10.467	1.21904e-25	1.45505e-23	0.0458	0.3217	0.1288	0.1288	TRUE	0.8787	RuBisCO catalyzes two reactions the carboxylation of D- ribulose 1,5-bisphosphate, the primary event in carbon dioxide fixation, as well as the oxidative fragmentation of the pentose substrate. Both reactions occur simultaneously and in competition at the same active site	no
eug19946	1722	1412	2026	63	28	27	1371	949	1153	56	66	37	605.47	1158	53	0.05	-4.335	-9.404	5.27036e-21	3.52445e-19	0.0364	0.3422	0.1468	0.1468	TRUE	0.1321	histidine-containing phosphotransfer protein	no
eug14228	19	18	33	0	0	0	15	12	19	0	0	0	7.67	15	0	0.05	-4.334	-3.352	0.000802735	0.00271995	0	1.9651	1.1846	1.1846	TRUE	0.1045	protein At4g01020, chloroplastic	no
eug25593	275	250	287	13	2	4	219	168	163	12	5	6	95.36	183	8	0.05	-4.333	-6.885	5.79618e-12	1.06246e-10	0.026	0.4536	0.2216	0.2216	TRUE	0.8908	RING-H2 finger protein	no
eug13726	200	213	362	2	2	10	159	143	206	2	5	14	88.11	169	7	0.05	-4.333	-5.803	6.52128e-09	6.91538e-08	0.1956	0.4644	0.3549	0.3549	TRUE	1.6913	Belongs to the peptidase S10 family	no
eug17641	592	752	900	27	0	23	471	505	512	24	0	32	257.45	496	19	0.05	-4.331	-5.655	1.55746e-08	1.55292e-07	0.6602	0.3704	0.4548	0.4548	TRUE	1.9706	LRR receptor-like serine threonine-protein kinase	no
eug18880	103	142	139	3	3	1	82	95	79	3	7	1	44.62	85	4	0.05	-4.33	-5.567	2.58852e-08	2.47404e-07	0.0032	0.6039	0.2953	0.2953	TRUE	0.3606	Wiskott-Aldrich syndrome protein family member	no
eug21226	194	324	421	7	0	12	155	218	240	6	0	17	105.76	204	8	0.05	-4.327	-5.746	9.12184e-09	9.4773e-08	0.2304	0.4406	0.3822	0.3822	TRUE	1.7748	187-kDa microtubule-associated protein	no
eug22393	61	37	95	3	0	0	49	25	54	3	0	0	21.7	43	1	0.05	-4.327	-4.012	6.0098e-05	0.000274669	0.1645	0.9023	0.6003	0.6003	TRUE	1.3446	Belongs to the terpene cyclase mutase family	no
eug12048	77	180	78	2	1	3	61	121	44	2	2	4	39.16	75	3	0.05	-4.326	-5.03	4.89845e-07	3.66758e-06	0	0.6432	0.3904	0.3904	TRUE	0.371	Protein of unknown function (DUF1218)	no
eug11282	39153	44928	47079	1639	717	699	31182	30188	26784	1466	1700	965	15380.8	29385	1377	0.05	-4.323	-10.393	2.67202e-25	3.11685e-23	0.0396	0.3222	0.1295	0.1295	TRUE	0.8175	oxygen-evolving enhancer protein	no
eug30645	217	229	925	3	11	0	173	154	526	3	26	0	146.95	284	10	0.05	-4.321	-4.354	1.33523e-05	7.21945e-05	1.5539	0.4072	0.8632	0.8632	TRUE	6.4658	leucine-rich repeat extensin-like protein	no
eug28369	143	66	118	3	2	1	114	44	67	3	5	1	39.03	75	3	0.05	-4.32	-5.071	3.95584e-07	3.01236e-06	0.176	0.6443	0.3771	0.3771	TRUE	0.1463	Catalyzes xyloglucan endohydrolysis (XEH) and or endotransglycosylation (XET). Cleaves and religates xyloglucan polymers, an essential constituent of the primary cell wall, and thereby participates in cell wall construction of growing tissues	no
eug11410	237	488	358	5	10	2	189	328	204	4	24	3	125.21	240	10	0.05	-4.318	-5.619	1.92043e-08	1.88373e-07	0.4155	0.4221	0.4186	0.4186	TRUE	2.229	Tyrosine decarboxylase	no
eug5184	178	228	288	7	0	8	142	153	164	6	0	11	79.35	153	6	0.05	-4.316	-6.098	1.0715e-09	1.32518e-08	0.0011	0.4802	0.2945	0.2945	TRUE	0.8751	Belongs to the GRAS family	no
eug25598	55	13	41	1	0	0	44	9	23	1	0	0	12.79	25	0	0.05	-4.316	-3.477	0.000507248	0.00181647	0	1.3065	0.9253	0.9253	TRUE	0.0769	B3 domain-containing protein	no
eug20378	1444	1028	1575	76	1	24	1150	691	896	68	2	33	473.38	912	34	0.05	-4.315	-5.5	3.80779e-08	3.52294e-07	0.6821	0.348	0.5023	0.5023	TRUE	0.843	phospholipase	no
eug10718	38	7	29	0	0	0	30	5	16	0	0	0	8.58	17	0	0.05	-4.315	-3.249	0.00115995	0.0037449	0.8749	1.7905	1.459	1.459	TRUE	0.0576	#N/A	no
eug1348	105	240	250	0	2	7	84	161	142	0	5	10	66.92	129	5	0.05	-4.314	-4.866	1.13766e-06	7.85871e-06	0.6198	0.5097	0.5445	0.5445	TRUE	1.5073	belongs to the protein kinase superfamily	no
eug26987	170	229	299	11	0	5	135	154	170	10	0	7	79.35	153	6	0.05	-4.311	-6.072	1.26201e-09	1.53127e-08	0.0101	0.4802	0.2979	0.2979	TRUE	0.8282	-	no
eug2106	199	347	241	6	5	5	158	233	137	5	12	7	92.15	176	8	0.05	-4.31	-6.763	1.35055e-11	2.32218e-10	0.0686	0.4582	0.228	0.228	TRUE	0.3807	DNA-directed RNA	no
eug22275	110	154	1	3	0	0	88	103	1	3	0	0	32.39	64	1	0.05	-4.309	-3.32	0.000899921	0.00300413	2.9531	0.7105	1.6063	1.6063	TRUE	0.9125	Belongs to the glycosyl hydrolase 28 family	no
eug5016.1	17	43	110	1	0	1	14	29	63	1	0	1	17.88	35	1	0.051	-4.307	-3.776	0.000159499	0.000653203	0	1.0262	0.6931	0.6931	TRUE	0.1588	#N/A	no
eug30542	499	1213	1040	17	3	37	397	815	592	15	7	51	312.92	601	24	0.051	-4.305	-6.095	1.09764e-09	1.35261e-08	0.3957	0.3617	0.3793	0.3793	TRUE	0.5141	Long-chain fatty alcohol oxidase involved in the omega- oxidation pathway of lipid degradation	no
eug27043	12	57	45	1	0	0	10	38	26	1	0	0	12.39	25	0	0.051	-4.304	-3.494	0.000476424	0.00171928	0	1.3383	0.8782	0.8782	TRUE	0.0739	sulfate transporter	no
eug24345	491	404	645	8	4	20	391	271	367	7	9	28	178.95	343	15	0.051	-4.303	-6.743	1.55312e-11	2.64391e-10	0.1639	0.3918	0.2752	0.2752	TRUE	2.2054	-	no
eug5042	14	40	17	0	0	0	11	27	10	0	0	0	7.95	16	0	0.051	-4.303	-3.29	0.00100343	0.00329883	0.3378	1.9066	1.3102	1.3102	TRUE	2.175	Mitochondrial outer membrane protein porin 2-like	no
eug13380	39	82	5	0	0	1	31	55	3	0	0	1	15.06	30	0	0.051	-4.298	-3.334	0.000855973	0.00287943	1.3343	1.158	1.2401	1.2401	TRUE	0.1223	Belongs to the multicopper oxidase family	no
eug20789	243	233	220	11	3	2	194	157	125	10	7	3	82.49	159	7	0.051	-4.296	-6.431	1.26356e-10	1.84108e-09	0.0489	0.4742	0.2526	0.2526	TRUE	0.2893	psbP-like protein 1	no
eug14305	189	175	411	1	1	11	151	118	234	1	2	15	86.73	168	6	0.051	-4.295	-5.009	5.48192e-07	4.07472e-06	0.6159	0.4667	0.5299	0.5299	TRUE	1.6478	Protein of unknown function (DUF1645)	no
eug4028	525	943	892	43	5	12	418	634	507	38	12	17	271.02	520	22	0.051	-4.294	-7.327	2.35453e-13	5.46198e-12	0.1303	0.3679	0.2375	0.2375	TRUE	0.769	Mechanosensitive ion channel protein	no
eug13364	205	369	416	21	0	0	163	248	237	19	0	0	111.11	216	6	0.051	-4.292	-4.292	1.76843e-05	9.24754e-05	2.0925	0.4348	0.8605	0.8605	TRUE	8.0459	Ring finger	no
eug20040	88	79	191	1	0	5	70	53	109	1	0	7	39.94	77	3	0.051	-4.288	-4.694	2.67818e-06	1.7049e-05	0.2293	0.6369	0.4969	0.4969	TRUE	1.0885	membrane protein At1g16860-like	no
eug27949	92	80	552	4	5	1	73	54	314	4	12	1	76.31	147	6	0.051	-4.288	-4.687	2.76722e-06	1.75777e-05	0.7426	0.4865	0.6222	0.6222	TRUE	3.8962	DCTP pyrophosphatase	no
eug30263	104	106	607	8	4	2	83	71	345	7	9	3	86.46	166	6	0.051	-4.284	-5.127	2.94656e-07	2.28793e-06	0.5121	0.4672	0.4929	0.4929	TRUE	9.9732	pectinesterase	no
eug12238	126	174	218	1	0	8	100	117	124	1	0	11	58.87	114	4	0.051	-4.283	-4.83	1.36423e-06	9.25261e-06	0.5129	0.5355	0.5294	0.5294	TRUE	2.9598	Zinc finger protein CONSTANS-like	no
eug21864	4	36	44	0	0	0	3	24	25	0	0	0	8.73	17	0	0.051	-4.281	-3.201	0.00136884	0.00431746	1.1815	1.7642	1.5593	1.5593	TRUE	2.9095	fasciclin-like arabinogalactan protein	no
eug609	3016	837	312	33	11	46	2402	562	178	30	26	64	543.5	1047	40	0.051	-4.28	-5.133	2.8548e-07	2.22435e-06	0.7606	0.3446	0.5891	0.5891	TRUE	0.614	Belongs to the 'GDSL' lipolytic enzyme family	no
eug871	315	577	427	24	3	6	251	388	243	21	7	8	153.06	294	12	0.052	-4.278	-6.834	8.24461e-12	1.46801e-10	0.1247	0.4037	0.2549	0.2549	TRUE	1.9486	YGGT family	no
eug16645	132	314	163	8	3	2	105	211	93	7	7	3	70.98	136	6	0.052	-4.277	-5.894	3.7661e-09	4.18841e-08	0.1662	0.499	0.3074	0.3074	TRUE	2.1251	ABC transporter C family member	no
eug15079	59	120	178	5	1	1	47	81	101	4	2	1	39.52	76	2	0.052	-4.274	-5.15	2.59838e-07	2.04857e-06	0	0.6403	0.3559	0.3559	TRUE	0.2121	Heptahelical transmembrane protein	no
eug11911	94	166	615	10	0	7	75	112	350	9	0	10	92.48	179	6	0.052	-4.273	-4.951	7.3884e-07	5.33722e-06	0.671	0.4577	0.5501	0.5501	TRUE	1.0972	Belongs to the cytochrome P450 family	no
eug26740	32	223	360	10	1	0	25	150	205	9	2	0	65.24	127	4	0.052	-4.271	-4.282	1.85063e-05	9.62705e-05	1.1485	0.5146	0.7841	0.7841	TRUE	0.4318	Belongs to the UDP-glycosyltransferase family	no
eug13876	85	110	142	5	1	1	68	74	81	4	2	1	38.44	74	2	0.052	-4.269	-5.384	7.27075e-08	6.3952e-07	0	0.6493	0.2958	0.2958	TRUE	0.5206	Belongs to the multi antimicrobial extrusion (MATE) (TC 2.A.66.1) family	no
eug19444.1	336	448	296	13	1	12	268	301	168	12	2	17	127.93	246	10	0.052	-4.265	-6.508	7.64088e-11	1.15259e-09	0.1123	0.4199	0.2772	0.2772	TRUE	0.4576	#N/A	no
eug21421	210	205	194	7	0	7	167	138	110	6	0	10	71.88	138	5	0.052	-4.264	-5.898	3.67261e-09	4.09553e-08	0.0431	0.4967	0.3072	0.3072	TRUE	0.3409	protein FAR1-RELATED SEQUENCE	no
eug23517	32	120	180	4	0	2	25	81	102	4	0	3	35.81	69	2	0.052	-4.263	-4.564	5.01347e-06	2.98338e-05	0.3665	0.6733	0.5135	0.5135	TRUE	0.2028	Ring finger protein	no
eug15296	34	67	56	0	0	2	27	45	32	0	0	3	17.79	35	1	0.052	-4.262	-3.83	0.000128401	0.000536768	0.0522	1.0299	0.6291	0.6291	TRUE	0.8339	Lysine histidine transporter-like 8	no
eug14429	461	492	505	22	4	11	367	331	287	20	9	15	171.56	328	15	0.052	-4.26	-8.068	7.14978e-16	2.4505e-14	0.0141	0.3949	0.1674	0.1674	TRUE	0.279	Polyadenylate-binding protein-interacting protein	no
eug6403	642	955	651	36	9	12	511	642	370	32	21	17	265.58	508	23	0.052	-4.26	-8.004	1.20303e-15	3.99721e-14	0.0747	0.3689	0.1876	0.1876	TRUE	0.1128	Strictosidine synthase	no
eug30282	229	230	353	0	0	12	182	155	201	0	0	17	92.39	179	6	0.052	-4.259	-4.176	2.96065e-05	0.000146006	2.1677	0.4578	0.8962	0.8962	TRUE	4.6622	N-acetyltransferase	no
eug19838	203	240	110	3	5	2	162	161	63	3	12	3	67.14	129	6	0.052	-4.253	-5.341	9.22367e-08	7.95304e-07	0.2996	0.5091	0.4013	0.4013	TRUE	2.2284	-	no
eug29984	25	4	118	0	0	1	20	3	67	0	0	1	15.19	30	0	0.053	-4.246	-3.268	0.00108232	0.00352585	1.5577	1.1513	1.3405	1.3405	TRUE	0.2254	Plant phosphoribosyltransferase C-terminal	no
eug8749	54	54	214	1	1	3	43	36	122	1	2	4	34.74	67	2	0.053	-4.245	-4.534	5.79545e-06	3.39557e-05	0.3735	0.6841	0.5121	0.5121	TRUE	4.4632	Lipid transfer-like protein VAS	no
eug28788	2010	2496	2616	48	45	60	1601	1677	1488	43	107	83	833.11	1589	78	0.053	-4.243	-8.645	5.37199e-18	2.44767e-16	0.078	0.3365	0.1745	0.1745	TRUE	1.5233	Amino acid permease	no
eug21941	54	84	73	3	0	1	43	56	42	3	0	1	24.17	47	1	0.053	-4.24	-4.496	6.93887e-06	4.01734e-05	0	0.8427	0.4043	0.4043	TRUE	0.4814	transcription factor	no
eug9411	3774	8153	7884	452	29	12	3006	5478	4485	404	69	17	2243.13	4323	163	0.053	-4.239	-4.893	9.93452e-07	6.98255e-06	0.8678	0.327	0.6663	0.6663	TRUE	2.0201	Photosystem I reaction center subunit	no
eug613	15692	16376	24390	856	326	107	12497	11003	13876	766	773	148	6510.46	12459	562	0.053	-4.234	-6.629	3.38105e-11	5.44335e-10	0.3285	0.3234	0.3264	0.3264	TRUE	2.1767	peroxisomal (S)-2-hydroxy-acid oxidase	no
eug18070	1120	739	1464	80	2	3	892	497	833	72	5	4	383.65	741	27	0.053	-4.231	-4.748	2.05523e-06	1.34247e-05	1.0568	0.3543	0.693	0.693	TRUE	13.0633	Peptidyl-prolyl cis-trans isomerase	no
eug29925	7	18	55	0	0	0	6	12	31	0	0	0	8.16	16	0	0.053	-4.229	-3.193	0.00140991	0.00442863	0.8358	1.8657	1.4891	1.4891	TRUE	0.2596	Belongs to the peptidase S10 family	no
eug14482	19	31	56	0	0	1	15	21	32	0	0	1	11.53	23	0	0.053	-4.226	-3.508	0.000451716	0.00164137	0	1.414	0.772	0.772	TRUE	0.3133	At1g01500-like	no
eug16568	6636	7180	5677	328	73	138	5285	4824	3230	293	173	191	2332.69	4446	219	0.054	-4.223	-9.216	3.0913e-20	1.90584e-18	0.0699	0.3268	0.1562	0.1562	TRUE	0.5246	This protein plays a role in synthesis of starch. It catalyzes the synthesis of the activated glycosyl donor, ADP- glucose from Glc-1-P and ATP	no
eug27971	23	14	29	0	0	0	18	9	16	0	0	0	7.37	14	0	0.054	-4.222	-3.259	0.00111836	0.00362905	0.0001	2.0312	1.2655	1.2655	TRUE	0.5734	Strictosidine synthase	no
eug9014	1851	5231	331	115	7	54	1474	3515	188	103	17	75	895.22	1726	65	0.054	-4.221	-4.785	1.70749e-06	1.13446e-05	0.9796	0.3355	0.6913	0.6913	TRUE	0.0958	Anthocyanidin reductase	no
eug10413	330	651	1359	34	12	2	263	437	773	30	28	3	255.83	491	20	0.054	-4.22	-5.482	4.20168e-08	3.86125e-07	0.56	0.3707	0.4663	0.4663	TRUE	0.2837	Aldehyde dehydrogenase family	no
eug14369	28	19	17	0	0	0	22	13	10	0	0	0	7.46	15	0	0.054	-4.22	-3.249	0.00115865	0.00374188	0.1582	2.0115	1.2916	1.2916	TRUE	0.3392	S-adenosylmethionine decarboxylase proenzyme	no
eug27613	165	207	280	12	1	3	131	139	159	11	2	4	74.51	143	6	0.054	-4.219	-6.164	7.10571e-10	9.08345e-09	0.0071	0.4906	0.2679	0.2679	TRUE	1.4969	(NAC) domain-containing protein	no
eug14921	32	56	1	0	0	0	25	38	1	0	0	0	10.61	21	0	0.054	-4.219	-3.047	0.0023141	0.00682201	3.269	1.5087	2.0975	2.0975	TRUE	0.1371	Calcium-binding protein PBP1-like	no
eug8019	142	287	197	6	0	8	113	193	112	5	0	11	72.4	139	5	0.054	-4.217	-5.568	2.57498e-08	2.46224e-07	0.1393	0.4955	0.359	0.359	TRUE	1.2338	At2g39920-like	no
eug25579	149	240	174	2	0	9	119	161	99	2	0	12	65.52	126	5	0.054	-4.217	-4.958	7.10946e-07	5.16846e-06	0.4421	0.5137	0.4915	0.4915	TRUE	2.0188	Putative S-adenosyl-L-methionine-dependent methyltransferase	no
eug15937	201	155	223	8	0	6	160	104	127	7	0	8	67.76	130	5	0.054	-4.202	-5.82	5.86995e-09	6.27481e-08	0.0444	0.5074	0.3049	0.3049	TRUE	0.371	zinc-finger of the FCS-type, C2-C2	no
eug20094	92	134	89	1	1	4	73	90	51	1	2	6	37.12	71	3	0.054	-4.202	-4.953	7.30362e-07	5.28714e-06	0.0854	0.6609	0.3826	0.3826	TRUE	0.4139	transcription factor	no
eug8302	124	120	360	4	0	8	99	81	205	4	0	11	66.47	128	5	0.054	-4.198	-5.058	4.22733e-07	3.20247e-06	0.3866	0.511	0.4612	0.4612	TRUE	1.2612	-	no
eug19525	525	550	681	42	2	4	418	370	387	38	5	6	203.82	392	16	0.055	-4.196	-5.553	2.80431e-08	2.6621e-07	0.4937	0.3832	0.4372	0.4372	TRUE	7.1724	Belongs to the short-chain dehydrogenases reductases (SDR) family	no
eug17695	84	114	136	4	2	1	67	77	77	4	5	1	38.43	74	3	0.055	-4.194	-5.411	6.26016e-08	5.56892e-07	0	0.6493	0.2827	0.2827	TRUE	0.2445	BTB POZ domain-containing protein	no
eug4381	133	215	132	5	1	5	106	144	75	4	2	7	56.54	108	4	0.055	-4.193	-5.83	5.53288e-09	5.94401e-08	0.0859	0.5443	0.278	0.278	TRUE	0.0878	phenolic glucoside malonyltransferase	no
eug29386	1159	1263	1222	19	14	49	923	849	695	17	33	68	430.79	822	39	0.055	-4.191	-7.06	1.66231e-12	3.41614e-11	0.1931	0.3507	0.2593	0.2593	TRUE	2.1797	Desaturase	no
eug24416	161	149	237	10	2	1	128	100	135	9	5	1	63.04	121	5	0.055	-4.191	-5.755	8.65333e-09	9.03167e-08	0.0251	0.5213	0.3048	0.3048	TRUE	1.2938	Belongs to the class-III pyridoxal-phosphate-dependent aminotransferase family	no
eug12435	590	1496	1802	64	19	3	470	1005	1025	57	45	4	434.45	833	35	0.055	-4.185	-5.429	5.66807e-08	5.0859e-07	0.609	0.3504	0.4849	0.4849	TRUE	3.7683	Belongs to the glycosyl hydrolase 47 family	no
eug19681	619	662	1015	27	10	21	493	445	577	24	24	29	265.35	505	26	0.055	-4.181	-9.086	1.02868e-19	5.83391e-18	0	0.3689	0.1319	0.1319	TRUE	0.1194	Phytol kinase	no
eug8015	941	721	1077	28	16	23	749	484	613	25	38	32	323.56	615	32	0.055	-4.181	-8.777	1.67768e-18	8.06623e-17	0.038	0.3604	0.1491	0.1491	TRUE	0.0556	transcription factor	no
eug3102.2	32	13	19	0	0	0	25	9	11	0	0	0	7.5	15	0	0.055	-4.178	-3.2	0.00137579	0.00433604	0.3422	2.0005	1.371	1.371	TRUE	1.9564	#N/A	yes
eug19888	48	32	53	2	0	0	38	22	30	2	0	0	15.28	30	1	0.055	-4.177	-3.7	0.000215724	0.000853828	0	1.1462	0.6432	0.6432	TRUE	0.5233	Pentatricopeptide repeat-containing protein	no
eug7404	61	0	58	0	0	0	49	0	33	0	0	0	13.6	27	0	0.055	-4.177	-2.927	0.00342265	0.00955103	10	1.2483	2.7532	2.7532	TRUE	0.1425	PLAC8 family	no
eug26073	199	221	180	0	4	6	158	148	102	0	9	8	71.19	136	6	0.055	-4.176	-4.87	1.11545e-06	7.71569e-06	0.5683	0.4984	0.5199	0.5199	TRUE	2.4797	cyclic nucleotide-gated ion channel	no
eug22883	322	398	515	18	4	10	256	267	293	16	9	14	142.71	272	13	0.055	-4.173	-7.984	1.42194e-15	4.68578e-14	0	0.4097	0.157	0.157	TRUE	0.1775	Belongs to the TRAFAC class dynamin-like GTPase superfamily. Dynamin Fzo YdjA family	no
eug15300	70	284	182	4	0	7	56	191	104	4	0	10	60.56	117	5	0.056	-4.169	-4.894	9.87581e-07	6.95541e-06	0.4357	0.5295	0.489	0.489	TRUE	0.284	Belongs to the UDP-glycosyltransferase family	no
eug21200	35	28	78	2	0	0	28	19	44	2	0	0	15.48	30	1	0.056	-4.168	-3.653	0.000259547	0.00100405	0	1.1357	0.692	0.692	TRUE	0.4827	Regulator of Vps4 activity in the MVB pathway	no
eug3500	9358	10681	16786	810	15	182	7453	7177	9550	725	36	251	4198.48	8060	337	0.056	-4.167	-5.176	2.26836e-07	1.81699e-06	0.7487	0.3244	0.5609	0.5609	TRUE	11.5796	Magnesium-chelatase subunit ChlH	no
eug30451	15	53	6	0	0	0	12	36	3	0	0	0	8.5	17	0	0.056	-4.165	-3.108	0.00188393	0.00571892	1.4494	1.8048	1.6767	1.6767	TRUE	0.2281	Serine carboxypeptidase	no
eug11068	72	52	96	1	0	3	57	35	55	1	0	4	25.32	49	2	0.056	-4.163	-4.381	1.18363e-05	6.48518e-05	0.0577	0.8191	0.4585	0.4585	TRUE	0.825	Geranylgeranyl diphosphate reductase	no
eug4519	303	317	335	20	2	4	241	213	191	18	5	6	112.18	215	10	0.056	-4.162	-6.366	1.94003e-10	2.75252e-09	0.0642	0.4338	0.2723	0.2723	TRUE	1.9034	Protein TIFY 4B-like isoform X1	no
eug5656	766	425	689	15	9	21	610	286	392	13	21	29	225.23	429	21	0.056	-4.161	-7.226	4.97776e-13	1.10839e-11	0.1286	0.3774	0.2251	0.2251	TRUE	0.1469	Belongs to the cyclin family	no
eug16481	685	592	791	0	19	2	546	398	450	0	45	3	240.19	465	16	0.056	-4.16	-4.036	5.43637e-05	0.000251258	1.9927	0.3739	1.0244	1.0244	TRUE	5.265	cysteine-rich repeat secretory protein	no
eug11130	961	27	2856	56	10	2	765	18	1625	50	24	3	414.15	803	26	0.056	-4.159	-3.969	7.21867e-05	0.000322313	1.7501	0.3518	1.0982	1.0982	TRUE	0.0592	#N/A	no
eug27209	356	234	240	13	1	8	284	157	137	12	2	11	100.39	193	8	0.056	-4.158	-6.132	8.67062e-10	1.08813e-08	0.1515	0.4469	0.2927	0.2927	TRUE	1.039	lipid-A-disaccharide synthase	no
eug10012	105	145	182	9	1	0	84	97	104	8	2	0	49.17	95	3	0.056	-4.158	-4.902	9.50517e-07	6.71742e-06	0.0064	0.5777	0.4504	0.4504	TRUE	2.4612	Acyltransferase-like protein At1g54570	no
eug3042	77	74	121	1	2	2	61	50	69	1	5	3	31.38	60	3	0.056	-4.158	-4.868	1.12704e-06	7.7906e-06	0	0.723	0.3566	0.3566	TRUE	0.5783	#N/A	no
eug477	760	1052	1127	61	7	16	605	707	641	55	17	22	341.09	651	31	0.056	-4.157	-7.278	3.37661e-13	7.70243e-12	0.1325	0.3584	0.2328	0.2328	TRUE	3.1565	Thioredoxin-like protein CITRX	no
eug22852	99	59	254	0	4	1	79	40	145	0	9	1	45.64	88	3	0.056	-4.154	-4.144	3.41185e-05	0.000165708	1.0096	0.5975	0.7485	0.7485	TRUE	0.5095	-	no
eug22826	72	125	102	0	2	3	57	84	58	0	5	4	34.71	66	3	0.056	-4.147	-4.576	4.72837e-06	2.83509e-05	0.0542	0.6845	0.4765	0.4765	TRUE	1.5714	Glycine-rich RNA-binding protein	no
eug29069	161	100	87	0	2	4	128	67	49	0	5	6	42.53	81	4	0.057	-4.142	-4.486	7.25971e-06	4.17991e-05	0.4632	0.6177	0.5607	0.5607	TRUE	0.9115	Plant lipoxygenase may be involved in a number of diverse aspects of plant physiology including growth and development, pest resistance, and senescence or responses to wounding	no
eug2831	37	16	46	0	0	1	29	11	26	0	0	1	11.29	22	0	0.057	-4.142	-3.415	0.000636703	0.00222154	0	1.4371	0.8436	0.8436	TRUE	0.8568	#N/A	no
eug23658	37	58	125	4	0	0	29	39	71	4	0	0	23.86	46	1	0.057	-4.14	-3.974	7.06324e-05	0.00031606	0.2759	0.8497	0.6413	0.6413	TRUE	1.3521	ABC transporter B family member	no
eug25320	2217	1810	2311	120	33	19	1766	1216	1315	107	78	26	751.4	1432	70	0.057	-4.137	-7.027	2.11513e-12	4.26978e-11	0.2116	0.3382	0.2637	0.2637	TRUE	2.533	#N/A	no
eug17906	54	34	143	2	1	1	43	23	81	2	2	1	25.46	49	2	0.057	-4.136	-4.292	1.76732e-05	9.24408e-05	0	0.8164	0.4941	0.4941	TRUE	0.1301	Hydrolase, alpha beta fold family protein	no
eug9997	81	87	201	4	0	4	65	58	114	4	0	6	41.07	79	3	0.057	-4.131	-5.039	4.6709e-07	3.50745e-06	0.125	0.6282	0.3739	0.3739	TRUE	1.5814	ABC transporter B family member	no
eug29097	3286	3302	4404	231	44	41	2617	2219	2506	207	104	57	1284.79	2447	123	0.057	-4.13	-7.339	2.1441e-13	5.00778e-12	0.1928	0.3312	0.2424	0.2424	TRUE	3.801	RIBOSOMAL protein	no
eug13712	12	11	50	0	0	0	10	7	28	0	0	0	7.57	15	0	0.057	-4.129	-3.141	0.0016814	0.00517684	0.6185	1.9871	1.4754	1.4754	TRUE	3.7496	-	no
eug1578	462	474	928	25	4	20	368	318	528	22	9	28	212.31	405	20	0.057	-4.128	-7.354	1.92986e-13	4.54879e-12	0.0752	0.3808	0.2102	0.2102	TRUE	0.3697	Protein of unknown function (DUF2996)	no
eug6765	24782	24999	19717	768	573	87	19737	16797	11217	687	1358	120	8319.45	15917	722	0.057	-4.127	-5.574	2.49484e-08	2.39118e-07	0.5634	0.3229	0.4612	0.4612	TRUE	1.1294	RuBisCO catalyzes two reactions the carboxylation of D- ribulose 1,5-bisphosphate, the primary event in carbon dioxide fixation, as well as the oxidative fragmentation of the pentose substrate. Both reactions occur simultaneously and in competition at the same active site	no
eug20065	8	3	87	0	0	0	6	2	49	0	0	0	9.65	19	0	0.057	-4.127	-3.011	0.00260802	0.00755505	2.7754	1.6277	2.0382	2.0382	TRUE	2.6865	#N/A	yes
eug29816	84	128	300	5	2	4	67	86	171	4	5	6	56.39	108	5	0.057	-4.126	-5.578	2.43523e-08	2.33951e-07	0	0.5449	0.3118	0.3118	TRUE	0.574	#N/A	no
eug7565	74	49	64	0	1	2	59	33	36	0	2	3	22.23	43	2	0.057	-4.126	-4.09	4.3212e-05	0.000204694	0	0.8882	0.5341	0.5341	TRUE	1.0431	Belongs to the NPH3 family	no
eug18424	244	249	218	8	3	7	194	167	124	7	7	10	84.93	162	8	0.057	-4.124	-6.81	9.73685e-12	1.72029e-10	0	0.4698	0.2006	0.2006	TRUE	0.1038	Signal peptidase complex subunit	no
eug22122	51	65	45	2	0	1	41	44	26	2	0	1	18.84	37	1	0.057	-4.123	-4.061	4.87835e-05	0.000228086	0	0.9902	0.4733	0.4733	TRUE	0.6173	3-hydroxyisobutyrate dehydrogenase-like 1 mitochondrial	no
eug14990	658	505	879	12	6	30	524	339	500	11	14	41	238.3	454	22	0.057	-4.122	-6.533	6.46159e-11	9.87028e-10	0.2134	0.3743	0.286	0.286	TRUE	2.8532	Myb-related protein	no
eug29170	316	472	452	9	4	17	252	317	257	8	9	23	144.5	275	13	0.057	-4.121	-6.897	5.30477e-12	9.81143e-11	0.0407	0.4086	0.229	0.229	TRUE	1.414	cycloeucalenol cycloisomerase	no
eug28792	13	22	29	0	0	0	10	15	16	0	0	0	6.94	14	0	0.058	-4.12	-3.192	0.00141512	0.00444227	0	2.1375	1.2922	1.2922	TRUE	0.2467	Beta-galactosidase	no
eug27258	157	164	192	8	2	3	125	110	109	7	5	4	60.08	115	5	0.058	-4.117	-6.294	3.08473e-10	4.19678e-09	0	0.5312	0.2166	0.2166	TRUE	0.2569	Involved in the synthesis of glucuronoxylan hemicellulose in secondary cell walls	no
eug13796	535	673	1040	38	10	13	426	452	592	34	24	18	257.6	490	25	0.058	-4.116	-8.17	3.07711e-16	1.12009e-14	0.0371	0.3703	0.1662	0.1662	TRUE	0.6798	belongs to the protein kinase superfamily	no
eug24125	2317	3740	2597	132	58	30	1845	2513	1477	118	137	41	1022.12	1945	99	0.058	-4.115	-7.253	4.06954e-13	9.17098e-12	0.1873	0.3337	0.2455	0.2455	TRUE	0.4605	Catalytic subunit of pyrophosphate--fructose 6-phosphate 1-phosphotransferase. Catalyzes the phosphorylation of D-fructose 6-phosphate, the first committing step of glycolysis. Uses inorganic phosphate (PPi) as phosphoryl donor instead of ATP like common ATP-dependent phosphofructokinases (ATP-PFKs), which renders the reaction reversible, and can thus function both in glycolysis and gluconeogenes…	no
eug17591	3399	4498	8953	376	37	74	2707	3022	5093	336	88	102	1891.5	3607	175	0.058	-4.115	-6.474	9.5681e-11	1.42343e-09	0.3173	0.3281	0.3216	0.3216	TRUE	5.1563	phototropin	no
eug925	1547	1314	2141	23	47	23	1232	883	1218	21	111	32	582.79	1111	55	0.058	-4.115	-6.195	5.82723e-10	7.57171e-09	0.3473	0.343	0.3455	0.3455	TRUE	4.8386	Cinnamoyl-CoA reductase	no
eug27146	40	14	214	0	0	3	32	9	122	0	0	4	27.86	54	1	0.058	-4.112	-3.49	0.000483577	0.00174203	1.7054	0.7738	1.1291	1.1291	TRUE	0.6487	membrane protein At1g06890-like	no
eug18725	150	232	582	12	1	10	119	156	331	11	2	14	105.56	202	9	0.058	-4.108	-5.728	1.01817e-08	1.04935e-07	0.2659	0.4408	0.3498	0.3498	TRUE	0.6463	WAT1-related protein	no
eug7981	196	222	513	10	0	12	156	149	292	9	0	17	103.77	199	9	0.058	-4.107	-5.391	7.01955e-08	6.19567e-07	0.3476	0.4429	0.4113	0.4113	TRUE	1.9041	gibberellin receptor	no
eug3373	77	36	97	2	1	1	61	24	55	2	2	1	24.37	47	2	0.058	-4.107	-4.366	1.26388e-05	6.88264e-05	0	0.8384	0.4414	0.4414	TRUE	0.8557	Belongs to the cytochrome P450 family	no
eug20995	21	6	45	0	0	0	17	4	26	0	0	0	7.73	16	0	0.058	-4.106	-3.107	0.00189237	0.00574115	0.8701	1.9524	1.5571	1.5571	TRUE	0.0787	-	no
eug30210	21	71	85	2	0	1	17	48	48	2	0	1	19.33	38	1	0.058	-4.102	-3.911	9.17417e-05	0.000397942	0	0.9735	0.5708	0.5708	TRUE	1.8744	Anaphase-promoting complex subunit	no
eug20098	23128	27658	35360	1282	585	101	18420	18584	20117	1147	1387	139	9965.52	19040	891	0.058	-4.101	-5.696	1.22455e-08	1.24764e-07	0.5122	0.3227	0.4326	0.4326	TRUE	6.4252	Belongs to the glyceraldehyde-3-phosphate dehydrogenase family	no
eug11718	50	83	116	0	0	4	40	56	66	0	0	6	27.85	54	2	0.058	-4.101	-4.036	5.44545e-05	0.000251507	0.0833	0.7739	0.6541	0.6541	TRUE	1.5109	serine threonine-protein kinase	no
eug5559.1	323	137	120	4	6	0	257	92	68	4	14	0	72.56	139	6	0.058	-4.1	-4.409	1.04089e-05	5.77278e-05	0.96	0.4951	0.6764	0.6764	TRUE	1.2779	#N/A	no
eug15771	150	190	302	9	3	4	119	128	172	8	7	6	73.27	140	7	0.058	-4.098	-6.573	4.91522e-11	7.67372e-10	0	0.4934	0.2072	0.2072	TRUE	0.4525	Alpha-l-fucosidase	no
eug5689	606	388	610	21	10	11	483	261	347	19	24	15	191.34	364	19	0.058	-4.097	-7.672	1.68929e-14	4.71307e-13	0.0674	0.3873	0.1824	0.1824	TRUE	0.0976	GDSL esterase lipase	no
eug6262	32	3	40	0	0	0	25	2	23	0	0	0	8.38	17	0	0.059	-4.094	-3.05	0.00228536	0.0067499	1.641	1.8259	1.7605	1.7605	TRUE	2.115	#N/A	no
eug21279	30	47	51	2	0	0	24	32	29	2	0	0	14.38	28	1	0.059	-4.091	-3.646	0.000266057	0.00102653	0	1.1978	0.6353	0.6353	TRUE	0.7404	#N/A	no
eug26980	427	360	607	16	8	12	340	242	345	14	19	17	162.86	309	17	0.059	-4.09	-7.97	1.5912e-15	5.2101e-14	0	0.3988	0.1583	0.1583	TRUE	0.4205	-	no
eug1741	821	1204	1600	61	11	32	654	809	910	55	26	44	416.32	791	42	0.059	-4.088	-8.461	2.64242e-17	1.09594e-15	0.038	0.3517	0.1611	0.1611	TRUE	0.2648	AT-hook motif nuclear-localized protein	no
eug10093	76	14	67	0	0	2	61	9	38	0	0	3	18.47	36	1	0.059	-4.088	-3.48	0.000501008	0.00179631	0.8294	1.0037	0.9332	0.9332	TRUE	0.2927	L-galactose	yes
eug7466	102	65	111	2	1	3	81	44	63	2	2	4	32.73	63	3	0.059	-4.084	-4.937	7.92275e-07	5.69318e-06	0	0.7065	0.3415	0.3415	TRUE	0.0955	flavin-containing monooxygenase	no
eug14771	62	87	47	2	0	2	49	58	27	2	0	3	23.19	45	2	0.059	-4.084	-4.28	1.86659e-05	9.69911e-05	0	0.8649	0.4575	0.4575	TRUE	0.2185	WAT1-related protein	no
eug1912	139	56	5	1	0	2	111	38	3	1	0	3	25.81	51	1	0.059	-4.082	-3.444	0.000572482	0.00201942	1.4228	0.8098	1.1321	1.1321	TRUE	0.146	Belongs to the Ca(2 ) cation antiporter (CaCA) (TC 2.A.19) family	no
eug13153	99	115	100	2	1	4	79	77	57	2	2	6	37.12	71	3	0.059	-4.081	-5.171	2.32601e-07	1.85664e-06	0	0.6609	0.314	0.314	TRUE	0.4362	#N/A	no
eug1144	927	431	3183	60	7	44	738	290	1811	54	17	61	494.96	946	44	0.059	-4.08	-5.503	3.72532e-08	3.45911e-07	0.5237	0.3469	0.4475	0.4475	TRUE	0.1869	Lysosomal	no
eug28472	36	38	152	4	0	0	29	26	86	4	0	0	24.04	47	1	0.059	-4.079	-3.78	0.000156561	0.000642196	0.6369	0.8456	0.7651	0.7651	TRUE	5.1299	#N/A	no
eug23835	19	6	47	0	0	0	15	4	27	0	0	0	7.65	15	0	0.059	-4.078	-3.085	0.00203365	0.00610534	0.9088	1.9686	1.5805	1.5805	TRUE	0.0501	Domain of unknown function (DUF3511)	no
eug22242	369	292	183	17	4	2	294	196	104	15	9	3	103.61	198	9	0.059	-4.072	-5.567	2.5976e-08	2.48156e-07	0.3047	0.443	0.3702	0.3702	TRUE	0.1121	Myb-related protein 308-like	no
eug29579	77	161	85	1	3	2	61	108	48	1	7	3	38.1	72	4	0.059	-4.072	-4.722	2.33953e-06	1.50992e-05	0.2117	0.6521	0.4362	0.4362	TRUE	0.5996	Belongs to the glycosyl hydrolase 5 (cellulase A) family	no
eug19700	14	11	43	0	0	0	11	7	24	0	0	0	7.17	14	0	0.059	-4.072	-3.119	0.00181603	0.00554149	0.4027	2.0796	1.4429	1.4429	TRUE	0.4071	Neprosin	no
eug8024	60	90	48	0	2	1	48	60	27	0	5	1	23.61	45	2	0.06	-4.07	-3.994	6.50598e-05	0.000294008	0.2013	0.8551	0.603	0.603	TRUE	0.582	Protein SAWADEE HOMEODOMAIN HOMOLOG	no
eug20271	54	38	66	2	0	1	43	26	38	2	0	1	18.21	36	1	0.06	-4.068	-4.01	6.07037e-05	0.000276698	0	1.0134	0.4777	0.4777	TRUE	0.1963	CLAVATA3 ESR (CLE)-related protein	no
eug1002	1	48	92	1	0	0	1	32	52	1	0	0	14.38	28	0	0.06	-4.068	-3.091	0.00199264	0.0059975	2.0678	1.1977	1.5841	1.5841	TRUE	0.0895	receptor-like protein kinase At1g67000	no
eug9479	48	70	39	2	0	1	38	47	22	2	0	1	18.44	36	1	0.06	-4.067	-3.967	7.29306e-05	0.00032521	0	1.0049	0.5078	0.5078	TRUE	0.1283	(NAC) domain-containing protein	no
eug1469	49	22	19	1	0	0	39	15	11	1	0	0	10.92	22	0	0.06	-4.062	-3.308	0.000938248	0.00311032	0	1.4756	0.9518	0.9518	TRUE	1.1462	Belongs to the class I-like SAM-binding methyltransferase superfamily. RsmB NOP family	yes
eug2023	17	88	115	3	0	1	14	59	65	3	0	1	23.69	46	1	0.06	-4.059	-3.929	8.52933e-05	0.000372727	0.4692	0.8533	0.6486	0.6486	TRUE	1.5579	Nucleolar complex protein 2 homolog	no
eug23584	77	32	135	3	0	2	61	22	77	3	0	3	27.51	53	2	0.06	-4.057	-4.264	2.0111e-05	0.000103271	0.305	0.7795	0.5225	0.5225	TRUE	0.2143	ankyrin repeat-containing protein	no
eug18731	399	382	932	23	1	21	318	257	530	21	2	29	192.77	368	17	0.06	-4.056	-5.761	8.37668e-09	8.75627e-08	0.3396	0.3868	0.3699	0.3699	TRUE	0.7002	Belongs to the NPH3 family	no
eug3990	0	28	102	0	0	0	0	19	58	0	0	0	12.81	26	0	0.06	-4.053	-2.857	0.00427973	0.011596	10	1.3054	2.8411	2.8411	TRUE	0.138	Inactive receptor kinase	no
eug6273	1917	1389	1420	1	28	49	1527	933	808	1	66	68	567.14	1089	45	0.06	-4.052	-4.464	8.03827e-06	4.58023e-05	1.1638	0.3436	0.7513	0.7513	TRUE	3.1655	Salicylate	no
eug2619	834	685	492	16	10	26	664	460	280	14	24	36	246.38	468	25	0.06	-4.051	-6.808	9.89252e-12	1.7418e-10	0.1708	0.3726	0.2507	0.2507	TRUE	0.0745	ACT domain-containing protein	no
eug11024	428	542	699	37	4	9	341	364	398	33	9	12	192.95	368	18	0.06	-4.049	-6.774	1.25213e-11	2.16383e-10	0.1119	0.3867	0.2452	0.2452	TRUE	2.8057	Outer envelope protein	no
eug2414.1	0	18	199	0	1	0	0	12	113	0	2	0	21.28	42	1	0.06	-4.048	-2.918	0.00352368	0.00979451	6.1256	0.9136	2.4113	2.4113	TRUE	1.7521	#N/A	no
eug21582	493	97	140	6	0	11	393	65	80	5	0	15	93	179	7	0.06	-4.047	-4.323	1.53829e-05	8.18376e-05	1.0516	0.4569	0.728	0.728	TRUE	11.9818	U-box domain-containing protein	no
eug10968	915	915	1314	79	5	14	729	615	748	71	12	19	365.49	697	34	0.061	-4.046	-6.027	1.66846e-09	1.97882e-08	0.3409	0.3559	0.3478	0.3478	TRUE	6.59	plastid-lipid-associated protein 10	no
eug4522	13	24	24	0	0	0	10	16	14	0	0	0	6.69	13	0	0.061	-4.045	-3.138	0.00170295	0.00523455	0	2.2054	1.3269	1.3269	TRUE	0.1063	LRR receptor-like serine threonine-protein kinase	yes
eug18329	1612	1864	2339	142	13	29	1284	1252	1331	127	31	40	677.48	1289	66	0.061	-4.043	-6.6	4.11876e-11	6.5145e-10	0.2527	0.34	0.2895	0.2895	TRUE	6.008	D-glycerate 3-kinase	no
eug16308	535	1271	4	0	0	7	426	854	2	0	0	10	215.34	427	3	0.061	-4.042	-2.785	0.00535486	0.0141106	4.3679	0.3799	1.7568	4.3679	TRUE	0.1786	transcription factor	no
eug7544	1524	1304	3	4	20	9	1214	876	2	4	47	12	359.17	697	21	0.061	-4.04	-3.577	0.000347143	0.00129697	2.3406	0.3565	1.4096	1.4096	TRUE	0.3059	lactoylglutathione	no
eug24852	323	552	325	22	1	12	257	371	185	20	2	17	141.94	271	13	0.061	-4.039	-5.989	2.11609e-09	2.46837e-08	0.2056	0.4102	0.3183	0.3183	TRUE	0.2804	-	no
eug19006	228	251	283	16	2	4	182	169	161	14	5	6	89.3	171	8	0.061	-4.037	-6.369	1.90235e-10	2.70152e-09	0.0001	0.4625	0.2405	0.2405	TRUE	1.5038	Formamidopyrimidine-DNA glycosylase	no
eug14865	540	483	998	7	3	35	430	325	568	6	7	48	230.68	441	20	0.061	-4.037	-5.248	1.53996e-07	1.27327e-06	0.5599	0.376	0.4719	0.4719	TRUE	1.395	-	no
eug12245	73	111	215	0	1	6	58	75	122	0	2	8	44.28	85	3	0.061	-4.031	-4.341	1.41991e-05	7.63506e-05	0.6003	0.606	0.6041	0.6041	TRUE	1.1693	-	no
eug4035	14	54	70	1	0	1	11	36	40	1	0	1	14.92	29	1	0.061	-4.031	-3.584	0.000338915	0.00127271	0	1.1659	0.6928	0.6928	TRUE	1.88	Belongs to the peptidase S10 family	no
eug14514	107	105	169	1	2	5	85	71	96	1	5	7	44.08	84	4	0.061	-4.03	-5.093	3.53334e-07	2.70771e-06	0.0215	0.6073	0.3581	0.3581	TRUE	1.0574	Kinase-like protein TMKL1	no
eug6226	19	17	23	0	0	0	15	11	13	0	0	0	6.61	13	0	0.061	-4.029	-3.13	0.00174675	0.00535794	0	2.2289	1.3218	1.3218	TRUE	0.109	AT hook motif DNA-binding family protein	no
eug18171	653	776	967	60	3	12	520	521	550	54	7	17	278.16	530	26	0.061	-4.027	-5.917	3.28477e-09	3.70529e-08	0.3406	0.3667	0.3534	0.3534	TRUE	5.8223	BEST Arabidopsis thaliana protein match is alpha beta-Hydrolases superfamily protein (TAIR	no
eug9817	57	35	62	2	0	1	45	24	35	2	0	1	17.89	35	1	0.061	-4.027	-3.946	7.95945e-05	0.00035066	0	1.0257	0.4994	0.4994	TRUE	0.0994	PPR repeat family	no
eug9478	88	177	122	7	1	2	70	119	69	6	2	3	44.97	86	4	0.061	-4.026	-5.313	1.08038e-07	9.16918e-07	0.0888	0.6016	0.3146	0.3146	TRUE	1.1369	(NAC) domain-containing protein	no
eug25060	46	25	17	1	0	0	37	17	10	1	0	0	10.67	21	0	0.061	-4.026	-3.286	0.0010164	0.00333813	0	1.5028	0.9533	0.9533	TRUE	0.2413	#N/A	no
eug18334	413	594	490	38	3	5	329	399	279	34	7	7	175.8	336	16	0.061	-4.025	-5.797	6.74866e-09	7.14176e-08	0.3175	0.3931	0.3547	0.3547	TRUE	2.1934	Protein of unknown function (DUF1997)	no
eug20998.1	2103	2995	3526	64	32	128	1675	2012	2006	57	76	177	1000.52	1898	103	0.062	-4.023	-7.322	2.44669e-13	5.65659e-12	0.1634	0.334	0.2294	0.2294	TRUE	3.5926	#N/A	no
eug6979	176	85	601	9	4	6	140	57	342	8	9	8	94.17	180	8	0.062	-4.023	-5.238	1.62708e-07	1.33937e-06	0.3963	0.4552	0.4194	0.4194	TRUE	0.1934	Ribulose bisphosphate carboxylase oxygenase activase	no
eug11768	87	92	85	2	0	4	69	62	48	2	0	6	31.13	60	3	0.062	-4.023	-4.688	2.75923e-06	1.75323e-05	0.0236	0.7262	0.3924	0.3924	TRUE	0.7701	Structure-specific nuclease with 5'-flap endonuclease and 5'-3' exonuclease activities involved in DNA replication and repair. During DNA replication, cleaves the 5'-overhanging flap structure that is generated by displacement synthesis when DNA polymerase encounters the 5'-end of a downstream Okazaki fragment. It enters the flap from the 5'-end and then tracks to cleave the flap base, leaving a …	no
eug30487	1186	1114	1716	105	8	14	945	749	976	94	19	19	466.92	890	44	0.062	-4.021	-5.891	3.83293e-09	4.25122e-08	0.3831	0.3484	0.3677	0.3677	TRUE	7.9686	kDa ribonucleoprotein	no
eug21545	212	1289	1480	65	5	12	169	866	842	58	12	17	327.25	626	29	0.062	-4.021	-5.164	2.41269e-07	1.91541e-06	0.6079	0.3599	0.4984	0.4984	TRUE	5.4526	Phosphoenolpyruvate phosphate translocator 2	no
eug20293	160	293	384	6	5	9	127	197	218	5	12	12	95.4	181	10	0.062	-4.019	-6.438	1.21086e-10	1.77059e-09	0.0776	0.4535	0.2359	0.2359	TRUE	0.536	homeobox-leucine zipper protein	no
eug18753.3	448	730	729	52	2	2	357	490	415	47	5	3	219.34	421	18	0.062	-4.019	-4.748	2.05749e-06	1.34309e-05	0.8356	0.3789	0.6033	0.6033	TRUE	4.9386	#N/A	no
eug14424	20	8	37	0	0	0	16	5	21	0	0	0	7.06	14	0	0.062	-4.018	-3.075	0.00210325	0.00628708	0.4633	2.1066	1.4922	1.4922	TRUE	0.147	#N/A	no
eug18595.1	99	47	48	0	2	1	79	32	27	0	5	1	23.98	46	2	0.062	-4.015	-3.853	0.000116513	0.000491778	0.4614	0.847	0.6856	0.6856	TRUE	3.361	#N/A	no
eug1542	509	504	1347	20	22	6	405	339	766	18	52	8	264.78	503	26	0.062	-4.013	-5.711	1.12109e-08	1.14907e-07	0.3913	0.369	0.3811	0.3811	TRUE	1.6762	cationic amino acid transporter	no
eug2220	72	62	341	0	0	7	57	42	194	0	0	10	50.44	98	3	0.062	-4.013	-3.748	0.000177975	0.000719539	1.9924	0.5712	1.0008	1.0008	TRUE	2.4611	fasciclin-like arabinogalactan protein	no
eug15893	288	377	388	25	2	5	229	253	221	22	5	7	122.9	234	11	0.062	-4.012	-6.109	1.00368e-09	1.24731e-08	0.1322	0.4239	0.2903	0.2903	TRUE	3.0485	Zinc finger CCCH domain-containing protein	no
eug6411	96	27	148	3	2	0	76	18	84	3	5	0	31.04	59	3	0.062	-4.012	-4.09	4.31488e-05	0.000204456	0.5327	0.7274	0.6344	0.6344	TRUE	1.7122	-	no
eug25666	152	224	251	9	0	8	121	151	143	8	0	11	72.24	138	6	0.062	-4.009	-5.686	1.29882e-08	1.31743e-07	0.0075	0.4958	0.3081	0.3081	TRUE	0.6438	CRIB domain-containing protein	no
eug26710	31	30	115	3	0	0	25	20	65	3	0	0	18.83	37	1	0.062	-4.009	-3.603	0.000314193	0.00118963	0.4701	0.9908	0.7723	0.7723	TRUE	2.8357	#N/A	yes
eug12558	26	20	43	1	0	0	21	13	24	1	0	0	9.92	19	0	0.062	-4.007	-3.335	0.000853041	0.00287097	0	1.5921	0.8244	0.8244	TRUE	0.1619	#N/A	no
eug5236	130	379	158	8	3	6	104	255	90	7	7	8	78.44	150	7	0.062	-4.006	-5.707	1.14785e-08	1.17416e-07	0.2085	0.4821	0.312	0.312	TRUE	3.4854	Leucine carboxyl methyltransferase	no
eug21654	25	20	13	0	0	0	20	13	7	0	0	0	6.79	13	0	0.062	-4.006	-3.089	0.00200643	0.00602839	0.2106	2.1771	1.4173	1.4173	TRUE	0.077	mizu-kussei	no
eug17052	35	68	53	3	0	0	28	46	30	3	0	0	17.73	35	1	0.062	-4.004	-3.742	0.000182416	0.000735758	0.0602	1.032	0.6241	0.6241	TRUE	1.4151	Belongs to the UDP-glycosyltransferase family	no
eug14245	280	849	479	5	12	16	223	570	273	4	28	22	186.83	355	18	0.062	-4.003	-5.541	3.00359e-08	2.83903e-07	0.4023	0.3889	0.3962	0.3962	TRUE	1.2947	subtilisin-like protease	no
eug2885	37	71	85	4	0	0	29	48	48	4	0	0	21.52	42	1	0.062	-4.002	-3.913	9.10298e-05	0.000395606	0.0676	0.907	0.6052	0.6052	TRUE	1.8721	Pentatricopeptide repeat-containing protein At1g43980	no
eug2086	17	39	37	0	1	0	14	26	21	0	2	0	10.53	20	1	0.062	-4.002	-3.318	0.000906216	0.0030216	0.0688	1.5185	0.862	0.862	TRUE	0.8945	#N/A	no
eug25614	153	640	338	3	11	6	122	430	192	3	26	8	130.2	248	12	0.063	-4	-4.943	7.68959e-07	5.54115e-06	0.5937	0.4182	0.511	0.511	TRUE	0.6013	Equilibrative nucleotide transporter	no
eug5212	278	368	555	17	2	15	221	247	316	15	5	21	137.51	261	14	0.063	-3.998	-6.718	1.84521e-11	3.12043e-10	0.0397	0.4131	0.2295	0.2295	TRUE	0.5175	belongs to the protein kinase superfamily	no
eug7309	54	46	55	1	0	2	43	31	31	1	0	3	18.14	35	1	0.063	-3.995	-3.979	6.92726e-05	0.000310788	0.0155	1.016	0.4832	0.4832	TRUE	0.4165	-	no
eug16958	115	56	365	6	0	6	92	38	208	5	0	8	58.42	113	4	0.063	-3.994	-4.514	6.36434e-06	3.71087e-05	0.61	0.5371	0.5708	0.5708	TRUE	0.1566	Potassium transporter	no
eug20027	68	94	89	6	0	0	54	63	51	5	0	0	28.89	56	2	0.063	-3.993	-4.136	3.53637e-05	0.00017115	0.0041	0.7577	0.5865	0.5865	TRUE	2.7291	Plastidal glycolate glycerate translocator 1	no
eug8789	4	14	61	0	0	0	3	9	35	0	0	0	7.88	16	0	0.063	-3.991	-2.987	0.00282079	0.00807795	1.5841	1.9201	1.799	1.799	TRUE	0.4579	hydrolase, alpha beta fold family	no
eug28164	55	67	180	5	0	2	44	45	102	4	0	3	33.08	64	2	0.063	-3.99	-4.522	6.1221e-06	3.57573e-05	0.226	0.7024	0.4582	0.4582	TRUE	2.8244	WD repeat-containing protein	no
eug12295	245	494	556	22	9	2	195	332	316	20	21	3	147.86	281	15	0.063	-3.989	-5.759	8.46151e-09	8.84045e-08	0.2754	0.4066	0.346	0.346	TRUE	1.8706	UPF0554 protein	no
eug2334	350	256	629	28	1	8	279	172	358	25	2	11	141.18	270	13	0.063	-3.989	-5.585	2.33961e-08	2.26461e-07	0.3282	0.4107	0.3723	0.3723	TRUE	0.459	Sugar phosphate phosphate translocator	no
eug5311.2	60	167	173	6	0	4	48	112	98	5	0	6	44.88	86	4	0.063	-3.988	-4.944	7.6574e-07	5.51989e-06	0.1734	0.6022	0.3925	0.3925	TRUE	0.4122	#N/A	no
eug29137	470	603	1223	27	9	27	374	405	696	24	21	37	259.67	492	27	0.063	-3.98	-7.46	8.62416e-14	2.13833e-12	0.0919	0.3699	0.195	0.195	TRUE	1.5694	Belongs to the glycosyltransferase 8 family	no
eug3499	234	450	774	16	7	15	186	302	440	14	17	21	163.45	309	17	0.063	-3.98	-6.906	4.97688e-12	9.28023e-11	0.1166	0.3985	0.2192	0.2192	TRUE	0.0652	Belongs to the glycosyl hydrolase 31 family	no
eug23014	178	68	85	1	2	4	142	46	48	1	5	6	41.16	79	4	0.063	-3.978	-4.51	6.47378e-06	3.7704e-05	0.4018	0.6276	0.5062	0.5062	TRUE	4.8254	NAC domain-containing protein	no
eug11144	165	52	10	1	0	3	131	35	6	1	0	4	29.51	57	2	0.063	-3.978	-3.521	0.0004304	0.00157275	1.342	0.7484	1.05	1.05	TRUE	0.3156	DnaJ molecular chaperone homology domain	no
eug10946	55	82	80	3	1	1	44	55	46	3	2	1	25.14	48	2	0.064	-3.976	-4.632	3.62257e-06	2.24078e-05	0	0.8226	0.3427	0.3427	TRUE	0.1451	Mechanosensitive ion channel protein	no
eug17539	779	945	679	37	6	31	620	635	386	33	14	43	288.63	547	30	0.064	-3.975	-7.178	7.07444e-13	1.53691e-11	0.1	0.3651	0.2165	0.2165	TRUE	0.7912	ethylene-responsive transcription factor	no
eug17168	11	10	47	0	0	0	9	7	27	0	0	0	7.04	14	0	0.064	-3.973	-3.031	0.00243553	0.00713492	0.6523	2.1123	1.5636	1.5636	TRUE	3.7849	#N/A	no
eug26943	165	189	306	11	4	3	131	127	174	10	9	4	75.99	144	8	0.064	-3.97	-6.335	2.37288e-10	3.30722e-09	0	0.4872	0.2232	0.2232	TRUE	0.3964	Belongs to the tetraspanin (TM4SF) family	no
eug8791	598	550	1058	52	8	8	476	370	602	47	19	11	254.04	483	26	0.064	-3.969	-6.323	2.55745e-10	3.5309e-09	0.2245	0.371	0.2894	0.2894	TRUE	0.6745	Beta-carotene isomerase D27	no
eug21640	55	77	115	5	0	1	44	52	65	4	0	1	27.8	54	2	0.064	-3.969	-4.46	8.19996e-06	4.66393e-05	0.0324	0.7747	0.4309	0.4309	TRUE	1.0022	G-type lectin S-receptor-like serine threonine-protein kinase SD3-1	no
eug27878	12	7	52	0	0	0	10	5	30	0	0	0	7.31	15	0	0.064	-3.966	-3.004	0.00266857	0.00770978	1.0108	2.0459	1.6626	1.6626	TRUE	0.491	#N/A	no
eug18548	726	1017	815	55	2	25	578	683	464	49	5	35	302.28	575	30	0.064	-3.958	-5.823	5.77329e-09	6.17965e-08	0.3499	0.3631	0.3569	0.3569	TRUE	0.7296	Protein CHLOROPLAST IMPORT APPARATUS	no
eug11756	473	296	403	5	5	19	377	199	229	4	12	26	141.24	268	14	0.064	-3.956	-5.67	1.4314e-08	1.43629e-07	0.3116	0.4106	0.352	0.352	TRUE	1.5876	Domain of unknown function (DUF4228)	no
eug8103	87	29	240	5	2	0	69	19	137	4	5	0	39.09	75	3	0.065	-3.953	-4.061	4.89482e-05	0.000228675	0.7536	0.6438	0.6948	0.6948	TRUE	0.1043	BEST Arabidopsis thaliana protein match is Protein of	no
eug12360	202	366	185	10	4	7	161	246	105	9	9	10	90.02	171	9	0.065	-3.952	-6.272	3.55786e-10	4.7897e-09	0.1163	0.4614	0.242	0.242	TRUE	0.0946	Heparanase-like protein 3	no
eug7488	88	123	81	2	1	4	70	83	46	2	2	6	34.75	66	3	0.065	-3.951	-4.9	9.56809e-07	6.75723e-06	0	0.6841	0.3475	0.3475	TRUE	0.307	Belongs to the glutaredoxin family	no
eug3467	80	63	178	2	2	3	64	42	101	2	5	4	36.33	69	4	0.065	-3.951	-4.85	1.23479e-06	8.47831e-06	0	0.6683	0.3695	0.3695	TRUE	0.1358	-	no
eug25480	264	272	297	10	3	11	210	183	169	9	7	15	98.87	187	10	0.065	-3.95	-6.893	5.4735e-12	1.00872e-10	0.0087	0.4489	0.1904	0.1904	TRUE	0.4333	Hydrolase family protein HAD-superfamily	no
eug15538	287	285	325	24	0	4	229	191	185	21	0	6	105.33	202	9	0.065	-3.949	-4.936	7.97327e-07	5.72747e-06	0.5737	0.4411	0.4857	0.4857	TRUE	5.0112	Belongs to the NPH3 family	no
eug7345	644	516	796	18	5	32	513	347	453	16	12	44	230.77	438	24	0.065	-3.948	-6.515	7.2904e-11	1.10459e-09	0.1664	0.376	0.2634	0.2634	TRUE	1.3523	transcription factor	no
eug24037	30	26	28	0	0	1	24	17	16	0	0	1	9.78	19	0	0.065	-3.948	-3.31	0.000933857	0.00309983	0	1.6101	0.81	0.81	TRUE	0.3562	Rhamnogalacturonate lyase	no
eug5064	71	86	167	4	0	4	57	58	95	4	0	6	36.41	70	3	0.065	-3.947	-4.86	1.17329e-06	8.0804e-06	0.0801	0.6675	0.3683	0.3683	TRUE	1.0208	molybdenum cofactor	no
eug18625	9	20	33	0	0	0	7	13	19	0	0	0	6.56	13	0	0.065	-3.942	-3.043	0.00233849	0.00688305	0.184	2.2414	1.4517	1.4517	TRUE	0.0816	thermospermine synthase	no
eug2002	4716	2799	9606	382	59	100	3756	1881	5465	342	140	138	1953.54	3701	207	0.065	-3.94	-6.54	6.14067e-11	9.42917e-10	0.2741	0.3279	0.2875	0.2875	TRUE	0.103	Belongs to the Casparian strip membrane proteins (CASP) family	no
eug27850	34	19	74	2	0	0	27	13	42	2	0	0	13.96	27	1	0.065	-3.939	-3.412	0.000644705	0.00224602	0.3189	1.2244	0.8088	0.8088	TRUE	0.2622	N-terminal C2 in EEIG1 and EHBP1 proteins	no
eug2398	25	45	17	0	0	1	20	30	10	0	0	1	10.2	20	0	0.065	-3.939	-3.252	0.00114585	0.00370577	0	1.5569	0.9176	0.9176	TRUE	0.2078	#N/A	no
eug30178	1103	1177	1503	105	7	16	878	791	855	94	17	22	442.83	841	44	0.065	-3.936	-5.812	6.18328e-09	6.58075e-08	0.3729	0.3499	0.3626	0.3626	TRUE	7.8615	Protein LOW PSII ACCUMULATION 3	no
eug9747	85	86	97	4	0	3	68	58	55	4	0	4	31.4	60	3	0.065	-3.934	-4.841	1.29405e-06	8.8291e-06	0.0002	0.7228	0.3393	0.3393	TRUE	0.2405	Putative S-adenosyl-L-methionine-dependent methyltransferase	no
eug1104	7220	5891	6257	419	119	71	5750	3958	3560	375	282	98	2337.17	4423	252	0.065	-3.933	-6.768	1.30713e-11	2.24941e-10	0.227	0.3268	0.2658	0.2658	TRUE	2.182	formamidase	no
eug16709	52	96	335	3	0	7	41	65	191	3	0	10	51.48	99	4	0.066	-3.929	-4.281	1.86152e-05	9.67765e-05	0.7068	0.5662	0.6293	0.6293	TRUE	0.8397	Monocopper oxidase-like protein	no
eug19528	315	302	430	11	3	16	251	203	245	10	7	22	122.91	233	13	0.066	-3.927	-6.663	2.68474e-11	4.39535e-10	0.0146	0.4239	0.2207	0.2207	TRUE	1.2054	IQ-domain	no
eug1974	216	306	274	13	3	8	172	206	156	12	7	11	93.88	178	10	0.066	-3.926	-6.939	3.9572e-12	7.55732e-11	0	0.4556	0.1813	0.1813	TRUE	0.1713	-	no
eug9161	41010	46864	49008	2350	1063	540	32661	31489	27881	2102	2520	746	16233.1	30677	1789	0.066	-3.925	-7.214	5.44765e-13	1.20908e-11	0.1372	0.3222	0.2324	0.2324	TRUE	3.1295	The light-harvesting complex (LHC) functions as a light receptor, it captures and delivers excitation energy to photosystems with which it is closely associated	no
eug29512	764	490	1541	52	5	29	608	329	877	47	12	40	318.8	605	33	0.066	-3.925	-6.168	6.9198e-10	8.86034e-09	0.2634	0.3609	0.3065	0.3065	TRUE	0.0906	Belongs to the NPH3 family	no
eug29957	5800	5284	6369	423	85	22	4619	3550	3623	378	201	30	2067.21	3931	203	0.066	-3.925	-5.317	1.05642e-07	8.9956e-07	0.5622	0.3275	0.461	0.461	TRUE	6.2947	The H protein shuttles the methylamine group of glycine from the P protein to the T protein	no
eug17556	9	30	21	0	0	0	7	20	12	0	0	0	6.55	13	0	0.066	-3.923	-3.026	0.00247683	0.00723217	0.2312	2.2467	1.4753	1.4753	TRUE	0.1104	#N/A	no
eug4876	484	878	923	44	7	22	385	590	525	39	17	30	264.47	500	29	0.066	-3.921	-7.541	4.67441e-14	1.22405e-12	0.0575	0.3691	0.185	0.185	TRUE	0.3322	-	no
eug8902	27	30	63	1	0	1	22	20	36	1	0	1	13.3	26	1	0.066	-3.92	-3.582	0.00034161	0.00128049	0	1.2692	0.5986	0.5986	TRUE	0.9119	Belongs to the protein kinase superfamily. Ser Thr protein kinase family	no
eug9063	29	61	94	0	0	3	23	41	53	0	0	4	20.28	39	1	0.066	-3.919	-3.666	0.000246728	0.000960799	0.2344	0.9427	0.7276	0.7276	TRUE	0.8653	Belongs to the ABC transporter superfamily. ABCG family. PDR (TC 3.A.1.205) subfamily	no
eug22772	34	37	13	1	0	0	27	25	7	1	0	0	10.04	20	0	0.066	-3.919	-3.207	0.00134354	0.00425004	0	1.5768	0.9834	0.9834	TRUE	2.1546	#N/A	no
eug21821	19	15	22	0	0	0	15	10	13	0	0	0	6.29	13	0	0.066	-3.916	-3.045	0.00232615	0.00685163	0	2.3256	1.3912	1.3912	TRUE	0.1057	mizu-kussei	no
eug1255	470	579	578	36	4	14	374	389	329	32	9	19	192.2	364	20	0.066	-3.914	-7.015	2.3001e-12	4.60244e-11	0.0309	0.387	0.2101	0.2101	TRUE	1.5148	1-acyl-sn-glycerol-3-phosphate acyltransferase	no
eug24040	87	119	170	2	2	5	69	80	97	2	5	7	43.23	82	5	0.066	-3.914	-5.24	1.60437e-07	1.32227e-06	0.0225	0.6129	0.3068	0.3068	TRUE	0.6485	Belongs to the glycosyl hydrolase 17 family	no
eug8615	16	20	60	0	1	0	13	13	34	0	2	0	10.45	20	1	0.066	-3.914	-3.209	0.00133019	0.00421302	0.3243	1.5276	0.9793	0.9793	TRUE	2.6797	phytochrome kinase substrate	no
eug20152	2630	1586	3268	98	33	98	2095	1066	1859	88	78	135	886.78	1673	100	0.066	-3.912	-7.911	2.55949e-15	8.02233e-14	0.0905	0.3356	0.1816	0.1816	TRUE	0.3457	Wound-induced protein	no
eug11963	731	937	954	46	18	17	582	630	543	41	43	23	310.3	585	36	0.066	-3.911	-8.354	6.59424e-17	2.61351e-15	0.0057	0.362	0.1468	0.1468	TRUE	0.5714	WAT1-related protein At3g02690	no
eug17789	1365	1892	2064	138	18	25	1087	1271	1174	123	43	35	622.21	1177	67	0.067	-3.91	-6.631	3.32891e-11	5.36441e-10	0.2145	0.3417	0.2665	0.2665	TRUE	5.0884	Belongs to the universal ribosomal protein uL13 family	no
eug29456	3241	3016	5551	173	86	88	2581	2026	3158	155	204	122	1374.31	2588	160	0.067	-3.909	-8.858	8.18135e-19	4.07678e-17	0.0524	0.3306	0.1436	0.1436	TRUE	0.0786	50S ribosomal protein	no
eug8306	137	124	278	0	4	6	109	83	158	0	9	8	61.39	117	6	0.067	-3.906	-4.485	7.27676e-06	4.18699e-05	0.6345	0.5267	0.5626	0.5626	TRUE	0.9836	Domain of unknown function (DUF3511)	no
eug10431.1	1327	1079	1123	58	25	27	1057	725	639	52	59	37	428.19	807	49	0.067	-3.905	-8.245	1.64509e-16	6.2084e-15	0.0543	0.3508	0.1569	0.1569	TRUE	0.4432	#N/A	no
eug20700	21	23	40	1	0	0	17	15	23	1	0	0	9.3	18	0	0.067	-3.905	-3.264	0.0010972	0.003567	0	1.6757	0.8365	0.8365	TRUE	0.3129	protein At1g04910-like isoform X1	no
eug16771	1288	3272	380	68	30	36	1026	2199	216	61	71	50	603.69	1147	61	0.067	-3.903	-5.308	1.11014e-07	9.39065e-07	0.5231	0.3423	0.4482	0.4482	TRUE	0.086	Belongs to the multi antimicrobial extrusion (MATE) (TC 2.A.66.1) family	no
eug20711	2	66	98	2	0	0	2	44	56	2	0	0	17.25	34	1	0.067	-3.903	-3.111	0.00186258	0.00565997	1.8187	1.0521	1.387	1.387	TRUE	0.4247	Autophagy-related protein	no
eug28360	56	76	108	4	1	1	45	51	61	4	2	1	27.41	52	2	0.067	-3.898	-4.69	2.73377e-06	1.7376e-05	0	0.7812	0.3412	0.3412	TRUE	0.247	Hydroxyproline-rich glycoprotein family protein	no
eug24952	74	50	384	1	0	8	59	34	218	1	0	11	53.82	104	4	0.067	-3.895	-3.842	0.000121896	0.000512603	1.3089	0.5555	0.878	0.878	TRUE	1.4616	Pollen proteins Ole e I like	no
eug2114	496	518	629	32	6	16	395	348	358	29	14	22	194.31	367	22	0.067	-3.894	-7.843	4.39473e-15	1.32293e-13	0.0027	0.3863	0.1571	0.1571	TRUE	0.4824	Belongs to the pyrroline-5-carboxylate reductase family	no
eug8243	431	284	284	9	10	7	343	191	162	8	24	10	122.85	232	14	0.067	-3.894	-6.027	1.66972e-09	1.97918e-08	0.1775	0.424	0.2836	0.2836	TRUE	0.7791	Monothiol	no
eug18030	84	61	82	5	0	1	67	41	47	4	0	1	26.73	52	2	0.067	-3.894	-4.339	1.43306e-05	7.69976e-05	0.059	0.7928	0.4516	0.4516	TRUE	1.1785	NADH kinase	no
eug24730	419	309	556	17	4	18	334	208	316	15	9	25	151.2	286	16	0.067	-3.891	-6.869	6.48028e-12	1.17943e-10	0.0653	0.4048	0.2097	0.2097	TRUE	0.7182	At5g39865-like	no
eug25766	24	9	65	0	0	1	19	6	37	0	0	1	10.59	21	0	0.068	-3.889	-3.153	0.0016155	0.00499641	0.633	1.5117	1.081	1.081	TRUE	0.1685	IQ-domain	no
eug9913	64	74	30	0	1	2	51	50	17	0	2	3	20.48	39	2	0.068	-3.886	-3.742	0.000182859	0.00073727	0.3498	0.9367	0.6629	0.6629	TRUE	2.2118	tetraacyldisaccharide 4'-kinase	no
eug26448	1359	2139	1535	73	29	57	1082	1437	873	65	69	79	600.93	1131	71	0.068	-3.885	-8.863	7.7929e-19	3.89266e-17	0.0397	0.3424	0.1355	0.1355	TRUE	0.1119	-	no
eug20069	287	620	543	11	16	6	229	417	309	10	38	8	168.36	318	19	0.068	-3.884	-5.749	8.95092e-09	9.31727e-08	0.2809	0.3963	0.3353	0.3353	TRUE	0.6686	#N/A	yes
eug15895	581	366	864	16	11	23	463	246	492	14	26	32	212.06	400	24	0.068	-3.883	-6.818	9.25355e-12	1.64055e-10	0.1271	0.3808	0.2253	0.2253	TRUE	1.3359	Nuclear transcription factor Y subunit	no
eug22824	275	101	580	4	6	11	219	68	330	4	14	15	108.31	206	11	0.068	-3.883	-5.007	5.51491e-07	4.09628e-06	0.4651	0.4378	0.4532	0.4532	TRUE	0.0916	Belongs to the glycosyl hydrolase 17 family	no
eug4941	983	1626	3032	111	9	60	783	1093	1725	99	21	83	633.97	1200	68	0.068	-3.882	-6.132	8.67418e-10	1.08813e-08	0.2948	0.3413	0.315	0.315	TRUE	0.3198	regulation of multicellular organismal development	no
eug25792	57	130	57	3	1	2	45	87	32	3	2	3	28.83	55	3	0.068	-3.882	-4.506	6.592e-06	3.82948e-05	0	0.7585	0.4077	0.4077	TRUE	0.3313	3-phosphatase and dual-specificity protein phosphatase	no
eug19919	59	98	119	3	1	3	47	66	68	3	2	4	31.62	60	3	0.068	-3.88	-4.953	7.29251e-07	5.28282e-06	0	0.7199	0.3053	0.3053	TRUE	0.336	Long chain acyl-CoA synthetase	no
eug11775	45	110	5	0	0	2	36	74	3	0	0	3	19.23	38	1	0.068	-3.88	-3.157	0.00159644	0.00494717	1.7936	0.9769	1.3203	1.3203	TRUE	0.1727	Belongs to the Ca(2 ) cation antiporter (CaCA) (TC 2.A.19) family	no
eug29011	45	52	226	3	0	4	36	35	129	3	0	6	34.59	67	3	0.068	-3.879	-4.165	3.10848e-05	0.000152146	0.4952	0.6857	0.5895	0.5895	TRUE	6.7522	Cytokinin-activating enzyme working in the direct activation pathway. Phosphoribohydrolase that converts inactive cytokinin nucleotides to the biologically active free-base forms	no
eug21653	46	47	54	1	1	1	37	32	31	1	2	1	17.26	33	1	0.068	-3.879	-3.98	6.8934e-05	0.000309472	0	1.0514	0.4404	0.4404	TRUE	0.1308	#N/A	no
eug9898	511	353	960	35	3	20	407	237	546	31	7	28	209.39	397	22	0.068	-3.876	-6.091	1.12198e-09	1.37682e-08	0.2154	0.3816	0.2964	0.2964	TRUE	0.1461	Beta-carotene isomerase D27	no
eug17531	530	243	313	25	4	7	422	163	178	22	9	10	134.16	254	14	0.068	-3.875	-5.807	6.34971e-09	6.74739e-08	0.2483	0.4153	0.315	0.315	TRUE	3.77	transcription factor	no
eug14419	118	274	205	8	3	6	94	184	117	7	7	8	69.54	132	7	0.068	-3.874	-6.036	1.57771e-09	1.87879e-08	0	0.5026	0.2386	0.2386	TRUE	0.2883	GPI mannosyltransferase	no
eug5089	88	191	831	21	3	5	70	128	473	19	7	7	117.33	224	11	0.068	-3.872	-4.759	1.94761e-06	1.28155e-05	0.5946	0.4288	0.5234	0.5234	TRUE	0.935	Catalyzes xyloglucan endohydrolysis (XEH) and or endotransglycosylation (XET). Cleaves and religates xyloglucan polymers, an essential constituent of the primary cell wall, and thereby participates in cell wall construction of growing tissues	no
eug15783	164	194	234	7	4	6	131	130	133	6	9	8	69.69	131	8	0.069	-3.868	-6.504	7.82254e-11	1.17826e-09	0	0.5022	0.189	0.189	TRUE	0.1405	psbQ-like protein 2	no
eug17672	18	8	34	0	0	0	14	5	19	0	0	0	6.51	13	0	0.068	-3.868	-2.976	0.00292156	0.00832936	0.3946	2.2575	1.5528	1.5528	TRUE	0.1171	thaumatin-like protein	no
eug7081	466	250	879	19	9	17	371	168	500	17	21	23	183.5	346	20	0.069	-3.864	-6.465	1.01197e-10	1.49789e-09	0.1678	0.3901	0.2497	0.2497	TRUE	0.0992	PsbP-like protein 2	no
eug4474	17	23	49	0	1	0	14	15	28	0	2	0	9.87	19	1	0.069	-3.863	-3.201	0.00137033	0.00432082	0.1344	1.5977	0.9264	0.9264	TRUE	1.1897	Belongs to the glycosyltransferase 31 family	no
eug7746	153	243	208	2	2	11	122	163	118	2	5	15	70.86	134	7	0.069	-3.859	-5.085	3.67532e-07	2.81022e-06	0.2576	0.4992	0.3941	0.3941	TRUE	2.11	Belongs to the NPH3 family	no
eug9221	72	53	80	2	0	3	57	36	46	2	0	4	24.07	46	2	0.069	-3.859	-4.311	1.62883e-05	8.60078e-05	0.0386	0.845	0.4237	0.4237	TRUE	0.342	zinc-finger of the FCS-type, C2-C2	no
eug97	439	656	783	41	12	4	350	441	445	37	28	6	217.75	412	24	0.069	-3.858	-5.889	3.88676e-09	4.29699e-08	0.2636	0.3793	0.3206	0.3206	TRUE	2.3017	Plastidal glycolate glycerate translocator 1	no
eug10228	17	51	55	1	1	0	14	34	31	1	2	0	13.73	26	1	0.069	-3.856	-3.488	0.000485822	0.00174889	0	1.2394	0.6744	0.6744	TRUE	1.2527	-	no
eug15780	252	301	625	27	2	9	201	202	356	24	5	12	133.31	253	14	0.069	-3.855	-5.899	3.65758e-09	4.08543e-08	0.1897	0.4159	0.299	0.299	TRUE	2.0105	Belongs to the glycosyltransferase 8 family	no
eug13604	161	184	1066	20	2	15	128	124	606	18	5	21	150.28	286	15	0.069	-3.855	-4.859	1.17684e-06	8.09939e-06	0.5897	0.4053	0.5042	0.5042	TRUE	11.1967	Endochitinase	no
eug26413	178	332	305	14	0	11	142	223	174	13	0	15	94.35	180	9	0.069	-3.853	-5.345	9.05283e-08	7.82875e-07	0.1189	0.455	0.3648	0.3648	TRUE	0.5999	ABC transporter G family member	no
eug14387	1046	198	398	2	1	33	833	133	226	2	2	46	207.04	397	17	0.069	-3.852	-3.899	9.6554e-05	0.000416527	1.4861	0.3823	0.9449	0.9449	TRUE	2.3161	acetyl-CoA-benzylalcohol acetyltransferase-like	no
eug27647	64	80	29	2	0	2	51	54	16	2	0	3	20.96	40	2	0.069	-3.851	-3.892	9.9472e-05	0.000427409	0.2893	0.9226	0.5715	0.5715	TRUE	2.4451	Catalyzes the reduction of fatty acyl-CoA to fatty alcohols	no
eug1946	35	34	55	0	0	2	28	23	31	0	0	3	14.13	27	1	0.069	-3.851	-3.472	0.000515706	0.00184181	0.0036	1.2133	0.7056	0.7056	TRUE	0.8576	-	no
eug18778	2130	1971	2947	200	18	37	1696	1324	1677	179	43	51	828.33	1566	91	0.069	-3.85	-6.143	8.10607e-10	1.02537e-08	0.2928	0.3366	0.311	0.311	TRUE	7.06	Anthocyanidin reductase-like	no
eug18289	93	133	111	9	0	1	74	89	63	8	0	1	39.34	75	3	0.069	-3.85	-4.49	7.11861e-06	4.1115e-05	0.0509	0.6418	0.4773	0.4773	TRUE	2.0715	Probably involved in the RNA silencing pathway and required for the generation of small interfering RNAs (siRNAs)	no
eug15368	605	602	1176	41	16	17	482	404	669	37	38	23	275.57	518	33	0.069	-3.849	-7.782	7.14107e-15	2.10944e-13	0.0542	0.3671	0.1661	0.1661	TRUE	0.2003	O-glucosyltransferase rumi homolog	no
eug30722	50	37	212	4	2	0	40	25	121	4	5	0	32.27	62	3	0.069	-3.849	-3.966	7.30611e-05	0.00032565	0.6179	0.7119	0.667	0.667	TRUE	0.8174	Polyketide cyclase dehydrase and lipid transport superfamily protein	no
eug13410	16	20	18	0	0	0	13	13	10	0	0	0	6.07	12	0	0.069	-3.849	-2.999	0.00271117	0.00781745	0	2.3974	1.4204	1.4204	TRUE	0.109	Pentatricopeptide repeat-containing protein	no
eug14306	346	351	707	5	11	17	276	236	402	4	26	23	161.28	305	18	0.07	-3.845	-5.663	1.48465e-08	1.48682e-07	0.2866	0.3996	0.3396	0.3396	TRUE	1.4578	DUF761-associated sequence motif	no
eug4069	67	48	87	0	1	3	53	32	49	0	2	4	23.6	45	2	0.07	-3.844	-4.002	6.28929e-05	0.000285472	0.067	0.8553	0.5504	0.5504	TRUE	1.2714	Cotton fibre expressed protein	no
eug18508	705	659	790	33	5	33	561	443	449	30	12	46	256.78	484	29	0.07	-3.843	-6.858	7.00323e-12	1.26341e-10	0.0756	0.3705	0.223	0.223	TRUE	1.2922	Uridylate kinase	no
eug20100	196	205	304	19	0	4	156	138	173	17	0	6	81.55	156	8	0.07	-3.841	-4.962	6.99026e-07	5.09624e-06	0.3417	0.4759	0.4329	0.4329	TRUE	2.9376	Peptidyl-prolyl cis-trans isomerase	no
eug13179	505	1045	204	6	21	5	402	702	116	5	50	7	213.74	407	21	0.07	-3.839	-4.423	9.7142e-06	5.42511e-05	0.896	0.3804	0.6594	0.6594	TRUE	0.2015	Universal stress protein A-like protein	no
eug17834	61	309	1538	0	3	25	49	208	875	0	7	35	195.47	377	14	0.07	-3.839	-3.562	0.000368338	0.00136769	2.3346	0.3859	1.2339	1.2339	TRUE	0.5851	36.4 kDa proline-rich	no
eug3041	2661	2362	3415	142	71	45	2119	1587	1943	127	168	62	1001.11	1883	119	0.07	-3.838	-7.583	3.3701e-14	9.0442e-13	0.1045	0.334	0.1928	0.1928	TRUE	1.1617	Belongs to the class I-like SAM-binding methyltransferase superfamily. MPBQ MBSQ MT family	no
eug4088	2183	908	1536	78	40	19	1739	610	874	70	95	26	568.89	1074	64	0.07	-3.838	-6.04	1.5436e-09	1.84352e-08	0.2873	0.3436	0.3176	0.3176	TRUE	0.3279	phospholipase	no
eug7856	28	117	35	0	1	2	22	79	20	0	2	3	20.99	40	2	0.07	-3.838	-3.598	0.000320535	0.00121033	0.6107	0.9217	0.7708	0.7708	TRUE	5.9967	Belongs to the class I-like SAM-binding methyltransferase superfamily. Erg6 SMT family	no
eug26717	21	39	3	0	0	0	17	26	2	0	0	0	7.44	15	0	0.07	-3.836	-2.879	0.00398421	0.0109003	1.7537	2.0153	1.9209	1.9209	TRUE	0.092	Late embryogenesis abundant (LEA) hydroxyproline-rich glycoprotein family	no
eug6978	293	189	971	9	10	15	233	127	552	8	24	21	160.87	304	18	0.07	-3.834	-5.368	7.94695e-08	6.93804e-07	0.3781	0.3997	0.3871	0.3871	TRUE	0.2813	Ribulose bisphosphate carboxylase oxygenase activase	no
eug4977.1	2968	810	3359	54	42	97	2364	544	1911	48	100	134	850.14	1606	94	0.07	-3.832	-5.831	5.50249e-09	5.91445e-08	0.3557	0.3362	0.3479	0.3479	TRUE	0.2837	#N/A	no
eug11587	139	0	101	1	0	2	111	0	57	1	0	3	28.64	56	1	0.07	-3.832	-3.02	0.00252589	0.00735657	3.3192	0.7615	1.7687	1.7687	TRUE	0.0628	#N/A	no
eug2045	66	54	77	5	0	0	53	36	44	4	0	0	22.85	44	1	0.07	-3.83	-3.861	0.000112706	0.000477871	0.023	0.8728	0.6193	0.6193	TRUE	1.8238	EamA-like transporter family	no
eug29414.1	499	977	1403	48	22	15	397	656	798	43	52	21	327.98	617	39	0.07	-3.828	-6.91	4.84745e-12	9.08013e-11	0.1321	0.3598	0.2227	0.2227	TRUE	0.1956	#N/A	no
eug548	273	601	1051	26	8	23	217	404	598	23	19	32	215.53	0	25	0.07	-3.827	-6.59	4.38946e-11	6.91071e-10	0.1541	0.3799	0.2387	0.2387	TRUE	0.0547	WRKY Transcription Factor	no
eug19233	963	516	1045	13	7	49	767	347	595	12	17	68	300.68	570	32	0.07	-3.827	-5.363	8.19775e-08	7.13437e-07	0.4422	0.3633	0.4074	0.4074	TRUE	0.6641	glycine-rich protein	no
eug7189	585	841	802	40	18	12	466	565	456	36	43	17	263.71	496	32	0.071	-3.825	-7.39	1.46893e-13	3.53542e-12	0.0337	0.3692	0.1849	0.1849	TRUE	1.0219	ATP synthase protein	no
eug27636	4405	4191	6755	410	54	96	3508	2816	3843	367	128	133	1799.09	3389	209	0.071	-3.825	-6.875	6.18945e-12	1.13051e-10	0.1879	0.3284	0.2416	0.2416	TRUE	2.8744	ATP synthase gamma chain	no
eug29899	140	137	114	6	4	0	111	92	65	5	9	0	47.21	89	5	0.071	-3.825	-4.673	2.96239e-06	1.86615e-05	0.1067	0.5883	0.4419	0.4419	TRUE	0.6259	methyltransferase	no
eug15636	197	371	465	11	6	13	157	249	265	10	14	18	118.79	224	14	0.071	-3.822	-6.718	1.83913e-11	3.11273e-10	0.065	0.4275	0.2032	0.2032	TRUE	0.7633	Belongs to the peptidase S10 family	no
eug17471	30	133	75	5	0	1	24	89	43	4	0	1	26.96	52	2	0.071	-3.821	-3.973	7.09215e-05	0.000317215	0.4182	0.7888	0.6062	0.6062	TRUE	0.3899	Filament-like plant protein	no
eug792	1390	2116	1765	119	30	35	1107	1422	1004	106	71	48	626.47	1178	75	0.071	-3.818	-7.838	4.56557e-15	1.37034e-13	0.0821	0.3415	0.1735	0.1735	TRUE	1.0317	plastid-lipid-associated protein 6	no
eug4610	35	43	32	1	1	0	28	29	18	1	2	0	13.04	25	1	0.071	-3.817	-3.507	0.000453688	0.00164766	0	1.2878	0.6155	0.6155	TRUE	0.4443	Belongs to the glycosyl hydrolase 17 family	no
eug23277	1	5	93	0	0	0	1	3	53	0	0	0	9.51	19	0	0.071	-3.817	-2.773	0.00555517	0.0145655	4.2488	1.6464	2.5601	2.5601	TRUE	16.3026	-	no
eug4480	82	86	82	1	0	5	65	58	47	1	0	7	29.59	57	3	0.071	-3.811	-4.219	2.45102e-05	0.000123242	0.0228	0.7473	0.5085	0.5085	TRUE	1.5314	Remorin-like	no
eug550	59	3	183	0	1	2	47	2	104	0	2	3	26.37	51	2	0.071	-3.811	-3.245	0.00117298	0.00378101	1.7307	0.7992	1.2624	1.2624	TRUE	0.0847	Belongs to the peptidase A1 family	no
eug8273	2032	2727	1934	28	1	134	1618	1832	1100	25	2	185	793.9	1517	71	0.071	-3.809	-4.127	3.67043e-05	0.000177012	1.2861	0.3373	0.8139	0.8139	TRUE	5.8289	Belongs to the terpene cyclase mutase family	no
eug23043	550	593	661	40	7	17	438	398	376	36	17	23	214.73	404	25	0.071	-3.806	-7.602	2.90588e-14	7.86003e-13	0.0068	0.3801	0.1657	0.1657	TRUE	0.8803	transcription factor	no
eug14502	636	509	974	42	7	24	507	342	554	38	17	33	248.33	468	29	0.072	-3.806	-7.264	3.76698e-13	8.52657e-12	0.0659	0.3722	0.1895	0.1895	TRUE	0.394	LON peptidase N-terminal domain and RING finger protein	no
eug6227	90	48	61	2	1	2	72	32	35	2	2	3	24.26	46	2	0.071	-3.806	-4.289	1.79718e-05	9.38353e-05	0	0.8409	0.4235	0.4235	TRUE	1.9833	Phosphate-induced protein 1 conserved region	no
eug14364	41542	42951	36377	3072	646	734	33085	28859	20695	2748	1531	1014	14655.4	27546	1764	0.072	-3.803	-7.318	2.51381e-13	5.80524e-12	0.153	0.3223	0.211	0.211	TRUE	0.6865	Photosystem I reaction center subunit	no
eug28329	20	22	39	0	0	1	16	15	22	0	0	1	9.05	18	0	0.072	-3.803	-3.193	0.00140795	0.00442314	0	1.7144	0.8586	0.8586	TRUE	0.3559	Serine threonine-protein kinase	no
eug18504	556	660	665	38	3	25	443	443	378	34	7	35	223.37	421	25	0.072	-3.8	-6.407	1.4811e-10	2.13682e-09	0.0893	0.3778	0.2533	0.2533	TRUE	1.2459	Membrane-associated 30 kDa protein	no
eug7276	199	206	192	9	3	7	158	138	109	8	7	10	71.83	135	8	0.072	-3.798	-6.358	2.05041e-10	2.9031e-09	0	0.4969	0.1992	0.1992	TRUE	0.0938	domain-containing protein	no
eug27247	12	23	19	0	0	0	10	15	11	0	0	0	5.97	12	0	0.072	-3.798	-2.957	0.00310384	0.00877711	0	2.4322	1.4682	1.4682	TRUE	0.3369	WD repeat-containing protein	no
eug27443	70	140	108	6	2	1	56	94	61	5	5	1	37.12	70	4	0.072	-3.797	-4.911	9.06917e-07	6.43588e-06	0	0.6609	0.3351	0.3351	TRUE	0.8529	Transcription factor bHLH68-like	no
eug10578	104	173	168	9	0	5	83	116	96	8	0	7	51.6	98	5	0.072	-3.794	-5.175	2.27363e-07	1.81979e-06	0.0244	0.5656	0.3282	0.3282	TRUE	0.4465	-	no
eug563	642	812	1355	41	5	45	511	546	771	37	12	62	323.07	609	37	0.072	-3.791	-6.202	5.57828e-10	7.27124e-09	0.2115	0.3604	0.2822	0.2822	TRUE	2.1488	Acyltransferase-like protein At1g54570	no
eug12301	71	69	153	4	1	3	57	46	87	4	2	4	33.34	63	3	0.072	-3.79	-4.875	1.08535e-06	7.55073e-06	0	0.6994	0.3227	0.3227	TRUE	0.3124	-	no
eug21763	164	197	132	2	7	1	131	132	75	2	17	1	59.64	113	7	0.072	-3.79	-4.45	8.60389e-06	4.86438e-05	0.547	0.5327	0.5383	0.5383	TRUE	2.0854	#N/A	no
eug11145	105	88	148	9	1	0	84	59	84	8	2	0	39.56	76	3	0.072	-3.788	-4.378	1.20002e-05	6.56476e-05	0.0956	0.6399	0.5035	0.5035	TRUE	2.4479	Belongs to the iron ascorbate-dependent oxidoreductase family	no
eug16741	121	171	0	1	2	0	96	115	0	1	5	0	36.15	70	2	0.072	-3.788	-2.991	0.00277669	0.00797056	3.9848	0.67	1.9034	1.9034	TRUE	0.7273	AtDMP2,DMP2	no
eug13623	156	202	314	10	1	10	124	136	179	9	2	14	77.29	146	8	0.072	-3.787	-5.839	5.25693e-09	5.66832e-08	0.0365	0.4845	0.2619	0.2619	TRUE	0.6304	Core-2/I-Branching enzyme	no
eug7368	1263	1198	2106	57	8	81	1006	805	1198	51	19	112	531.8	1003	61	0.073	-3.786	-5.966	2.43224e-09	2.8037e-08	0.3093	0.3451	0.3169	0.3169	TRUE	0.9099	Homeobox-leucine zipper protein	no
eug27929	14	32	36	0	0	1	11	22	20	0	0	1	9.09	18	0	0.072	-3.786	-3.166	0.00154546	0.00480661	0	1.7084	0.8947	0.8947	TRUE	0.6	-	no
eug21404	29	38	1	0	0	0	23	26	1	0	0	0	8.2	17	0	0.073	-3.785	-2.798	0.00514365	0.0136239	2.9841	1.8583	2.2491	2.2491	TRUE	3.783	Belongs to the iron ascorbate-dependent oxidoreductase family	no
eug23926	609	836	1060	67	6	19	485	562	603	60	14	26	291.7	550	33	0.073	-3.781	-6.377	1.81138e-10	2.5771e-09	0.1744	0.3646	0.2604	0.2604	TRUE	3.5133	Belongs to the class I-like SAM-binding methyltransferase superfamily. RNA M5U methyltransferase family	no
eug7948	609	477	381	13	11	20	485	321	217	12	26	28	181.27	341	22	0.073	-3.781	-6.357	2.05564e-10	2.9065e-09	0.1558	0.3909	0.249	0.249	TRUE	0.1332	Belongs to the cytochrome P450 family	no
eug2022	20	65	132	4	0	1	16	44	75	4	0	1	23.28	45	2	0.073	-3.78	-3.794	0.000148426	0.000612377	0.46	0.8628	0.6538	0.6538	TRUE	0.1269	Nucleolar complex protein 2 homolog	no
eug17975	2283	3400	8103	317	78	40	1818	2285	4610	284	185	55	1539.39	2904	175	0.073	-3.778	-5.695	1.23075e-08	1.25334e-07	0.3828	0.3296	0.3607	0.3607	TRUE	0.9068	Ferric reduction oxidase 7	no
eug26731	1059	1218	2611	149	8	18	843	818	1485	133	19	25	554.06	1049	59	0.073	-3.778	-5.119	3.07281e-07	2.38326e-06	0.5448	0.3442	0.456	0.456	TRUE	10.7134	phosphoenolpyruvate carboxylase	no
eug8322	84	21	177	0	1	4	67	14	101	0	2	6	31.6	61	3	0.073	-3.778	-3.671	0.00024132	0.000943496	0.9759	0.7202	0.8344	0.8344	TRUE	0.2034	alpha-L-fucosidase 1-like	no
eug1087	959	1209	1772	45	14	67	764	812	1008	40	33	93	458.37	861	55	0.073	-3.777	-7	2.56312e-12	5.06457e-11	0.1241	0.3489	0.2157	0.2157	TRUE	2.5959	-	no
eug7975	381	453	383	25	10	4	303	304	218	22	24	6	146.22	275	17	0.073	-3.777	-6.109	1.00296e-09	1.24717e-08	0.1166	0.4076	0.2662	0.2662	TRUE	1.467	Malate dehydrogenase	no
eug18000	219	185	355	3	3	14	174	124	202	3	7	19	88.3	167	10	0.073	-3.777	-5.18	2.22001e-07	1.78313e-06	0.2858	0.4641	0.3769	0.3769	TRUE	1.2116	protein trichome birefringence-like 19	no
eug22291	660	126	1830	14	23	16	526	85	1041	13	55	22	290.09	551	30	0.073	-3.777	-4.567	4.94507e-06	2.94729e-05	0.7698	0.3649	0.5942	0.5942	TRUE	0.0632	Belongs to the glycosyl hydrolase 18 family	no
eug24838	133	125	394	9	1	9	106	84	224	8	2	12	72.82	138	7	0.073	-3.775	-5.2	1.99223e-07	1.61471e-06	0.2395	0.4945	0.3567	0.3567	TRUE	0.8331	Belongs to the protein kinase superfamily. Ser Thr protein kinase family	no
eug28086	7	9	50	0	0	0	6	6	28	0	0	0	6.68	13	0	0.073	-3.77	-2.869	0.0041189	0.011218	1.0881	2.2085	1.7888	1.7888	TRUE	5.7991	-	no
eug4029	200	391	341	29	1	2	159	263	194	26	2	3	107.85	205	10	0.073	-3.769	-4.634	3.58395e-06	2.22023e-05	0.6289	0.4383	0.5265	0.5265	TRUE	2.8612	Mechanosensitive ion channel protein	no
eug5404	654	638	858	48	14	13	521	429	488	43	33	18	255.29	479	31	0.073	-3.768	-7.393	1.4328e-13	3.46064e-12	0.0342	0.3708	0.1786	0.1786	TRUE	0.8615	Pollen-specific protein SF3-like	no
eug27455	273	184	279	3	3	14	217	124	159	3	7	19	88.15	167	10	0.073	-3.768	-5.134	2.84403e-07	2.21838e-06	0.303	0.4644	0.3844	0.3844	TRUE	0.8791	transcription factor	no
eug24889	54	45	62	4	0	0	43	30	35	4	0	0	18.68	36	1	0.073	-3.768	-3.691	0.000223162	0.000879203	0.0121	0.9959	0.6326	0.6326	TRUE	1.7223	May act as a component of the auxin efflux carrier	no
eug29075	530	821	620	38	16	11	422	552	353	34	38	15	235.6	442	29	0.073	-3.767	-7.01	2.39011e-12	4.75014e-11	0.0759	0.3749	0.201	0.201	TRUE	0.392	Belongs to the IPP transferase family	no
eug28639	3873	4324	3787	328	57	72	3085	2905	2154	293	135	99	1445.39	2715	176	0.074	-3.764	-6.948	3.69417e-12	7.06815e-11	0.1841	0.3301	0.2274	0.2274	TRUE	3.7385	Thioredoxin	no
eug12001	347	384	883	22	4	25	276	258	502	20	9	35	183.4	345	21	0.074	-3.764	-6.15	7.77097e-10	9.85411e-09	0.1714	0.3901	0.2687	0.2687	TRUE	1.8546	transcription factor	no
eug1136	445	478	342	7	0	27	354	321	195	6	0	37	152.28	290	14	0.074	-3.763	-4.306	1.6595e-05	8.74922e-05	1.0888	0.4042	0.664	0.664	TRUE	4.8341	RNA helicase	no
eug16888	236	232	247	12	6	5	188	156	141	11	14	7	86.04	162	11	0.074	-3.759	-6.513	7.35741e-11	1.11146e-09	0	0.4679	0.1947	0.1947	TRUE	0.2314	NAD(P)H-quinone oxidoreductase subunit M	no
eug400	366	179	45	4	7	2	291	120	26	4	17	3	76.72	146	8	0.074	-3.758	-4.11	3.94949e-05	0.000189093	0.8769	0.4857	0.7016	0.7016	TRUE	0.1518	two-component response regulator	no
eug29933	91	42	88	3	0	3	72	28	50	3	0	4	26.26	50	2	0.074	-3.757	-4.216	2.48795e-05	0.000124762	0.1744	0.8012	0.467	0.467	TRUE	0.0923	Belongs to the protein kinase superfamily. Ser Thr protein kinase family	no
eug15654	5261	4913	3548	133	106	188	4190	3301	2019	119	251	260	1689.91	3170	210	0.074	-3.755	-7.16	8.07429e-13	1.73758e-11	0.1454	0.3289	0.2123	0.2123	TRUE	0.1266	Histone H1	no
eug26988	304	365	502	20	4	16	242	245	286	18	9	22	137.07	258	16	0.074	-3.755	-7.12	1.08121e-12	2.2931e-11	0.0064	0.4134	0.1742	0.1742	TRUE	0.2906	Enoyl-(Acyl carrier protein) reductase	no
eug27301	240	450	363	24	4	9	191	302	207	21	9	12	123.9	233	14	0.074	-3.754	-6.537	6.25826e-11	9.59538e-10	0.0669	0.4231	0.2134	0.2134	TRUE	0.9084	MMS19 nucleotide excision repair protein homolog	no
eug12352	9	32	46	0	0	1	7	22	26	0	0	1	9.37	18	0	0.074	-3.754	-3.096	0.00196179	0.00591853	0	1.6663	1.0151	1.0151	TRUE	0.3132	#N/A	no
eug18151	4138	2739	3748	257	60	82	3296	1840	2132	230	142	113	1292.27	2423	162	0.074	-3.752	-7.55	4.35484e-14	1.14475e-12	0.116	0.3312	0.1874	0.1874	TRUE	0.6215	serine-type endopeptidase activity	no
eug12833.1	4585	5710	3674	389	54	105	3652	3837	2090	348	128	145	1699.9	3193	207	0.074	-3.749	-6.685	2.3155e-11	3.83647e-10	0.2161	0.3288	0.2467	0.2467	TRUE	3.9365	#N/A	no
eug27052	28	19	31	0	1	0	22	13	18	0	2	0	9.18	18	1	0.074	-3.748	-3.127	0.00176724	0.00541513	0.0346	1.6943	0.9302	0.9302	TRUE	0.89	Belongs to the 'GDSL' lipolytic enzyme family	no
eug5979	2706	4823	1290	11	28	174	2155	3241	734	10	66	240	1074.36	2043	105	0.074	-3.747	-4.297	1.72825e-05	9.06744e-05	1.0109	0.3331	0.706	0.706	TRUE	0.2939	Belongs to the glycosyltransferase 1 family. Bacterial plant glycogen synthase subfamily	no
eug5701	23	17	41	0	1	0	18	11	23	0	2	0	9.24	17	1	0.075	-3.745	-3.115	0.00183649	0.00559395	0.0949	1.6853	0.9527	0.9527	TRUE	0.8769	leucine-rich repeat extensin-like protein	no
eug29976	1025	1202	1358	4	11	72	816	808	773	4	26	99	420.94	799	43	0.075	-3.744	-4.496	6.93309e-06	4.01513e-05	0.8455	0.3514	0.6155	0.6155	TRUE	9.0636	inactive leucine-rich repeat receptor-like protein kinase	no
eug20225	157	159	360	15	3	4	125	107	205	13	7	6	77.12	146	9	0.075	-3.743	-5.722	1.05197e-08	1.08201e-07	0.116	0.4848	0.2711	0.2711	TRUE	0.6186	MADS-box protein	no
eug27303	131	116	643	10	7	5	104	78	366	9	17	7	96.75	183	11	0.075	-3.743	-4.914	8.94326e-07	6.35752e-06	0.4174	0.4517	0.435	0.435	TRUE	2.607	histidine-containing phosphotransfer protein	no
eug8855	22	15	44	0	0	1	18	10	25	0	0	1	9	18	0	0.075	-3.743	-3.119	0.00181169	0.0055307	0	1.7213	0.9392	0.9392	TRUE	0.2432	N-acetyltransferase	no
eug29796	2125	2322	3274	142	52	80	1692	1560	1863	127	123	110	912.66	1705	120	0.075	-3.742	-9.874	5.41242e-23	4.64924e-21	0	0.3352	0.1017	0.1017	TRUE	0.0762	ATP synthase delta chain	no
eug18266	272	302	308	23	3	6	217	203	175	21	7	8	105.12	198	12	0.075	-3.742	-6.181	6.37198e-10	8.20682e-09	0.0226	0.4413	0.2374	0.2374	TRUE	1.7709	CorA-like Mg2+ transporter protein	no
eug7257	42	85	218	8	1	0	33	57	124	7	2	0	37.35	71	3	0.075	-3.74	-3.989	6.62487e-05	0.000298854	0.6438	0.6588	0.652	0.652	TRUE	0.5883	WAT1-related protein	no
eug1843	17	45	47	1	0	1	14	30	27	1	0	1	12.13	24	1	0.075	-3.739	-3.401	0.000670649	0.00232351	0	1.3602	0.6601	0.6601	TRUE	0.5515	Protein PLASTID MOVEMENT IMPAIRED	yes
eug9998.1	23	10	19	0	0	0	18	7	11	0	0	0	5.97	12	0	0.075	-3.736	-2.897	0.0037728	0.0103897	0.2118	2.4307	1.5727	1.5727	TRUE	0.124	#N/A	no
eug16270	138	107	201	9	3	2	110	72	114	8	7	3	52.35	99	6	0.075	-3.734	-5.422	5.90186e-08	5.27493e-07	0.0546	0.5622	0.2766	0.2766	TRUE	0.5919	Belongs to the multi antimicrobial extrusion (MATE) (TC 2.A.66.1) family	no
eug21414	18428	15092	32188	1430	364	611	14676	10141	18312	1279	863	844	7685.82	14376	995	0.075	-3.733	-8.333	7.85215e-17	3.07056e-15	0.0703	0.3231	0.1532	0.1532	TRUE	0.0713	metallothionein-like protein	no
eug14487.2	736	494	1185	76	6	6	586	332	674	68	14	8	280.46	531	30	0.075	-3.733	-4.968	6.75599e-07	4.94299e-06	0.5502	0.3663	0.4662	0.4662	TRUE	2.5961	#N/A	no
eug28320	8	1	78	0	0	0	6	1	44	0	0	0	8.57	17	0	0.075	-3.733	-2.742	0.00609993	0.0157683	3.6891	1.7919	2.4623	2.4623	TRUE	1.1554	Belongs to the multicopper oxidase family	no
eug28703	19	34	22	1	0	0	15	23	13	1	0	0	8.56	17	0	0.075	-3.732	-3.118	0.00181889	0.00554938	0	1.7928	0.9157	0.9157	TRUE	0.4232	Pentatricopeptide repeat-containing protein	no
eug21026	161	250	171	13	0	7	128	168	97	12	0	10	69.13	131	7	0.075	-3.73	-5.09	3.58184e-07	2.74181e-06	0.1201	0.5037	0.3658	0.3658	TRUE	0.375	Geranylgeranyl transferase	no
eug12058	38	24	138	1	0	3	30	16	79	1	0	4	21.66	42	2	0.075	-3.729	-3.621	0.000293189	0.0011186	0.5624	0.9033	0.7306	0.7306	TRUE	0.4315	Kinase interacting protein	no
eug29115	49	2	142	3	0	0	39	1	81	3	0	0	20.64	40	1	0.075	-3.728	-3.025	0.00248595	0.00725571	2.229	0.932	1.4854	1.4854	TRUE	0.154	WAT1-related protein	yes
eug16945	23441	15855	20742	1023	542	454	18669	10653	11800	915	1285	627	7324.89	13707	942	0.076	-3.724	-7.693	1.44267e-14	4.074e-13	0.1104	0.3231	0.181	0.181	TRUE	0.9832	Photosystem II reaction center W protein	no
eug7056	11	18	24	0	0	0	9	12	14	0	0	0	5.75	12	0	0.076	-3.724	-2.906	0.00366628	0.0101386	0	2.5124	1.5073	1.5073	TRUE	0.1938	-	no
eug1612.1	5835	52	1687	214	3	9	4647	35	960	191	7	12	975.46	1881	70	0.076	-3.722	-3.379	0.00072668	0.00249394	2.3497	0.3343	1.4025	1.4025	TRUE	0.5996	#N/A	no
eug16902	1	16	63	0	0	0	1	11	36	0	0	0	7.9	16	0	0.076	-3.72	-2.759	0.00579759	0.0151219	2.9722	1.9169	2.2863	2.2863	TRUE	0.1913	G-type lectin S-receptor-like serine threonine-protein kinase	no
eug20543	818	714	1974	44	8	61	651	480	1123	39	19	84	399.47	751	47	0.076	-3.714	-5.816	6.03201e-09	6.4331e-08	0.294	0.353	0.3193	0.3193	TRUE	0.5407	methyltransferase	no
eug11811	251	472	332	35	1	2	200	317	189	31	2	3	123.73	235	12	0.076	-3.713	-4.43	9.44008e-06	5.28222e-05	0.7681	0.4233	0.5861	0.5861	TRUE	8.1539	phosphatase 2C	no
eug18152	327	258	564	30	2	10	260	173	321	27	5	14	133.34	251	15	0.076	-3.711	-5.686	1.3014e-08	1.31939e-07	0.1967	0.4159	0.3049	0.3049	TRUE	0.459	#N/A	no
eug20694	355	542	563	21	11	17	283	364	320	19	26	23	172.59	322	23	0.076	-3.709	-7.746	9.46062e-15	2.72407e-13	0	0.3944	0.1438	0.1438	TRUE	0.0995	-	no
eug24509	1605	974	1606	33	50	28	1278	654	914	30	119	39	505.51	949	63	0.077	-3.707	-5.866	4.45221e-09	4.86968e-08	0.2926	0.3463	0.3149	0.3149	TRUE	0.5341	Belongs to the GST superfamily	no
eug8797	320	358	697	36	0	12	255	241	397	32	0	17	156.78	298	16	0.077	-3.707	-4.68	2.86642e-06	1.81349e-05	0.7362	0.4018	0.5148	0.5148	TRUE	3.6628	ZINC FINGER protein	no
eug2212	389	905	790	26	7	36	310	608	449	23	17	50	242.82	456	30	0.077	-3.706	-6.33	2.45498e-10	3.40776e-09	0.1604	0.3733	0.2503	0.2503	TRUE	0.2259	peptide chain release factor	no
eug5551	54	65	132	1	0	5	43	44	75	1	0	7	28.26	54	3	0.077	-3.705	-4.024	5.72717e-05	0.000262863	0.1774	0.7673	0.5586	0.5586	TRUE	1.6979	Protein BIG GRAIN 1-like	no
eug3917	840	1301	1808	72	10	60	669	874	1029	64	24	83	457.12	857	57	0.077	-3.703	-6.667	2.60981e-11	4.27951e-10	0.1491	0.349	0.2319	0.2319	TRUE	0.4308	Belongs to the argonaute family	no
eug9850	28	28	63	0	0	2	22	19	36	0	0	3	13.29	26	1	0.077	-3.7	-3.309	0.00093668	0.00310563	0.1064	1.2699	0.7873	0.7873	TRUE	0.8484	LRR receptor-like serine threonine-protein kinase	no
eug4375	278	240	317	9	6	12	221	161	180	8	14	17	100.31	187	13	0.077	-3.696	-6.514	7.3387e-11	1.10945e-09	0.0253	0.447	0.1979	0.1979	TRUE	0.5067	Lymphoid organ expressed yellow head virus receptor protein	no
eug7797	519	861	774	55	8	20	413	579	440	49	19	28	254.66	477	32	0.077	-3.692	-6.946	3.7499e-12	7.16811e-11	0.0772	0.3709	0.1993	0.1993	TRUE	1.6395	Belongs to the glycosyl hydrolase 47 family	no
eug22875	42	97	185	2	0	6	33	65	105	2	0	8	35.66	68	3	0.077	-3.69	-4.095	4.2128e-05	0.000200159	0.4377	0.6748	0.573	0.573	TRUE	0.3592	sulfate transporter	no
eug9004	451	252	355	8	13	8	359	169	202	7	31	11	129.92	243	16	0.078	-3.688	-5.462	4.71837e-08	4.2957e-07	0.2629	0.4184	0.3327	0.3327	TRUE	1.0673	Late embryogenesis abundant protein	no
eug21959	1729	1629	1669	141	16	48	1377	1095	950	126	38	66	608.57	1141	77	0.078	-3.687	-6.684	2.3322e-11	3.85729e-10	0.1573	0.3421	0.2319	0.2319	TRUE	1.2273	Belongs to the ALAD family	no
eug25522	5	3	70	0	0	0	4	2	40	0	0	0	7.64	15	0	0.078	-3.685	-2.743	0.00608942	0.0157458	2.7787	1.9715	2.27	2.27	TRUE	12.5358	Belongs to the small GTPase superfamily. Rho family	no
eug28655	161	283	516	17	0	14	128	190	294	15	0	19	107.75	204	11	0.078	-3.684	-4.798	1.6027e-06	1.07212e-05	0.4943	0.4384	0.4566	0.4566	TRUE	0.348	alpha-galactosidase	no
eug663	240	381	1172	6	0	35	191	256	667	5	0	48	194.6	371	18	0.078	-3.684	-3.86	0.000113452	0.000480488	1.5755	0.3862	0.8758	0.8758	TRUE	3.5714	Belongs to the glycosyl hydrolase 5 (cellulase A) family	no
eug18045	4	8	58	0	0	0	3	5	33	0	0	0	6.93	14	0	0.078	-3.683	-2.777	0.00548273	0.0143994	1.8529	2.1408	2.0349	2.0349	TRUE	7.1169	Wound-induced protein	no
eug18556	361	358	504	33	2	12	288	241	287	30	5	17	144.27	272	17	0.078	-3.682	-5.887	3.92661e-09	4.33872e-08	0.1178	0.4088	0.2776	0.2776	TRUE	2.1727	belongs to the protein kinase superfamily	no
eug19721	196	208	279	5	2	14	156	140	159	4	5	19	80.52	152	9	0.078	-3.678	-5.359	8.35339e-08	7.26366e-07	0.0945	0.4779	0.3187	0.3187	TRUE	2.1825	BTB POZ domain-containing protein	no
eug4492	15	16	19	0	0	0	12	11	11	0	0	0	5.58	11	0	0.078	-3.678	-2.877	0.0040131	0.0109691	0	2.578	1.515	1.515	TRUE	0.109	Transcriptional activator that specifically binds 5'- GATA-3' or 5'-GAT-3' motifs within gene promoters	no
eug17392	436	290	430	18	9	13	347	195	245	16	21	18	140.35	262	18	0.078	-3.677	-6.924	4.38487e-12	8.30456e-11	0.0586	0.4112	0.1808	0.1808	TRUE	0.1557	Prolycopene isomerase	no
eug12057	263	49	167	3	3	7	209	33	95	3	7	10	59.48	112	7	0.078	-3.676	-4.401	1.07914e-05	5.96197e-05	0.5159	0.5333	0.5231	0.5231	TRUE	0.1259	BEST Arabidopsis thaliana protein match is Protein of	no
eug20988	77684	52168	88170	4867	1857	658	61869	35052	50161	4353	4402	909	26124.5	49027	3221	0.078	-3.675	-5.794	6.88714e-09	7.2808e-08	0.2306	0.3219	0.331	0.331	TRUE	0.4714	Photosystem II 10 kDa polypeptide	no
eug15182	151	156	199	12	0	6	120	105	113	11	0	8	59.55	113	6	0.078	-3.673	-5.129	2.91609e-07	2.2677e-06	0	0.533	0.3329	0.3329	TRUE	0.8839	Allows the formation of correctly charged Gln-tRNA(Gln) through the transamidation of misacylated Glu-tRNA(Gln) in chloroplasts and mitochondria. The reaction takes place in the presence of glutamine and ATP through an activated gamma-phospho- Glu-tRNA(Gln)	no
eug2832	6657	11187	9012	724	79	290	5302	7517	5127	648	187	400	3196.82	5982	412	0.079	-3.67	-6.649	2.96031e-11	4.82726e-10	0.1794	0.3254	0.2406	0.2406	TRUE	2.9112	Triose phosphate phosphate translocator	no
eug5670	5	18	36	0	0	0	4	12	20	0	0	0	6.09	12	0	0.079	-3.67	-2.823	0.00475863	0.0127406	0.6588	2.3897	1.7444	1.7444	TRUE	0.0547	BEST Arabidopsis thaliana protein match is Protein of	no
eug1553	264	315	555	38	1	2	210	212	316	34	2	3	129.46	246	13	0.079	-3.668	-4.349	1.3686e-05	7.38431e-05	0.8091	0.4188	0.6033	0.6033	TRUE	8.8369	DNA-dependent RNA polymerase catalyzes the transcription of DNA into RNA using the four ribonucleoside triphosphates as substrates	no
eug7640	122	75	73	7	0	2	97	50	42	6	0	3	33.02	63	3	0.079	-3.666	-4.268	1.97416e-05	0.000101731	0.2317	0.7031	0.4793	0.4793	TRUE	0.9853	helicase MAGATAMA	no
eug4663	323	384	460	25	9	8	257	258	262	22	21	11	138.62	259	18	0.079	-3.664	-7.052	1.7682e-12	3.61206e-11	0	0.4123	0.1708	0.1708	TRUE	0.5232	Peptidyl-prolyl cis-trans isomerase	no
eug6974	11226	9605	17738	907	256	311	8941	6454	10091	811	607	429	4555.56	8495	616	0.079	-3.663	-8.093	5.83064e-16	2.02543e-14	0.0708	0.3242	0.1564	0.1564	TRUE	0.2898	Protein TIC 62, chloroplastic	no
eug4005	206	416	175	18	6	3	164	280	100	16	14	4	96.27	181	11	0.079	-3.663	-5.262	1.42593e-07	1.18568e-06	0.2597	0.4523	0.3452	0.3452	TRUE	0.1554	Hydrolase, alpha beta fold family protein	no
eug12909	1085	1512	1759	75	32	52	864	1016	1001	67	76	72	515.92	960	72	0.079	-3.659	-9.273	1.80908e-20	1.14986e-18	0	0.3458	0.107	0.107	TRUE	0.0919	Aldo/keto reductase family	no
eug23884	12	5	44	0	0	0	10	3	25	0	0	0	6.32	13	0	0.079	-3.658	-2.794	0.00520006	0.013752	1.0937	2.3138	1.8569	1.8569	TRUE	0.1951	40s ribosomal protein	no
eug3290	71	43	0	1	0	0	57	29	0	1	0	0	14.39	29	0	0.079	-3.657	-2.73	0.00633692	0.0162418	4.8289	1.1972	2.306	2.306	TRUE	0.0503	Cysteine-rich receptor-like protein kinase	yes
eug21227	82	135	154	6	2	4	65	91	88	5	5	6	43.21	81	5	0.079	-3.656	-5.418	6.03815e-08	5.38737e-07	0	0.6131	0.2433	0.2433	TRUE	0.2867	187-kDa microtubule-associated protein	no
eug30371	1203	1702	2794	143	3	63	958	1144	1590	128	7	87	652.21	1231	74	0.079	-3.656	-4.813	1.48928e-06	1.00213e-05	0.6422	0.3407	0.4973	0.4973	TRUE	1.5084	LRR receptor-like serine threonine-protein kinase	no
eug7866	55	24	32	0	0	2	44	16	18	0	0	3	13.48	26	1	0.079	-3.653	-3.22	0.00128244	0.00408446	0.3423	1.2561	0.88	0.88	TRUE	2.4638	domain-containing protein	no
eug16111.1	227	269	575	16	6	14	181	181	327	14	14	19	122.75	230	16	0.08	-3.649	-6.484	8.94588e-11	1.33765e-09	0.0842	0.4241	0.2057	0.2057	TRUE	1.5972	#N/A	no
eug15880	49	36	43	1	1	1	39	24	24	1	2	1	15.39	29	1	0.08	-3.649	-3.703	0.000212708	0.000843158	0	1.1404	0.5007	0.5007	TRUE	0.6233	reductase	no
eug22328	183	299	402	12	3	15	146	201	229	11	7	21	102.32	192	13	0.08	-3.648	-6.114	9.71994e-10	1.21234e-08	0.0582	0.4446	0.231	0.231	TRUE	0.5312	Accessory subunit of the mitochondrial membrane respiratory chain NADH dehydrogenase (Complex I), that is believed not to be involved in catalysis. Complex I functions in the transfer of electrons from NADH to the respiratory chain. The immediate electron acceptor for the enzyme is believed to be ubiquinone	no
eug16178	421	372	722	38	2	18	335	250	411	34	5	25	176.6	332	21	0.08	-3.647	-5.645	1.64877e-08	1.63839e-07	0.2179	0.3928	0.3109	0.3109	TRUE	0.403	Peptidase, trypsin-like serine and cysteine proteases	no
eug3884	31	23	46	2	0	0	25	15	26	2	0	0	11.35	22	1	0.08	-3.647	-3.231	0.00123311	0.00394695	0	1.4317	0.7805	0.7805	TRUE	0.7338	Type I inositol 1,4,5-trisphosphate 5-phosphatase CVP2-like	no
eug21866	1922	2132	2730	139	50	70	1531	1433	1553	124	119	97	809.32	1506	113	0.08	-3.646	-9.49	2.32038e-21	1.64835e-19	0.0016	0.337	0.1046	0.1046	TRUE	0.1563	F-box protein SKIP16-like	no
eug13941	1137	979	1009	34	21	53	906	658	574	30	50	73	381.79	713	51	0.08	-3.644	-7.025	2.14226e-12	4.31605e-11	0.1013	0.3544	0.1964	0.1964	TRUE	0.6039	Belongs to the UDP-glycosyltransferase family	no
eug19691	28	62	2	0	0	1	22	42	1	0	0	1	11.08	22	0	0.08	-3.643	-2.857	0.00427346	0.0115805	1.7154	1.4588	1.5809	1.5809	TRUE	0.1075	glutaredoxin family	no
eug9304	34	30	9	1	0	0	27	20	5	1	0	0	8.88	17	0	0.08	-3.642	-2.976	0.00291902	0.00832326	0	1.7413	1.1438	1.1438	TRUE	0.1628	gamma-glutamylcyclotransferase At3g02910	no
eug28781	9531	12105	11676	803	206	339	7591	8134	6643	718	488	468	4006.93	7456	558	0.08	-3.641	-9.04	1.56293e-19	8.6488e-18	0.0347	0.3246	0.1218	0.1218	TRUE	0.7463	Photosystem I reaction center subunit V	no
eug26249	209	201	253	5	4	12	166	135	144	4	9	17	79.33	148	10	0.08	-3.639	-5.687	1.29149e-08	1.31064e-07	0.0121	0.4803	0.2629	0.2629	TRUE	1.204	RIBOSOMAL protein	no
eug21090	142	570	724	18	7	20	113	383	412	16	17	28	161.38	303	20	0.08	-3.639	-5.58	2.40718e-08	2.31582e-07	0.2617	0.3995	0.3154	0.3154	TRUE	2.373	leucine-rich repeat receptor-like serine threonine-protein kinase	no
eug12799	318	172	133	7	7	5	253	116	76	6	17	7	79.04	148	10	0.08	-3.638	-5.047	4.48205e-07	3.379e-06	0.2846	0.4808	0.3668	0.3668	TRUE	0.368	Belongs to the small GTPase superfamily. Rho family	no
eug4034	1170	1375	1035	73	26	39	932	924	589	65	62	54	437.55	815	60	0.08	-3.637	-8.155	3.5025e-16	1.26373e-14	0.0414	0.3502	0.1399	0.1399	TRUE	0.7097	Soluble inorganic pyrophosphatase 1	no
eug29487	231	116	133	3	7	2	184	78	76	3	17	3	59.94	113	8	0.08	-3.636	-4.466	7.98066e-06	4.54867e-05	0.4491	0.5317	0.4899	0.4899	TRUE	3.2085	Anthranilate N-benzoyltransferase protein	no
eug11866	528	479	1124	1	5	44	421	322	639	1	12	61	242.55	461	25	0.08	-3.635	-4.001	6.32029e-05	0.000286752	1.1767	0.3734	0.7747	0.7747	TRUE	2.1372	Homeobox-leucine zipper protein	no
eug3438.2	3	29	28	0	0	0	2	19	16	0	0	0	6.3	12	0	0.081	-3.633	-2.775	0.00552373	0.0144941	1.1394	2.3215	1.8918	1.8918	TRUE	0.4406	#N/A	no
eug3839	7395	8534	10550	424	286	35	5890	5734	6002	379	678	48	3121.87	5875	368	0.081	-3.631	-4.884	1.03979e-06	7.2633e-06	0.5979	0.3255	0.4805	0.4805	TRUE	6.4789	Chloroplast stem-loop binding protein of 41 kDa b	no
eug2276	231	147	294	12	1	11	184	99	167	11	2	15	79.72	150	9	0.081	-3.629	-5.415	6.1183e-08	5.4494e-07	0.117	0.4795	0.3008	0.3008	TRUE	0.536	-	no
eug9602	22	55	133	0	1	3	18	37	76	0	2	4	22.78	44	2	0.081	-3.627	-3.567	0.000361467	0.00134608	0.6001	0.8747	0.7506	0.7506	TRUE	0.3085	Belongs to the TRAFAC class dynamin-like GTPase superfamily. Dynamin Fzo YdjA family	no
eug2104.1	471	596	924	1	5	42	375	400	526	1	12	58	228.67	434	24	0.081	-3.626	-4.05	5.12724e-05	0.00023815	1.1133	0.3765	0.7425	0.7425	TRUE	8.238	#N/A	no
eug30619	359	431	379	23	1	20	286	290	216	21	2	28	140.28	264	17	0.081	-3.625	-5.438	5.37581e-08	4.84696e-07	0.1886	0.4112	0.3285	0.3285	TRUE	1.2884	Notchless protein homolog	no
eug9442	74	157	124	7	1	4	59	105	71	6	2	6	41.52	78	5	0.081	-3.624	-5.051	4.39682e-07	3.32352e-06	0	0.6249	0.2966	0.2966	TRUE	0.3128	Ring finger protein	no
eug14460	114	474	1087	23	6	22	91	318	618	21	14	30	182.14	342	22	0.081	-3.621	-4.992	5.97755e-07	4.40801e-06	0.4393	0.3906	0.4195	0.4195	TRUE	0.0763	Belongs to the NPH3 family	no
eug28243	95	67	277	13	0	0	76	45	158	12	0	0	48.32	93	4	0.081	-3.621	-3.585	0.000336702	0.0012651	1.7363	0.5822	0.9195	0.9195	TRUE	1.3311	#N/A	no
eug26678	794	679	630	59	7	22	632	456	358	53	17	30	257.79	482	33	0.081	-3.619	-6.351	2.14047e-10	3.00985e-09	0.1412	0.3703	0.238	0.238	TRUE	0.4051	Protein phosphatase 2C	no
eug28349	534	748	927	65	12	9	425	503	527	58	28	12	259.05	485	33	0.081	-3.619	-5.917	3.27477e-09	3.69808e-08	0.214	0.3701	0.2826	0.2826	TRUE	3.412	psbQ-like protein 1	no
eug9671	426	354	297	28	1	14	339	238	169	25	2	19	132.14	249	15	0.081	-3.617	-5.236	1.6392e-07	1.34881e-06	0.2946	0.4168	0.358	0.358	TRUE	0.3196	phosphatase 2C	no
eug7916	1564	2301	2078	60	36	109	1246	1546	1182	54	85	151	710.57	1325	97	0.082	-3.616	-6.948	3.69272e-12	7.06815e-11	0.1334	0.3391	0.2052	0.2052	TRUE	2.2149	Protein of unknown function (DUF1517)	no
eug24153.1	132	132	235	12	2	4	105	89	134	11	5	6	58.09	109	7	0.082	-3.613	-5.555	2.77044e-08	2.63564e-07	0.0395	0.5384	0.2514	0.2514	TRUE	0.4208	#N/A	no
eug3416	74	104	116	3	0	6	59	70	66	3	0	8	34.3	65	4	0.082	-3.611	-4.477	7.58719e-06	4.34855e-05	0	0.6889	0.4028	0.4028	TRUE	1.2455	wall-associated receptor kinase-like	no
eug18328.1	176	269	405	20	0	11	140	181	230	18	0	15	97.4	184	11	0.082	-3.609	-4.892	9.98259e-07	7.00964e-06	0.3034	0.4508	0.4089	0.4089	TRUE	0.5354	#N/A	no
eug2084	1296	1929	1439	127	10	58	1032	1296	819	114	24	80	560.73	1049	73	0.082	-3.608	-5.988	2.12425e-09	2.47648e-08	0.2398	0.3439	0.285	0.285	TRUE	0.4907	plasma membrane ATPase	no
eug10441	156	91	69	5	3	2	124	61	39	4	7	3	39.83	75	5	0.082	-3.608	-4.571	4.86535e-06	2.90735e-05	0.2392	0.6378	0.3982	0.3982	TRUE	0.2707	Subtilisin-like protease	no
eug5777	28	30	12	1	0	0	22	20	7	1	0	0	8.36	16	0	0.082	-3.607	-2.983	0.00285819	0.00817138	0	1.8282	1.0619	1.0619	TRUE	1.731	basic helix-loop-helix protein	no
eug17421	1246	895	1704	56	20	66	992	601	969	50	47	91	458.63	854	63	0.082	-3.606	-7.183	6.82298e-13	1.48858e-11	0.0893	0.3489	0.185	0.185	TRUE	1.2251	metal-nicotianamine transporter	no
eug7446	75	77	211	1	3	5	60	52	120	1	7	7	41.07	77	5	0.082	-3.604	-4.371	1.23477e-05	6.73661e-05	0.2969	0.6282	0.4633	0.4633	TRUE	1.9222	belongs to the protein kinase superfamily	no
eug2757	314	506	748	21	4	30	250	340	426	19	9	41	180.88	339	23	0.082	-3.602	-5.863	4.55808e-09	4.96696e-08	0.1751	0.3911	0.2764	0.2764	TRUE	0.4292	Blue copper	no
eug9175	1105	1197	1200	66	23	49	880	804	683	59	55	68	424.71	789	61	0.082	-3.601	-8.71	3.0296e-18	1.42329e-16	0.0122	0.3511	0.1174	0.1174	TRUE	0.1077	Catalyzes the 6-electron oxidation of protoporphyrinogen-IX to form protoporphyrin-IX	no
eug29114	19	4	33	0	0	0	15	3	19	0	0	0	6.1	12	0	0.082	-3.601	-2.761	0.00576611	0.0150532	0.9912	2.3876	1.8691	1.8691	TRUE	0.3688	NAC domain-containing protein	no
eug6593	180	359	506	29	3	8	143	241	288	26	7	11	119.42	224	15	0.083	-3.599	-5.597	2.18417e-08	2.12015e-07	0.185	0.4269	0.2935	0.2935	TRUE	0.6021	Peptidyl-prolyl cis-trans isomerase	no
eug6911	208	275	273	21	2	7	166	185	155	19	5	10	89.82	169	11	0.083	-3.597	-5.849	4.9602e-09	5.3681e-08	0.0076	0.4617	0.2459	0.2459	TRUE	1.5252	CLASP N terminal	no
eug29722	160	263	539	19	1	14	127	177	307	17	2	19	108.25	204	13	0.083	-3.597	-5.148	2.62946e-07	2.06989e-06	0.2734	0.4378	0.3598	0.3598	TRUE	0.3378	Belongs to the TRAFAC class myosin-kinesin ATPase superfamily. Kinesin family	no
eug14426	23571	20429	25611	1348	551	847	18772	13727	14570	1206	1306	1170	8458.5	15690	1227	0.083	-3.595	-9.685	3.4947e-22	2.77013e-20	0.0158	0.3229	0.1032	0.1032	TRUE	0.3614	glycine-rich RNA-binding	no
eug6281	4662	4633	4676	384	93	106	3713	3113	2660	343	220	146	1699.41	3162	236	0.083	-3.595	-7.448	9.46151e-14	2.32907e-12	0.0989	0.3288	0.178	0.178	TRUE	0.5229	Chloroplast stem-loop binding protein of 41 kDa	no
eug7478	15	3	43	0	0	0	12	2	24	0	0	0	6.4	13	0	0.083	-3.595	-2.735	0.00623903	0.016047	1.5115	2.2891	2.0025	2.0025	TRUE	0.065	NAC domain-containing protein	no
eug7505.1	75	142	209	12	0	3	60	95	119	11	0	4	48.15	91	5	0.083	-3.593	-4.477	7.55486e-06	4.33365e-05	0.2477	0.5831	0.4504	0.4504	TRUE	0.7092	#N/A	no
eug29993	157	196	234	13	3	6	125	132	133	12	7	8	69.48	130	9	0.083	-3.591	-6.19	6.00876e-10	7.78296e-09	0	0.5028	0.1918	0.1918	TRUE	0.2518	Methylmalonate-semialdehyde dehydrogenase acylating , mitochondrial-like	no
eug29435	345	369	572	36	2	14	275	248	325	32	5	19	150.73	283	19	0.083	-3.591	-5.677	1.37118e-08	1.38263e-07	0.156	0.405	0.2913	0.2913	TRUE	1.7606	Tryptophan/tyrosine permease family	no
eug9963	62	163	19	5	1	1	49	110	11	4	2	1	29.66	57	2	0.083	-3.59	-3.708	0.000209072	0.000830224	0.6865	0.7464	0.7113	0.7113	TRUE	0.0961	Lysosomal Pro-X carboxypeptidase-like	no
eug23234	35	32	62	0	2	0	28	22	35	0	5	0	14.9	28	2	0.083	-3.59	-3.218	0.00128994	0.00410327	0.0545	1.1673	0.8811	0.8811	TRUE	0.9468	Belongs to the sterol desaturase family	no
eug25363	469	522	392	25	5	24	374	351	223	22	12	33	169.11	316	22	0.083	-3.589	-6.419	1.37264e-10	1.99154e-09	0.0833	0.3959	0.2167	0.2167	TRUE	0.7754	serine threonine-protein kinase	no
eug23427	161	132	317	5	4	10	128	89	180	4	9	14	70.84	132	9	0.083	-3.589	-5.363	8.17716e-08	7.11947e-07	0.1373	0.4993	0.2929	0.2929	TRUE	0.1814	Zinc finger protein	no
eug10439	1027	1729	2529	180	12	27	818	1162	1439	161	28	37	607.53	1140	75	0.083	-3.589	-5.212	1.86515e-07	1.5195e-06	0.4305	0.3422	0.3924	0.3924	TRUE	1.0977	Nucleobase-ascorbate transporter	no
eug12777	419	556	1124	39	2	35	334	374	639	35	5	48	239.12	449	29	0.083	-3.589	-5.157	2.51323e-07	1.98984e-06	0.4007	0.3741	0.3871	0.3871	TRUE	1.786	May act as a component of the auxin efflux carrier	no
eug3100	484	768	1277	62	7	31	385	516	727	55	17	43	290.48	543	38	0.083	-3.587	-6.249	4.13808e-10	5.50225e-09	0.1633	0.3648	0.2455	0.2455	TRUE	0.2298	Protein phosphatase 2C and cyclic nucleotide-binding kinase domain-containing	no
eug20636	802	1041	1110	69	12	41	639	699	631	62	28	57	352.75	656	49	0.083	-3.584	-7.562	3.96709e-14	1.05225e-12	0.0045	0.3571	0.1587	0.1587	TRUE	0.666	ammonium transporter	no
eug13500	85	115	97	5	2	3	68	77	55	4	5	4	35.58	67	4	0.083	-3.584	-5.056	4.28026e-07	3.24018e-06	0	0.6755	0.2663	0.2663	TRUE	0.0882	Belongs to the cyclin family	no
eug3602	77	116	215	9	0	5	61	78	122	8	0	7	46.09	87	5	0.083	-3.583	-4.655	3.24638e-06	2.02763e-05	0.1403	0.5948	0.3921	0.3921	TRUE	0.3666	Glycerol-3-phosphate dehydrogenase NAD	no
eug20849	42	51	84	4	1	0	33	34	48	4	2	0	20.24	38	2	0.083	-3.583	-3.877	0.00010557	0.000450876	0.0286	0.944	0.5017	0.5017	TRUE	0.6987	Ribulose-1,5 bisphosphate carboxylase oxygenase large subunit N-methyltransferase	no
eug28239	792	1144	1271	108	9	20	631	769	723	97	21	28	378.01	708	49	0.084	-3.582	-5.652	1.58828e-08	1.58135e-07	0.2871	0.3548	0.3163	0.3163	TRUE	6.312	Phosphoglycerate mutase-like protein	no
eug26984	115	109	193	6	0	8	92	73	110	5	0	11	48.51	92	5	0.084	-3.582	-4.743	2.10172e-06	1.37066e-05	0.0452	0.5812	0.3757	0.3757	TRUE	0.6055	Belongs to the leguminous lectin family	no
eug21190	14	8	30	0	0	0	11	5	17	0	0	0	5.6	11	0	0.084	-3.582	-2.783	0.00538564	0.0141789	0.3023	2.5722	1.6956	1.6956	TRUE	0.0696	Mechanosensitive ion channel protein	no
eug17528	476	519	527	47	9	4	379	349	300	42	21	6	182.76	343	23	0.084	-3.58	-5.309	1.10016e-07	9.31775e-07	0.3136	0.3904	0.3503	0.3503	TRUE	3.0757	Belongs to the short-chain dehydrogenases reductases (SDR) family	no
eug25126	74	188	109	3	5	2	59	126	62	3	12	3	44.09	82	6	0.084	-3.577	-4.529	5.91899e-06	3.46261e-05	0.2424	0.6072	0.4174	0.4174	TRUE	2.2088	Belongs to the major facilitator superfamily. Sugar transporter (TC 2.A.1.1) family	no
eug4094	113	65	126	4	1	5	90	44	72	4	2	7	36.37	69	4	0.084	-3.574	-4.724	2.31203e-06	1.49546e-05	0.102	0.6679	0.3383	0.3383	TRUE	0.1563	UPF0496 protein	no
eug13403	18229	23514	20734	1639	486	427	14518	15799	11796	1466	1152	590	7553.5	14038	1069	0.084	-3.571	-7.346	2.0364e-13	4.77705e-12	0.0961	0.3231	0.1835	0.1835	TRUE	1.2626	Photosystem I reaction center subunit	no
eug24633	117	155	81	1	2	7	93	104	46	1	5	10	43.12	81	5	0.084	-3.571	-4.32	1.55698e-05	8.26393e-05	0.3306	0.6137	0.4793	0.4793	TRUE	1.2127	carbohydrate kinase family protein	no
eug3189	184	470	691	31	10	6	147	316	393	28	24	8	152.53	285	20	0.084	-3.569	-5.505	3.69971e-08	3.43688e-07	0.2435	0.404	0.3116	0.3116	TRUE	0.2252	Subtilisin-like protease	no
eug388.1	432	704	862	27	21	20	344	473	490	24	50	28	234.84	436	34	0.084	-3.568	-7.038	1.95185e-12	3.95572e-11	0.0515	0.3751	0.1784	0.1784	TRUE	0.7032	#N/A	no
eug10582	590	643	1083	76	9	11	470	432	616	68	21	15	270.43	506	35	0.084	-3.568	-5.587	2.30451e-08	2.23274e-07	0.2767	0.368	0.3164	0.3164	TRUE	5.2697	ion channel POLLUX-like	no
eug25106	372	218	298	7	3	20	296	146	170	6	7	28	108.88	204	14	0.084	-3.567	-5.073	3.92431e-07	2.98946e-06	0.3079	0.4372	0.368	0.368	TRUE	2.1592	G-type lectin S-receptor-like serine threonine-protein kinase	no
eug13097.1	170	241	244	15	0	10	135	162	139	13	0	14	77.23	145	9	0.085	-3.565	-5.014	5.33075e-07	3.96666e-06	0.0071	0.4846	0.3573	0.3573	TRUE	0.9699	#N/A	no
eug7064	21	25	53	2	0	0	17	17	30	2	0	0	10.91	21	1	0.085	-3.565	-3.148	0.00164566	0.00507745	0	1.4764	0.8253	0.8253	TRUE	0.9971	-	no
eug28623	604	1087	779	31	11	49	481	730	443	28	26	68	296.01	551	41	0.085	-3.563	-6.321	2.59584e-10	3.57669e-09	0.148	0.364	0.2358	0.2358	TRUE	2.2841	APO protein	no
eug24665	39	56	95	1	1	3	31	38	54	1	2	4	21.69	41	2	0.085	-3.562	-4.026	5.66375e-05	0.000260652	0	0.9024	0.4473	0.4473	TRUE	0.4637	-	yes
eug4274	161	285	233	22	2	3	128	191	133	20	5	4	80.14	151	10	0.085	-3.561	-5.024	5.05473e-07	3.77633e-06	0.2304	0.4787	0.3573	0.3573	TRUE	3.3173	PAP2 superfamily C-terminal	no
eug7546.1	299	287	284	11	4	17	238	193	162	10	9	23	105.89	198	14	0.085	-3.56	-6.025	1.69272e-09	2.00297e-08	0.0573	0.4404	0.2307	0.2307	TRUE	0.5914	#N/A	no
eug22895	52	44	54	1	0	3	41	30	31	1	0	4	17.79	34	2	0.085	-3.56	-3.721	0.000198552	0.000792894	0.015	1.0298	0.5352	0.5352	TRUE	0.8313	harpin-induced protein	no
eug26794	971	786	835	55	20	30	773	528	475	49	47	41	319.09	592	46	0.085	-3.558	-7.757	8.69188e-15	2.51684e-13	0.0432	0.3609	0.1457	0.1457	TRUE	0.6416	Abscisic acid receptor	no
eug5560	23	40	30	1	0	1	18	27	17	1	0	1	10.76	21	1	0.085	-3.558	-3.271	0.00107162	0.00349366	0	1.493	0.6581	0.6581	TRUE	0.4517	(NAC) domain-containing protein	no
eug7750	10	40	23	1	0	0	8	27	13	1	0	0	8.14	16	0	0.085	-3.558	-2.944	0.00324076	0.00909914	0	1.8702	1.0852	1.0852	TRUE	0.2394	Folate-Biopterin Transporter	no
eug14379	14	2	48	0	0	0	11	1	27	0	0	0	6.63	13	0	0.085	-3.558	-2.69	0.00714185	0.0179882	2.0653	2.2211	2.1624	2.1624	TRUE	0.0967	synthase	yes
eug20974	121	144	214	16	1	0	96	97	122	14	2	0	55.26	105	5	0.085	-3.557	-4.026	5.67586e-05	0.000260977	0.7861	0.5495	0.6285	0.6285	TRUE	4.7797	Protein kinase domain	no
eug29298	57	30	52	3	0	1	45	20	30	3	0	1	16.53	32	1	0.085	-3.557	-3.63	0.000283233	0.00108484	0	1.0836	0.5627	0.5627	TRUE	0.2484	AT-hook motif nuclear-localized protein	no
eug4081	214	333	337	32	0	2	170	224	192	29	0	3	102.88	195	11	0.085	-3.556	-3.988	6.67315e-05	0.000300768	1.1328	0.4439	0.704	0.704	TRUE	6.7149	B3 domain-containing transcription factor	no
eug13454	54	130	141	3	1	6	43	87	80	3	2	8	37.32	70	4	0.085	-3.555	-4.583	4.59449e-06	2.76322e-05	0.1319	0.6591	0.3744	0.3744	TRUE	0.9467	Belongs to the peptidase S10 family	no
eug28727	178	356	598	1	0	25	142	239	340	1	0	35	126.1	240	12	0.085	-3.555	-3.563	0.000365997	0.00136097	1.8761	0.4213	0.9997	0.9997	TRUE	1.033	LRR receptor-like serine threonine-protein kinase	no
eug14446	981	761	954	87	10	22	781	511	543	78	24	30	327.88	612	44	0.085	-3.554	-6.081	1.19498e-09	1.45769e-08	0.1876	0.3598	0.2593	0.2593	TRUE	3.7178	NAD(P)H-quinone oxidoreductase subunit M	no
eug28388	9	16	25	0	0	0	7	11	14	0	0	0	5.36	11	0	0.085	-3.554	-2.779	0.00545826	0.0143413	0	2.6738	1.6394	1.6394	TRUE	0.0921	regulation of cellular macromolecule biosynthetic process	no
eug23486	97	201	183	5	1	10	77	135	104	4	2	14	56.18	105	7	0.085	-3.553	-4.926	8.38864e-07	5.98398e-06	0.1214	0.5457	0.3449	0.3449	TRUE	0.5482	Belongs to the class I-like SAM-binding methyltransferase superfamily. Erg6 SMT family	no
eug7852	429	651	835	62	3	16	342	437	475	55	7	22	223.13	418	28	0.085	-3.551	-5.304	1.13136e-07	9.56227e-07	0.3254	0.3779	0.351	0.351	TRUE	4.0362	Ribonuclease E G-like protein, chloroplastic	no
eug3951	183	85	109	2	4	5	146	57	62	2	9	7	47.17	88	6	0.085	-3.551	-4.5	6.81024e-06	3.94621e-05	0.2978	0.5885	0.4289	0.4289	TRUE	3.2352	Senescence regulator	no
eug30490	1063	1367	1467	108	18	43	847	919	835	97	43	59	466.39	867	66	0.085	-3.55	-7.435	1.04399e-13	2.55461e-12	0.0504	0.3484	0.1657	0.1657	TRUE	1.4914	isoform X1	no
eug15927	68	407	210	3	1	15	54	273	119	3	2	21	78.81	149	9	0.085	-3.549	-4.055	5.00954e-05	0.000233422	0.8024	0.4813	0.6479	0.6479	TRUE	0.4777	Tubulin is the major constituent of microtubules. It binds two moles of GTP, one at an exchangeable site on the beta chain and one at a non-exchangeable site on the alpha chain	no
eug20760	438	694	1436	47	6	43	349	466	817	42	14	59	291.29	544	38	0.085	-3.548	-5.683	1.32515e-08	1.33868e-07	0.254	0.3647	0.3016	0.3016	TRUE	0.3466	Domain of unknown function (DUF4378)	no
eug27367	28	16	5	0	0	0	22	11	3	0	0	0	5.98	12	0	0.086	-3.545	-2.722	0.00649468	0.016582	1.0737	2.4278	1.9177	1.9177	TRUE	0.0809	transcription repressor	no
eug18975	374	651	479	54	4	6	298	437	273	48	9	8	178.98	336	22	0.086	-3.543	-4.954	7.25961e-07	5.26464e-06	0.422	0.3918	0.408	0.408	TRUE	6.6765	ribosomal protein L34	no
eug18251	848	985	1086	108	6	15	675	662	618	97	14	21	347.76	652	44	0.086	-3.542	-5.063	4.1303e-07	3.13431e-06	0.4383	0.3577	0.402	0.402	TRUE	8.9498	Catalyzes the 6-electron oxidation of protoporphyrinogen-IX to form protoporphyrin-IX	no
eug6763	1447	1039	1566	73	36	49	1152	698	891	65	85	68	493.29	914	73	0.086	-3.541	-8.001	1.23521e-15	4.09013e-14	0.0414	0.347	0.1399	0.1399	TRUE	0.0823	Belongs to the universal ribosomal protein uL3 family	no
eug2169.1	3768	5278	7942	545	61	138	3001	3546	4518	487	145	191	1981.38	3688	274	0.086	-3.54	-6.203	5.55113e-10	7.24046e-09	0.2168	0.3278	0.2597	0.2597	TRUE	1.442	#N/A	no
eug11764	255	318	418	28	4	9	203	214	238	25	9	12	116.92	218	15	0.086	-3.537	-6.247	4.17768e-10	5.55131e-09	0.0078	0.4292	0.2112	0.2112	TRUE	1.4512	transcription factor	no
eug14606	411	436	466	41	4	12	327	293	265	37	9	17	158.02	295	21	0.086	-3.537	-5.976	2.28805e-09	2.65238e-08	0.1121	0.4012	0.2496	0.2496	TRUE	2.1449	Mog1 PsbP DUF1795-like photosystem II reaction center PsbP family protein	no
eug12388	29	3	21	0	0	0	23	2	12	0	0	0	6.18	12	0	0.086	-3.535	-2.699	0.00694644	0.0175747	1.4362	2.3617	2.0198	2.0198	TRUE	0.0546	#N/A	no
eug10443	169	3	131	6	1	1	135	2	75	5	2	1	36.71	71	3	0.086	-3.534	-3.322	0.000894268	0.00298671	1.3762	0.6647	1.0689	1.0689	TRUE	0.065	-	no
eug8383.1	28	17	21	1	0	0	22	11	12	1	0	0	7.76	15	0	0.086	-3.534	-2.957	0.00310953	0.00879077	0	1.9452	1.0063	1.0063	TRUE	0.8733	#N/A	no
eug29385	1636	1811	3316	195	38	53	1303	1217	1887	174	90	73	790.67	1469	112	0.086	-3.533	-6.858	6.97473e-12	1.25938e-10	0.1235	0.3374	0.2024	0.2024	TRUE	2.406	Domain present in PSD-95, Dlg, and ZO-1/2.	no
eug748	24	6	19	0	0	0	19	4	11	0	0	0	5.66	11	0	0.086	-3.533	-2.735	0.00624397	0.0160517	0.5882	2.5482	1.8057	1.8057	TRUE	0.0628	Pentatricopeptide repeat-containing protein	no
eug25351.1	952	1385	1775	137	2	32	758	931	1010	123	5	44	478.35	900	57	0.087	-3.531	-4.484	7.33976e-06	4.22087e-05	0.7402	0.3478	0.5472	0.5472	TRUE	6.9734	#N/A	no
eug27563	68	91	68	6	0	2	54	61	39	5	0	3	27.02	51	3	0.086	-3.531	-4.212	2.53319e-05	0.000126752	0.0475	0.7878	0.4254	0.4254	TRUE	0.7721	Belongs to the protein kinase superfamily. Ser Thr protein kinase family	no
eug5998	110	59	73	4	2	2	88	40	42	4	5	3	29.98	57	4	0.087	-3.529	-4.421	9.8074e-06	5.46987e-05	0	0.7418	0.3757	0.3757	TRUE	2.1433	UPF0481 protein At3g02645	no
eug27828	8	10	142	0	0	2	6	7	81	0	0	3	16.11	31	1	0.087	-3.528	-2.887	0.00389317	0.0106697	1.964	1.1038	1.4796	1.4796	TRUE	16.1118	cell wall biogenesis	no
eug2330	4395	3971	5544	257	33	277	3500	2668	3154	230	78	383	1668.86	3107	230	0.087	-3.524	-5.898	3.68713e-09	4.10949e-08	0.26	0.329	0.2879	0.2879	TRUE	1.7425	Involved in chlorophyll biosynthesis. Catalyzes the insertion of magnesium ion into protoporphyrin IX to yield Mg- protoporphyrin IX	no
eug15800	492	247	346	22	5	17	392	166	197	20	12	23	134.94	252	18	0.087	-3.524	-5.891	3.8368e-09	4.25321e-08	0.148	0.4148	0.2508	0.2508	TRUE	1.1357	14 kDa zinc-binding	no
eug16993	129	124	234	2	0	12	103	83	133	2	0	17	56.26	106	6	0.087	-3.523	-4.011	6.05898e-05	0.00027624	0.7654	0.5454	0.6245	0.6245	TRUE	2.3312	Senescence regulator	no
eug31	619	678	1167	18	6	59	493	456	664	16	14	81	287.38	538	37	0.087	-3.521	-5.038	4.70206e-07	3.52955e-06	0.4249	0.3653	0.398	0.398	TRUE	6.8388	O-glucosyltransferase	no
eug492	52	85	74	0	0	5	41	57	42	0	0	7	24.59	47	2	0.087	-3.52	-3.497	0.000469646	0.00169751	0.5265	0.8339	0.7849	0.7849	TRUE	2.3409	#N/A	no
eug18175	1562	1541	1903	173	24	26	1244	1035	1083	155	57	36	601.6	1121	83	0.087	-3.517	-5.811	6.21974e-09	6.6127e-08	0.255	0.3424	0.2906	0.2906	TRUE	5.7196	triosephosphate isomerase	no
eug2129	21	13	35	1	0	0	17	9	20	1	0	0	7.71	15	0	0.087	-3.517	-2.939	0.00329109	0.00921524	0	1.9557	1.0248	1.0248	TRUE	0.2547	Pentatricopeptide repeat-containing protein	no
eug14468	59	280	244	7	2	10	47	188	139	6	5	14	66.46	125	8	0.087	-3.516	-4.701	2.59266e-06	1.65559e-05	0.3261	0.511	0.4036	0.4036	TRUE	0.1301	Belongs to the glycosyl hydrolase 32 family	no
eug1786	81	10	379	7	0	5	65	7	216	6	0	7	50	96	4	0.087	-3.515	-3.426	0.00061168	0.0021426	1.4625	0.5734	1.0042	1.0042	TRUE	0.2179	COBRA-like protein 4	no
eug17086	3	6	59	0	0	0	2	4	34	0	0	0	6.66	13	0	0.087	-3.515	-2.653	0.00797003	0.0197664	2.3482	2.2123	2.2616	2.2616	TRUE	10.4481	E3 ubiquitin-protein ligase	no
eug12079	18	6	26	0	0	0	14	4	15	0	0	0	5.53	11	0	0.088	-3.514	-2.727	0.00639304	0.0163576	0.457	2.6017	1.7874	1.7874	TRUE	1.5023	Hydrolase, alpha beta fold family protein	no
eug5657	52	45	76	0	0	4	41	30	43	0	0	6	20.07	38	2	0.088	-3.513	-3.434	0.000594878	0.00208767	0.0286	0.9493	0.7678	0.7678	TRUE	1.897	Domain of unknown function (DUF4228)	no
eug16312	447	759	774	57	10	18	356	510	440	51	24	25	234.31	435	33	0.088	-3.512	-6.701	2.07502e-11	3.47189e-10	0.0745	0.3752	0.1947	0.1947	TRUE	0.5505	malic enzyme	no
eug12886	40	29	43	2	0	1	32	19	24	2	0	1	13.16	25	1	0.088	-3.512	-3.447	0.000567513	0.002005	0	1.2788	0.5706	0.5706	TRUE	0.1409	#N/A	no
eug22166	898	580	843	46	23	22	715	390	480	41	55	30	285.09	528	42	0.088	-3.511	-6.974	3.07674e-12	5.98724e-11	0.0728	0.3656	0.1805	0.1805	TRUE	0.2339	DnaJ homolog subfamily B member	no
eug754	630	638	728	51	18	2	502	429	414	46	43	3	239.27	448	31	0.088	-3.509	-4.673	2.9611e-06	1.86615e-05	0.5737	0.3741	0.4729	0.4729	TRUE	3.6836	Short-chain type dehydrogenase	no
eug4014	21	23	52	2	0	0	17	15	30	2	0	0	10.59	21	1	0.088	-3.509	-3.097	0.00195603	0.00590287	0	1.5112	0.8474	0.8474	TRUE	1.0634	#N/A	no
eug23641	753	372	746	24	23	16	600	250	424	21	55	22	228.69	425	33	0.088	-3.508	-5.838	5.2974e-09	5.70895e-08	0.1988	0.3765	0.2709	0.2709	TRUE	0.1293	-	no
eug14163	1781	2867	2159	250	21	41	1418	1926	1228	224	50	57	817.19	1524	110	0.088	-3.508	-5.399	6.70985e-08	5.93508e-07	0.3527	0.3368	0.3461	0.3461	TRUE	3.4052	Catalyzes the rate-limiting step of the oxidative pentose-phosphate pathway, which represents a route for the dissimilation of carbohydrates besides glycolysis	no
eug24858.2	31	110	136	0	0	6	25	74	77	0	0	8	30.71	59	3	0.088	-3.508	-3.385	0.000712985	0.00245186	1.4631	0.7318	0.9418	0.9418	TRUE	2.7736	#N/A	no
eug21333	207	162	385	7	11	3	165	109	219	6	26	4	88.2	164	12	0.088	-3.506	-4.799	1.59432e-06	1.06756e-05	0.3346	0.4643	0.3987	0.3987	TRUE	0.5099	Domain of unknown function (DUF4228)	no
eug2886	51	13	60	3	0	0	41	9	34	3	0	0	14.36	28	1	0.088	-3.503	-3.124	0.00178378	0.00545604	0.6149	1.1989	0.9457	0.9457	TRUE	1.0153	Receptor protein kinase	no
eug24312	1124	1580	1211	23	60	16	895	1062	689	21	142	22	471.77	882	62	0.088	-3.502	-4.753	2.00315e-06	1.31347e-05	0.5532	0.3481	0.4635	0.4635	TRUE	2.2229	Belongs to the plant LTP family	no
eug12754	1919	2979	4190	75	130	30	1528	2002	2384	67	308	41	1055.06	1971	139	0.088	-3.501	-4.905	9.35427e-07	6.61761e-06	0.5114	0.3334	0.4356	0.4356	TRUE	1.966	Belongs to the multi antimicrobial extrusion (MATE) (TC 2.A.66.1) family	no
eug19554	374	367	528	47	1	7	298	247	300	42	2	10	149.82	282	18	0.088	-3.501	-4.57	4.86588e-06	2.90735e-05	0.5708	0.4055	0.4832	0.4832	TRUE	7.3089	protein At2g39795, mitochondrial-like	no
eug3272	390	461	665	36	10	17	311	310	378	32	24	23	179.68	333	26	0.088	-3.499	-7.442	9.93203e-14	2.44197e-12	0	0.3916	0.1432	0.1432	TRUE	0.264	Protein of unknown function (DUF1218)	no
eug24947	47	57	51	4	0	1	37	38	29	4	0	1	18.28	35	2	0.088	-3.499	-3.786	0.000153028	0.000629467	0.0072	1.0106	0.4951	0.4951	TRUE	0.8414	LRR receptor-like serine threonine-protein kinase	no
eug24961	134	77	347	0	0	12	107	52	197	0	0	17	62.07	119	6	0.088	-3.499	-3.338	0.000843873	0.00284399	2.4865	0.5244	1.1168	1.1168	TRUE	0.8067	Pectate lyase	no
eug26539	58	26	30	3	0	0	46	17	17	3	0	0	13.9	27	1	0.088	-3.499	-3.173	0.00151014	0.00471174	0.378	1.2279	0.8624	0.8624	TRUE	2.7609	Belongs to the EF-1-beta EF-1-delta family	no
eug12196	467	635	439	15	11	30	372	427	250	13	26	41	188.21	350	27	0.089	-3.497	-6.024	1.70664e-09	2.01712e-08	0.1389	0.3884	0.2442	0.2442	TRUE	0.5443	psbP domain-containing protein 3	no
eug18737	163	199	240	18	2	5	130	134	137	16	5	7	71.3	134	9	0.089	-3.497	-5.536	3.09622e-08	2.91451e-07	0	0.4982	0.2549	0.2549	TRUE	1.5704	Magnesium transporter MRS2-I-like	no
eug12251	61	60	108	6	0	2	49	40	61	5	0	3	26.41	50	3	0.089	-3.497	-4.176	2.96915e-05	0.000146284	0.0374	0.7985	0.4256	0.4256	TRUE	0.6638	Monocopper oxidase-like protein SKU5	no
eug2377	1620	1886	2874	119	63	66	1290	1267	1635	106	149	91	756.57	1397	115	0.089	-3.494	-8.194	2.5255e-16	9.25867e-15	0.0282	0.3381	0.1326	0.1326	TRUE	0.5039	Belongs to the protein kinase superfamily. Ser Thr protein kinase family	no
eug20067	41	21	584	5	4	5	33	14	332	4	9	7	66.64	126	7	0.089	-3.494	-3.604	0.000313092	0.00118616	1.1344	0.5105	0.8742	0.8742	TRUE	6.7535	#N/A	yes
eug28213	4	4	60	0	0	0	3	3	34	0	0	0	6.67	13	0	0.089	-3.494	-2.637	0.00837287	0.0206605	2.4571	2.2113	2.3041	2.3041	TRUE	11.0295	auxin-induced protein	no
eug4207	130	115	189	7	3	6	104	77	108	6	7	8	51.66	96	7	0.089	-3.493	-5.569	2.56868e-08	2.45893e-07	0	0.5653	0.2224	0.2224	TRUE	0.3069	Pentatricopeptide repeat-containing protein	no
eug5514	239	478	388	42	2	2	190	321	221	38	5	3	129.55	244	15	0.089	-3.491	-4.267	1.98173e-05	0.000102018	0.7244	0.4187	0.5706	0.5706	TRUE	5.0997	methyltransferase PMT13	no
eug7596	764	1617	1600	69	30	58	608	1086	910	62	71	80	469.69	868	71	0.089	-3.49	-7.667	1.76199e-14	4.8912e-13	0.0533	0.3482	0.1492	0.1492	TRUE	0.1173	Belongs to the sterol desaturase family	no
eug13976	192	164	239	16	4	4	153	110	136	14	9	6	71.4	133	10	0.089	-3.49	-5.697	1.22264e-08	1.24694e-07	0.0259	0.4979	0.2338	0.2338	TRUE	0.5076	Leucine carboxyl methyltransferase	no
eug25044	74	7	0	0	0	0	59	5	0	0	0	0	10.61	21	0	0.089	-3.49	-2.525	0.0115741	0.0271468	10	1.5095	3.5149	3.5149	TRUE	3.4474	Cytokinin-activating enzyme working in the direct activation pathway. Phosphoribohydrolase that converts inactive cytokinin nucleotides to the biologically active free-base forms	no
eug18081	110	342	357	21	2	9	88	230	203	19	5	12	92.74	174	12	0.089	-3.487	-5.154	2.55143e-07	2.0162e-06	0.2253	0.4573	0.328	0.328	TRUE	0.5628	Flap endonuclease GEN-like	no
eug11673	98	100	218	7	1	7	78	67	124	6	2	10	47.93	90	6	0.089	-3.487	-4.976	6.48129e-07	4.75557e-06	0.091	0.5843	0.3059	0.3059	TRUE	0.6081	Protein WEAK CHLOROPLAST MOVEMENT UNDER BLUE	no
eug2609	92	84	140	1	0	8	73	56	80	1	0	11	36.88	70	4	0.089	-3.485	-3.853	0.000116822	0.000492981	0.5538	0.6631	0.6284	0.6284	TRUE	2.9689	homeobox-leucine zipper protein	no
eug18270	692	685	970	90	6	10	551	460	552	81	14	14	278.63	521	36	0.089	-3.484	-4.93	8.21658e-07	5.88167e-06	0.4459	0.3666	0.4101	0.4101	TRUE	8.6997	Protein LOW PSII ACCUMULATION 1	no
eug14229	16	15	14	0	0	0	13	10	8	0	0	0	5.13	10	0	0.089	-3.483	-2.734	0.00626516	0.0160961	0	2.7774	1.6596	1.6596	TRUE	0.1056	#N/A	no
eug14644	1345	1677	1431	143	2	48	1071	1127	814	128	5	66	535.17	1004	66	0.089	-3.482	-4.445	8.77393e-06	4.94723e-05	0.7377	0.345	0.5438	0.5438	TRUE	5.9752	phosphatase 2C	no
eug6291	660	567	526	30	21	15	526	381	299	27	50	21	217.2	402	33	0.09	-3.481	-6.417	1.38584e-10	2.00785e-09	0.0977	0.3794	0.2105	0.2105	TRUE	0.2807	Ras-related protein	no
eug18051	176	188	478	24	0	9	140	126	272	21	0	12	95.39	179	11	0.09	-3.478	-4.422	9.77792e-06	5.45639e-05	0.5763	0.4535	0.4972	0.4972	TRUE	2.4293	Protein PLASTID MOVEMENT IMPAIRED	no
eug12949	52	91	103	1	4	1	41	61	59	1	9	1	28.82	54	4	0.09	-3.478	-3.955	7.66797e-05	0.000339055	0.064	0.7587	0.5252	0.5252	TRUE	1.101	Heavy-metal-associated domain-containing protein	no
eug11961	301	282	326	29	4	7	240	189	185	26	9	10	109.96	205	15	0.09	-3.476	-5.789	7.08545e-09	7.48273e-08	0.0785	0.436	0.2464	0.2464	TRUE	2.0944	3-beta-hydroxysteroid-Delta(8),Delta(7)-isomerase	no
eug15153	13	38	18	0	0	1	10	26	10	0	0	1	7.92	15	0	0.09	-3.476	-2.902	0.00371058	0.0102459	0	1.9129	1.0686	1.0686	TRUE	1.9558	transcription factor	no
eug10524	1088	1405	1675	103	10	70	867	944	953	92	24	97	496	921	71	0.09	-3.475	-6.064	1.32806e-09	1.60477e-08	0.1813	0.3468	0.2547	0.2547	TRUE	2.1225	30S ribosomal protein S20	no
eug27450	412	663	706	59	8	12	328	445	402	53	19	17	210.59	392	30	0.09	-3.475	-5.885	3.97711e-09	4.39215e-08	0.1657	0.3813	0.2585	0.2585	TRUE	2.1225	2Fe-2S iron-sulfur cluster binding domain	no
eug24347	80	20	51	1	1	2	64	13	29	1	2	3	18.7	35	2	0.09	-3.474	-3.539	0.000402029	0.00148029	0	0.9953	0.6419	0.6419	TRUE	0.1731	Pentatricopeptide repeat-containing protein	no
eug20452	5	18	29	0	0	0	4	12	16	0	0	0	5.43	11	0	0.09	-3.474	-2.698	0.00697931	0.0176481	0.4743	2.6425	1.824	1.824	TRUE	0.121	Protein CHUP1, chloroplastic-like	yes
eug27646	3263	1282	2786	23	87	91	2599	861	1585	21	206	126	899.6	1682	118	0.09	-3.473	-4.655	3.2321e-06	2.01994e-05	0.5994	0.3354	0.4857	0.4857	TRUE	0.1962	MLP-like protein	no
eug29677	111	403	221	17	0	11	88	271	126	15	0	15	85.89	162	10	0.09	-3.473	-4.337	1.44426e-05	7.75181e-05	0.5947	0.4681	0.5161	0.5161	TRUE	0.5029	Heparan-alpha-glucosaminide N-acetyltransferase-like	no
eug26111	261	506	296	33	7	4	208	340	168	30	17	6	127.98	239	18	0.09	-3.472	-5.164	2.41758e-07	1.91855e-06	0.2675	0.4199	0.3394	0.3394	TRUE	0.8802	IAA-ALANINE RESISTANCE protein	no
eug10113	56	88	51	4	2	0	45	59	29	4	5	0	23.51	44	3	0.09	-3.472	-3.881	0.000104098	0.000444678	0.1185	0.8574	0.5116	0.5116	TRUE	0.3085	Belongs to the cyclin family	no
eug16661	16	40	98	0	1	2	13	27	56	0	2	3	16.75	32	2	0.09	-3.472	-3.296	0.000980725	0.00323131	0.517	1.0737	0.8011	0.8011	TRUE	0.3085	Protein trichome birefringence-like 36	no
eug27232	142	157	353	12	0	12	113	105	201	11	0	17	74.45	140	9	0.09	-3.471	-4.575	4.75699e-06	2.84892e-05	0.3192	0.4907	0.4337	0.4337	TRUE	1.6232	Belongs to the protein kinase superfamily. Ser Thr protein kinase family	no
eug25037	344	551	529	47	3	14	274	370	301	42	7	19	168.94	315	23	0.09	-3.47	-5.476	4.34569e-08	3.98113e-07	0.2097	0.396	0.3013	0.3013	TRUE	3.0733	Belongs to the peptidase A1 family	no
eug28032.1	1958	1724	3366	270	22	26	1559	1158	1915	242	52	36	827.05	1544	110	0.09	-3.47	-4.903	9.45227e-07	6.68464e-06	0.4928	0.3367	0.4263	0.4263	TRUE	1.4016	#N/A	no
eug9475	516	197	71	1	3	18	411	132	40	1	7	25	102.76	194	11	0.09	-3.47	-3.653	0.00025944	0.00100383	1.2399	0.444	0.8621	0.8621	TRUE	0.3596	(NAC) domain-containing protein	no
eug18622	41	85	77	6	0	1	33	57	44	5	0	1	23.39	45	2	0.09	-3.467	-3.865	0.000110977	0.000470831	0.0814	0.8603	0.5196	0.5196	TRUE	0.7948	caax prenyl protease	no
eug20971	24	27	13	1	0	0	19	18	7	1	0	0	7.59	15	0	0.091	-3.464	-2.889	0.00386537	0.0106105	0	1.9815	1.0728	1.0728	TRUE	1.2243	#N/A	no
eug20221	468	576	588	34	16	17	373	387	335	30	38	23	197.68	365	30	0.091	-3.463	-7.512	5.82163e-14	1.49211e-12	0.0041	0.3852	0.1394	0.1394	TRUE	0.2264	UPF0481 protein At3g02645	no
eug4264	6	53	2	0	0	0	5	36	1	0	0	0	6.92	14	0	0.091	-3.461	-2.6	0.00933501	0.022648	2.9955	2.1421	2.461	2.461	TRUE	1.9811	Belongs to the peptidase S10 family	no
eug19669	102	147	284	18	0	3	81	99	162	16	0	4	60.3	114	7	0.091	-3.46	-4.191	2.78104e-05	0.000137644	0.5407	0.5304	0.534	0.534	TRUE	2.3539	pentatricopeptide repeat-containing protein At5g06400	no
eug79	305	273	463	28	5	12	243	183	263	25	12	17	123.87	230	18	0.091	-3.459	-6.408	1.47708e-10	2.13252e-09	0.037	0.4231	0.1911	0.1911	TRUE	0.6497	superfamily. Protein	no
eug23115	32	32	25	1	1	0	25	22	14	1	2	0	10.75	20	1	0.091	-3.458	-3.179	0.00147825	0.00461996	0	1.4941	0.7054	0.7054	TRUE	0.2176	#N/A	yes
eug1197	270	253	170	3	2	18	215	170	97	3	5	25	85.67	161	11	0.091	-3.457	-4.356	1.32693e-05	7.18406e-05	0.5388	0.4685	0.5042	0.5042	TRUE	0.9637	Reticulon-like protein	no
eug5483	42	50	26	0	2	0	33	34	15	0	5	0	14.43	27	2	0.091	-3.457	-3.077	0.00208773	0.00624657	0.3591	1.1947	0.9726	0.9726	TRUE	1.2985	copper transporter	no
eug17671	88	18	45	1	1	2	70	12	26	1	2	3	18.97	36	2	0.091	-3.455	-3.463	0.000534507	0.00190016	0.5054	0.9858	0.6963	0.6963	TRUE	0.3372	Strictosidine synthase	no
eug3267	308	274	530	23	6	17	245	184	302	21	14	23	131.53	244	19	0.091	-3.453	-6.585	4.54754e-11	7.13223e-10	0.0451	0.4172	0.1795	0.1795	TRUE	0.0609	Protein PHLOEM PROTEIN 2-LIKE	no
eug8055	18888	19655	27906	1917	577	238	15043	13206	15876	1715	1368	329	7922.76	14708	1137	0.091	-3.452	-5.621	1.89377e-08	1.85935e-07	0.3021	0.323	0.3104	0.3104	TRUE	4.6032	Ferredoxin-NADP reductase	no
eug22680.1	177	24	12	1	2	2	141	16	7	1	5	3	28.72	55	3	0.091	-3.451	-3.246	0.00117006	0.00377313	1.227	0.7602	1.0353	1.0353	TRUE	4.8404	#N/A	no
eug10019	353	423	322	40	5	4	281	284	183	36	12	6	133.62	249	18	0.092	-3.449	-4.972	6.64068e-07	4.86557e-06	0.3321	0.4157	0.3714	0.3714	TRUE	4.488	Transmembrane protein 258-like	no
eug12885	601	547	396	18	0	37	479	368	225	16	0	51	189.78	357	22	0.092	-3.449	-4.04	5.35343e-05	0.000248029	1.115	0.3878	0.6622	0.6622	TRUE	0.7837	auxin efflux carrier family protein	no
eug20752	17	21	77	0	0	2	14	14	44	0	0	3	12.37	24	1	0.092	-3.449	-3.017	0.00255369	0.00742175	0.5379	1.3402	1.0028	1.0028	TRUE	4.1392	cytochrome P450	no
eug12134	17	29	45	1	0	1	14	19	26	1	0	1	10.15	20	1	0.092	-3.447	-3.161	0.00157256	0.00488053	0	1.5629	0.7008	0.7008	TRUE	0.0748	-	no
eug23819	168	178	240	13	4	7	134	120	137	12	9	10	70.12	130	10	0.092	-3.446	-6.15	7.76765e-10	9.85411e-09	0	0.5011	0.1809	0.1809	TRUE	0.0611	Transmembrane proteins 14C	no
eug14320	81	68	178	1	5	2	65	46	101	1	12	3	37.83	71	5	0.092	-3.446	-4.016	5.92579e-05	0.000271131	0.4016	0.6545	0.5386	0.5386	TRUE	0.6775	Sin3 binding region of histone deacetylase complex subunit SAP30	no
eug14118	499	593	341	2	10	30	397	398	194	2	24	41	176.13	330	22	0.092	-3.445	-4.251	2.12555e-05	0.000108605	0.7399	0.393	0.5724	0.5724	TRUE	4.3079	Belongs to the ubiquitin-conjugating enzyme family	no
eug24190	41	134	94	4	0	5	33	90	53	4	0	7	31.11	59	4	0.092	-3.444	-4.058	4.94208e-05	0.000230593	0.2389	0.7265	0.489	0.489	TRUE	0.2141	Belongs to the protein kinase superfamily. Ser Thr protein kinase family	no
eug13552	414	519	447	29	15	12	330	349	254	26	36	17	168.47	311	26	0.092	-3.443	-6.752	1.45967e-11	2.49518e-10	0.0291	0.3962	0.1752	0.1752	TRUE	0.5108	calcium-dependent protein kinase	no
eug4417	8741	10630	11898	826	299	205	6962	7142	6769	739	709	283	3767.27	6958	577	0.092	-3.439	-6.898	5.27856e-12	9.78058e-11	0.1215	0.3248	0.1941	0.1941	TRUE	2.2995	protein DS12 from 2D-PAGE of leaf	no
eug26087	14	12	19	0	0	0	11	8	11	0	0	0	5	10	0	0.092	-3.439	-2.704	0.00685302	0.0173737	0	2.8399	1.6819	1.6819	TRUE	0.1321	Pentatricopeptide repeat-containing protein	no
eug15295	356	404	363	29	2	19	284	271	207	26	5	26	136.4	254	19	0.092	-3.438	-5.57	2.54026e-08	2.43358e-07	0.0932	0.4138	0.2758	0.2758	TRUE	1.0795	Ribosomal RNA large subunit methyltransferase	no
eug22553	593	655	1038	73	10	22	472	440	591	65	24	30	270.38	501	40	0.092	-3.437	-6.338	2.33063e-10	3.25496e-09	0.1098	0.368	0.216	0.216	TRUE	2.506	Dynein light chain	no
eug13772	1076	3104	3725	165	18	142	857	2086	2119	148	43	196	908.02	1687	129	0.092	-3.437	-5.354	8.61319e-08	7.47691e-07	0.3415	0.3353	0.3388	0.3388	TRUE	2.7888	The glycine cleavage system catalyzes the degradation of glycine	no
eug8088	2	4	66	0	0	0	2	3	38	0	0	0	6.97	14	0	0.092	-3.437	-2.579	0.00991886	0.0238113	3.2154	2.129	2.5358	2.5358	TRUE	13.29	Lignin degradation and detoxification of lignin-derived products	no
eug24289.1	21	50	51	0	2	0	17	34	29	0	5	0	14.01	27	2	0.093	-3.434	-3.071	0.00213164	0.00636454	0.1571	1.2207	0.9523	0.9523	TRUE	0.9927	#N/A	no
eug28240	39	31	42	2	1	0	31	21	24	2	2	0	13.32	25	1	0.093	-3.433	-3.395	0.000686897	0.00237248	0	1.2672	0.5901	0.5901	TRUE	0.3512	#N/A	no
eug27259	25	26	12	1	0	0	20	17	7	1	0	0	7.52	15	0	0.093	-3.433	-2.86	0.00423798	0.011495	0	1.9978	1.1021	1.1021	TRUE	0.9034	Protein NRT1 PTR FAMILY	no
eug22740	80	73	266	1	0	10	64	49	151	1	0	14	46.47	88	5	0.093	-3.431	-3.593	0.000326847	0.001231	1.1186	0.5926	0.8015	0.8015	TRUE	2.6084	polyamine oxidase 5	no
eug27281	26	22	40	2	0	0	21	15	23	2	0	0	10.01	20	1	0.093	-3.431	-3.049	0.00229315	0.00676899	0	1.5809	0.8358	0.8358	TRUE	0.7315	fatty acid desaturase	no
eug271	22	4	23	0	0	0	18	3	13	0	0	0	5.55	11	0	0.093	-3.431	-2.652	0.00800924	0.0198395	0.893	2.5924	1.9549	1.9549	TRUE	0.1819	Monothiol	no
eug12231	57	77	179	6	0	5	45	52	102	5	0	7	35.21	66	4	0.093	-3.429	-4.232	2.32007e-05	0.000117318	0.1897	0.6793	0.4422	0.4422	TRUE	2.2166	RING-H2 finger protein	no
eug19098	502	456	1894	74	22	9	400	306	1078	66	52	12	319.08	595	43	0.093	-3.426	-4.791	1.66323e-06	1.10792e-05	0.4786	0.3609	0.4278	0.4278	TRUE	1.4332	Ferric reduction oxidase	no
eug6294	1320	883	1258	124	20	18	1051	593	716	111	47	25	423.91	787	61	0.093	-3.423	-5.502	3.75316e-08	3.48024e-07	0.2782	0.3511	0.3083	0.3083	TRUE	1.3974	Belongs to the bacterial ribosomal protein bL35 family	no
eug12439	80	109	191	0	2	8	64	73	109	0	5	11	43.57	82	5	0.093	-3.423	-3.836	0.000125196	0.000524866	0.6917	0.6107	0.6386	0.6386	TRUE	1.9723	Belongs to the mitochondrial carrier (TC 2.A.29) family	no
eug19941	637	833	3270	8	22	97	507	560	1860	7	52	134	520.11	976	64	0.093	-3.422	-4.077	4.56256e-05	0.000214838	0.9065	0.3456	0.6553	0.6553	TRUE	7.5934	Acts in the modification of cell walls via demethylesterification of cell wall pectin	no
eug26239	193	230	271	15	8	0	154	155	154	13	19	0	82.47	154	11	0.093	-3.42	-4.247	2.16288e-05	0.000110293	0.6435	0.4742	0.5261	0.5261	TRUE	2.263	-	no
eug20737	8	13	27	0	0	0	6	9	15	0	0	0	5.08	10	0	0.094	-3.417	-2.676	0.0074569	0.0186855	0.1649	2.8031	1.7653	1.7653	TRUE	0.3278	Signal peptidase complex subunit	no
eug2404	31	35	46	2	1	0	25	24	26	2	2	0	13.09	25	1	0.094	-3.416	-3.393	0.000690138	0.00238247	0	1.2842	0.5774	0.5774	TRUE	0.3509	Octicosapeptide Phox Bem1p	no
eug14203	1809	1563	2521	87	63	82	1441	1050	1434	78	149	113	710.93	1308	113	0.094	-3.413	-7.506	6.08884e-14	1.55477e-12	0.0571	0.3391	0.1532	0.1532	TRUE	0.798	CCR4-associated factor 1 homolog	no
eug11131	25	0	938	0	0	0	20	0	534	0	0	0	92.26	185	0	0.094	-3.41	-2.42	0.0155382	0.0348253	10	0.458	2.6669	10	TRUE	15.3884	#N/A	yes
eug9123	128	109	138	5	0	9	102	73	79	4	0	12	45.1	85	5	0.094	-3.409	-4.39	1.13591e-05	6.25209e-05	0.0396	0.6008	0.4208	0.4208	TRUE	1.6884	belongs to the protein kinase superfamily	no
eug15926	633	594	688	62	7	23	504	399	391	55	17	32	233.08	431	35	0.094	-3.408	-6.174	6.64445e-10	8.53632e-09	0.1035	0.3755	0.223	0.223	TRUE	2.0641	-	no
eug15497	7	11	32	0	0	0	6	7	18	0	0	0	5.2	10	0	0.094	-3.406	-2.655	0.00791954	0.01966	0.4218	2.747	1.8453	1.8453	TRUE	1.9047	wall-associated receptor kinase-like	no
eug16112	212	181	295	26	1	4	169	122	168	23	2	6	81.57	153	10	0.094	-3.405	-4.601	4.20999e-06	2.56244e-05	0.3473	0.4759	0.4164	0.4164	TRUE	4.5471	Alpha-ketoglutarate-dependent dioxygenase alkB homolog	no
eug24356.2	117	184	271	2	9	4	93	124	154	2	21	6	66.61	124	10	0.094	-3.405	-4.336	1.45374e-05	7.79049e-05	0.4361	0.5106	0.4749	0.4749	TRUE	0.8801	#N/A	no
eug8094	2349	1610	3619	185	62	87	1871	1082	2059	165	147	120	907.34	1671	144	0.094	-3.404	-7.436	1.04076e-13	2.55279e-12	0.0694	0.3353	0.1572	0.1572	TRUE	0.5355	Belongs to the MIP aquaporin (TC 1.A.8) family	no
eug3961	157	166	174	4	1	13	125	112	99	4	2	18	59.91	112	8	0.094	-3.404	-4.561	5.09015e-06	3.02375e-05	0.2259	0.5318	0.402	0.402	TRUE	2.3506	intracellular protein transport protein	no
eug10813	398	385	487	43	9	3	317	259	277	38	21	4	152.78	284	21	0.095	-3.398	-4.909	9.17581e-07	6.50481e-06	0.3509	0.4039	0.377	0.377	TRUE	3.1993	aminohydrolase	no
eug15577.2	61	70	169	3	1	6	49	47	96	3	2	8	34.18	64	4	0.095	-3.398	-4.317	1.57875e-05	8.36648e-05	0.1679	0.6901	0.4012	0.4012	TRUE	1.9538	#N/A	no
eug12540	145	49	203	2	0	10	115	33	115	2	0	14	46.58	88	5	0.095	-3.395	-3.68	0.000232845	0.000913842	0.9103	0.5919	0.7247	0.7247	TRUE	3.2516	belongs to the protein kinase superfamily	no
eug25035	239	294	315	15	5	16	190	198	179	13	12	22	102.41	189	16	0.095	-3.392	-6.407	1.48603e-10	2.14093e-09	0	0.4445	0.1757	0.1757	TRUE	0.4602	Peptidyl-prolyl cis-trans isomerase	no
eug19053	400	287	368	26	10	10	319	193	209	23	24	14	130.26	240	20	0.095	-3.392	-6.308	2.82546e-10	3.87486e-09	0.0606	0.4182	0.1931	0.1931	TRUE	0.9181	#N/A	yes
eug8793.1	11	3	42	0	0	0	9	2	24	0	0	0	5.78	12	0	0.095	-3.391	-2.602	0.00927143	0.0225177	1.5521	2.5022	2.1436	2.1436	TRUE	0.1612	#N/A	no
eug14661	3	2	67	0	0	0	2	1	38	0	0	0	6.98	14	0	0.095	-3.39	-2.543	0.0109881	0.0259802	3.4873	2.1281	2.6368	2.6368	TRUE	13.9218	Belongs to the 'GDSL' lipolytic enzyme family	no
eug4549	1179	1748	1544	170	12	40	939	1175	878	152	28	55	537.94	997	78	0.096	-3.388	-5.367	7.98917e-08	6.97058e-07	0.3063	0.3448	0.3227	0.3227	TRUE	6.3555	circadian regulation of calcium ion oscillation	no
eug3185	2206	1330	1662	114	47	72	1757	894	946	102	111	99	651.48	1199	104	0.096	-3.387	-7.179	7.01623e-13	1.52588e-11	0.0756	0.3408	0.1661	0.1661	TRUE	1.9992	zinc-finger of the FCS-type, C2-C2	no
eug13618	50	23	59	2	0	2	40	15	34	2	0	3	15.57	30	2	0.096	-3.385	-3.476	0.000508283	0.00181954	0	1.131	0.5885	0.5885	TRUE	0.2977	Protein BIG GRAIN 1-like	no
eug5275	5	1	67	0	0	0	4	1	38	0	0	0	7.13	14	0	0.096	-3.385	-2.534	0.01129	0.0265747	3.7728	2.0892	2.7048	2.7048	TRUE	3.0899	anatomical structure morphogenesis	no
eug2639	379	415	335	36	0	15	302	279	191	32	0	21	137.37	257	18	0.096	-3.384	-4.332	1.47866e-05	7.90542e-05	0.7173	0.4132	0.514	0.514	TRUE	2.4297	Protein of unknown function (DUF751)	no
eug17203	39	27	40	3	0	0	31	18	23	3	0	0	12.44	24	1	0.096	-3.381	-3.141	0.00168287	0.00517982	0.0472	1.3344	0.7817	0.7817	TRUE	1.172	G-type lectin S-receptor-like serine threonine-protein kinase	no
eug2594	27	26	69	0	2	0	22	17	39	0	5	0	13.83	26	2	0.096	-3.38	-3.015	0.00257019	0.00746337	0.3299	1.2327	0.9912	0.9912	TRUE	1.0023	deSI-like protein At4g17486	no
eug13481	70	115	77	9	1	0	56	77	44	8	2	0	31.21	59	3	0.096	-3.379	-3.821	0.000132671	0.000553043	0.2739	0.7252	0.5749	0.5749	TRUE	1.3337	May act as a component of the auxin efflux carrier	no
eug28559	792	990	1555	63	18	65	631	665	885	56	43	90	394.9	727	63	0.096	-3.376	-7.004	2.48362e-12	4.91695e-11	0.0583	0.3533	0.1696	0.1696	TRUE	1.0791	Belongs to the Casparian strip membrane proteins (CASP) family	no
eug14952	171	218	271	13	9	1	136	146	154	12	21	1	78.53	145	11	0.096	-3.375	-4.641	3.46872e-06	2.15405e-05	0.2506	0.4819	0.3959	0.3959	TRUE	1.7902	Belongs to the yippee family	no
eug29250	45	12	44	0	0	2	36	8	25	0	0	3	11.95	23	1	0.096	-3.374	-2.952	0.00315888	0.00890577	0.5613	1.376	1.0348	1.0348	TRUE	0.4236	homeobox protein	no
eug25568	297	219	276	8	13	5	237	147	157	7	31	7	97.6	180	15	0.097	-3.371	-4.901	9.51983e-07	6.72547e-06	0.2616	0.4505	0.3522	0.3522	TRUE	2.0195	-	no
eug8410	2212	2390	3052	314	23	49	1762	1606	1736	281	55	68	917.82	1701	135	0.097	-3.37	-5.137	2.78948e-07	2.18164e-06	0.3749	0.3351	0.3583	0.3583	TRUE	9.5453	Lil3 protein	no
eug1965	3	4	58	0	0	0	2	3	33	0	0	0	6.35	13	0	0.097	-3.369	-2.553	0.0106836	0.0253831	2.646	2.3073	2.436	2.436	TRUE	11.3095	Pectate lyase	no
eug10157	1192	1250	1757	133	29	40	949	840	1000	119	69	55	505.29	930	81	0.097	-3.368	-7.064	1.61311e-12	3.32502e-11	0.0657	0.3464	0.1681	0.1681	TRUE	1.6734	50S ribosomal protein L10	no
eug28367	589	464	805	57	9	23	469	312	458	51	21	32	223.82	413	35	0.097	-3.368	-6.43	1.28006e-10	1.86381e-09	0.0767	0.3777	0.1964	0.1964	TRUE	1.2737	BTB POZ domain-containing protein	no
eug24828	194	390	430	18	14	3	155	262	245	16	33	4	119.1	221	18	0.097	-3.367	-4.885	1.03205e-06	7.2182e-06	0.3004	0.4272	0.3641	0.3641	TRUE	1.8502	Peptidyl-prolyl cis-trans isomerase	no
eug1241	22	4	21	0	0	0	18	3	12	0	0	0	5.36	11	0	0.097	-3.366	-2.609	0.00908268	0.0221274	0.8758	2.6728	1.9951	1.9951	TRUE	0.1011	Lipolytic acyl hydrolase (LAH)	no
eug29999	425	578	710	63	3	17	338	388	404	56	7	23	202.95	377	29	0.097	-3.365	-5.079	3.78834e-07	2.8891e-06	0.3112	0.3835	0.3467	0.3467	TRUE	4.655	Belongs to the universal ribosomal protein uL11 family	no
eug4811	73	122	195	1	5	5	58	82	111	1	12	7	45.12	84	7	0.097	-3.365	-4.202	2.64792e-05	0.000131786	0.3048	0.6007	0.4669	0.4669	TRUE	0.5272	Methyltransferase	no
eug26141	378	466	446	14	7	31	301	313	254	13	17	43	156.64	289	24	0.097	-3.364	-5.65	1.60748e-08	1.59891e-07	0.1449	0.4019	0.2588	0.2588	TRUE	2.4385	Tetraketide alpha-pyrone reductase	no
eug12431	97	104	215	5	0	10	77	70	122	4	0	14	47.96	90	6	0.097	-3.364	-4.214	2.5109e-05	0.000125759	0.2614	0.5842	0.4707	0.4707	TRUE	2.0403	Squamosa promoter-binding-like protein	no
eug93	98	99	151	5	4	4	78	67	86	4	9	6	41.66	77	6	0.097	-3.363	-5.05	4.42523e-07	3.3413e-06	0	0.6239	0.2555	0.2555	TRUE	0.211	Squamosa promoter-binding-like protein	no
eug1716	42	50	187	4	0	5	33	34	106	4	0	7	30.65	58	4	0.097	-3.363	-3.787	0.00015272	0.00062845	0.4316	0.7325	0.5833	0.5833	TRUE	5.3163	serine threonine-protein kinase	no
eug10970	6415	7374	7982	717	142	230	5109	4955	4541	641	337	318	2650.06	4868	432	0.097	-3.362	-7.334	2.23345e-13	5.19284e-12	0.0884	0.3262	0.1615	0.1615	TRUE	2.1088	Protein CURVATURE THYLAKOID 1B	no
eug28718	48	109	82	5	0	4	38	73	47	4	0	6	28.02	53	3	0.097	-3.362	-4.113	3.9041e-05	0.000187138	0.097	0.7712	0.4261	0.4261	TRUE	0.352	GTP-binding protein	no
eug28900	514	597	780	43	15	28	409	401	444	38	36	39	227.82	418	38	0.097	-3.361	-7.895	2.89792e-15	9.00066e-14	0	0.3767	0.1188	0.1188	TRUE	0.0343	The B regulatory subunit might modulate substrate selectivity and catalytic activity, and also might direct the localization of the catalytic enzyme to a particular subcellular compartment	no
eug28470	120	119	184	10	2	6	96	80	105	9	5	8	50.36	94	7	0.097	-3.359	-5.376	7.59538e-08	6.66097e-07	0	0.5716	0.2274	0.2274	TRUE	0.144	Pentatricopeptide repeat-containing protein	no
eug9173	478	501	701	67	1	12	381	337	399	60	2	17	199.17	372	26	0.097	-3.359	-4.326	1.51738e-05	8.08298e-05	0.6706	0.3847	0.5203	0.5203	TRUE	8.1563	Belongs to the glycosyl hydrolase 28 family	no
eug9353	100	49	72	1	2	4	80	33	41	1	5	6	27.45	51	4	0.097	-3.359	-3.932	8.41882e-05	0.000368368	0.2349	0.7805	0.4894	0.4894	TRUE	0.7836	UDP-glycosyltransferase 91C1-like	no
eug18205	17	18	29	0	1	0	14	12	16	0	2	0	7.42	14	1	0.098	-3.358	-2.831	0.0046471	0.0124761	0	2.0204	1.0579	1.0579	TRUE	0.9625	dof zinc finger protein	no
eug17509	145	189	223	12	7	0	115	127	127	11	17	0	66.11	123	9	0.098	-3.357	-4.189	2.80081e-05	0.000138556	0.4974	0.512	0.5081	0.5081	TRUE	1.9735	OTU domain-containing protein	no
eug5112	38	63	151	0	0	6	30	42	86	0	0	8	27.8	53	3	0.098	-3.352	-3.255	0.00113466	0.00367365	1.3677	0.7747	0.951	0.951	TRUE	1.7533	receptor-like serine threonine-protein kinase	no
eug20812	245	296	295	25	0	13	195	199	168	22	0	18	100.36	187	13	0.098	-3.351	-4.534	5.78596e-06	3.39194e-05	0.3877	0.447	0.4312	0.4312	TRUE	1.47	#N/A	no
eug6374	368	302	340	23	10	12	293	203	193	21	24	17	125.05	230	21	0.098	-3.35	-6.524	6.86851e-11	1.04607e-09	0.0383	0.4222	0.171	0.171	TRUE	0.6527	IQ-domain	no
eug17363	118	186	181	17	1	4	94	125	103	15	2	6	57.5	107	8	0.098	-3.35	-4.783	1.7294e-06	1.1479e-05	0.0719	0.5406	0.3357	0.3357	TRUE	2.2965	Ribulose-1,5 bisphosphate carboxylase oxygenase large subunit N-methyltransferase	no
eug22715	395	398	826	51	13	3	315	267	470	46	31	4	188.75	351	27	0.098	-3.348	-4.644	3.41531e-06	2.12538e-05	0.4646	0.3882	0.428	0.428	TRUE	1.5856	Protein of unknown function (DUF3593)	no
eug23911.1	1503	1817	2270	182	24	75	1197	1221	1291	163	57	104	672.1	1236	108	0.098	-3.346	-6.632	3.30888e-11	5.33632e-10	0.1017	0.3402	0.194	0.194	TRUE	2.0204	#N/A	no
eug26946	423	546	468	60	1	9	337	367	266	54	2	12	173.08	323	23	0.098	-3.345	-4.271	1.94387e-05	0.000100422	0.6869	0.3942	0.529	0.529	TRUE	7.1045	tetratricopeptide repeat	no
eug29950	566	872	903	74	11	30	451	586	514	66	26	41	280.69	517	44	0.098	-3.344	-6.59	4.40826e-11	6.93499e-10	0.0632	0.3663	0.1867	0.1867	TRUE	0.743	phenylalanine--tRNA ligase, chloroplastic	no
eug8442	747	617	1186	16	0	66	595	415	675	14	0	91	298.28	562	35	0.098	-3.344	-3.632	0.000281007	0.00107672	1.5599	0.3637	0.8461	0.8461	TRUE	5.168	Alpha/beta hydrolase family	no
eug3643	466	608	294	15	15	23	371	409	167	13	36	32	171.28	316	27	0.099	-3.342	-5.479	4.26686e-08	3.91765e-07	0.2019	0.395	0.2784	0.2784	TRUE	0.8909	Senescence-associated carboxylesterase 101-like	no
eug20140	1418	1984	2509	234	30	15	1129	1333	1427	209	71	21	698.49	1296	100	0.099	-3.34	-4.684	2.81847e-06	1.78628e-05	0.5128	0.3395	0.4377	0.4377	TRUE	9.0895	50S ribosomal protein L28	no
eug5873	1423	1339	1462	155	20	1	1133	900	832	139	47	1	508.7	955	62	0.099	-3.34	-3.759	0.000170358	0.000692703	1.1998	0.3462	0.7733	0.7733	TRUE	10.3357	triosephosphate isomerase	no
eug27388	346	412	507	37	12	1	276	277	288	33	28	1	150.63	280	21	0.099	-3.338	-4.365	1.27204e-05	6.91973e-05	0.5959	0.4051	0.4921	0.4921	TRUE	3.1624	GDSL esterase lipase	no
eug20369	1	31	26	0	0	0	1	21	15	0	0	0	6.07	12	0	0.099	-3.338	-2.542	0.0110157	0.0260363	2.3528	2.3976	2.3821	2.3821	TRUE	0.1693	Non-catalytic subunit	no
eug25733	52	59	36	4	1	0	41	40	20	4	2	0	17.91	34	2	0.099	-3.337	-3.528	0.000418566	0.00153422	0.1303	1.0249	0.5868	0.5868	TRUE	1.0365	Arginine methyltransferase involved in the assembly or stability of mitochondrial NADH ubiquinone oxidoreductase complex (complex I)	no
eug8492	148	163	193	19	2	2	118	110	110	17	5	3	60.28	113	8	0.099	-3.336	-4.629	3.6709e-06	2.26657e-05	0.1668	0.5305	0.3698	0.3698	TRUE	3.1169	receptor-like serine threonine-protein kinase	no
eug14231	250	301	855	13	3	35	199	202	486	12	7	48	159.14	296	22	0.099	-3.334	-4.491	7.10431e-06	4.10618e-05	0.5057	0.4006	0.4575	0.4575	TRUE	4.9214	BEST Arabidopsis thaliana protein match is nucleolar protein	no
eug24886	149	129	243	9	0	12	119	87	138	8	0	17	61.37	115	8	0.099	-3.334	-4.42	9.88811e-06	5.50554e-05	0.1785	0.5268	0.4237	0.4237	TRUE	0.928	-	no
eug9061.1	92	103	335	17	1	4	73	69	191	15	2	6	59.36	111	8	0.099	-3.333	-4.301	1.69686e-05	8.92556e-05	0.3864	0.5337	0.455	0.455	TRUE	4.2716	#N/A	no
eug28979	137	174	224	13	5	5	109	117	127	12	12	7	63.97	118	10	0.099	-3.332	-5.75	8.94496e-09	9.31709e-08	0	0.5184	0.1996	0.1996	TRUE	0.2188	tRNA (Guanine(10)-N2)-methyltransferase homolog	no
eug15848	250	390	470	25	1	23	199	262	267	22	2	32	130.84	243	19	0.099	-3.331	-4.892	9.96141e-07	6.9989e-06	0.2691	0.4177	0.3587	0.3587	TRUE	1.4849	TraB domain-containing protein	no
eug3861	18	11	143	0	0	3	14	7	81	0	0	4	17.87	34	1	0.099	-3.331	-2.879	0.00399308	0.0109188	1.7628	1.0266	1.3265	1.3265	TRUE	2.6098	Dirigent proteins impart stereoselectivity on the phenoxy radical-coupling reaction, yielding optically active lignans from two molecules of coniferyl alcohol in the biosynthesis of lignans, flavonolignans, and alkaloids and thus plays a central role in plant secondary metabolism	no
eug5248	31	47	43	3	0	1	25	32	24	3	0	1	14.13	27	1	0.099	-3.33	-3.457	0.000545497	0.00193387	0	1.2131	0.5456	0.5456	TRUE	0.4834	Belongs to the TUB family	no
eug25469	197	402	409	12	2	26	157	270	233	11	5	36	118.51	220	17	0.1	-3.329	-4.765	1.88954e-06	1.24574e-05	0.3315	0.4277	0.3796	0.3796	TRUE	1.5785	S-adenosyl-L-methionine carboxyl methyltransferase family protein	no
eug30017	747	968	1060	63	36	9	595	650	603	56	85	12	333.75	616	51	0.1	-3.328	-5.165	2.39909e-07	1.90535e-06	0.3142	0.3592	0.3343	0.3343	TRUE	3.2382	-	no
eug15475	90	104	86	8	0	4	72	70	49	7	0	6	33.86	64	4	0.1	-3.328	-4.308	1.64925e-05	8.69968e-05	0.0385	0.6936	0.3864	0.3864	TRUE	0.631	-	no
eug26882	24	21	38	2	0	0	19	14	22	2	0	0	9.44	18	1	0.1	-3.328	-2.96	0.00307399	0.0087023	0	1.6565	0.8697	0.8697	TRUE	0.7302	Reverse transcriptase-like	yes
eug22123	147	178	277	12	3	11	117	120	158	11	7	15	71.22	132	11	0.1	-3.327	-5.728	1.0178e-08	1.04935e-07	0.0222	0.4984	0.2087	0.2087	TRUE	0.3364	belongs to the flavoprotein pyridine nucleotide cytochrome reductase family	no
eug23177	44	69	94	6	0	2	35	46	53	5	0	3	23.84	45	3	0.1	-3.327	-3.944	7.99778e-05	0.000352197	0.0317	0.8501	0.4482	0.4482	TRUE	0.6997	Diaminopimelate decarboxylase	no
eug5790	74	68	92	9	0	0	59	46	52	8	0	0	27.5	52	3	0.1	-3.326	-3.447	0.00056666	0.00200233	0.6925	0.7796	0.7598	0.7598	TRUE	3.5034	Belongs to the carbohydrate kinase PfkB family	no
eug24435	905	1291	1726	114	8	67	721	867	982	102	19	93	463.94	857	71	0.1	-3.325	-5.393	6.94727e-08	6.13715e-07	0.2696	0.3486	0.305	0.305	TRUE	1.2262	Pentatricopeptide repeat-containing protein	no
eug22438	635	331	370	18	14	23	506	222	210	16	33	32	169.95	313	27	0.1	-3.324	-5.536	3.08685e-08	2.90702e-07	0.1892	0.3956	0.268	0.268	TRUE	3.347	Ribose-5-phosphate isomerase	no
eug949	1038	629	1997	134	15	29	827	423	1136	120	36	40	430.15	795	65	0.1	-3.324	-5.195	2.04717e-07	1.65662e-06	0.3197	0.3507	0.3325	0.3325	TRUE	0.2483	Nudix hydrolase	no
eug17108.1	107	207	568	14	6	13	85	139	323	13	14	18	98.69	182	15	0.1	-3.324	-4.973	6.60187e-07	4.84059e-06	0.2572	0.4491	0.3297	0.3297	TRUE	0.3709	#N/A	no
eug21255	75	106	122	8	3	1	60	71	69	7	7	1	36	67	5	0.1	-3.324	-4.544	5.53148e-06	3.2567e-05	0	0.6714	0.3309	0.3309	TRUE	0.6838	DNA repair protein RAD51 homolog	no
eug20332	5378	6033	4345	427	151	183	4283	4054	2472	382	358	253	1966.89	3603	331	0.1	-3.323	-7.467	8.20618e-14	2.04457e-12	0.0648	0.3278	0.151	0.151	TRUE	0.9204	Phosphorylase is an important allosteric enzyme in carbohydrate metabolism. Enzymes from different sources differ in their regulatory mechanisms and in their natural substrates. However, all known phosphorylases share catalytic and structural properties	no
eug29721	152	162	302	11	0	14	121	109	172	10	0	19	71.82	134	10	0.1	-3.322	-4.399	1.0878e-05	6.005e-05	0.2993	0.4969	0.4383	0.4383	TRUE	1.7259	isoform X1	no
eug8616	267	395	680	54	1	8	213	265	387	48	2	11	154.44	288	20	0.1	-3.32	-4.217	2.47759e-05	0.000124364	0.674	0.403	0.5342	0.5342	TRUE	2.4045	Domain of unknown function (DUF309)	no
eug4795	121	98	27	8	0	2	96	66	15	7	0	3	31.25	59	3	0.1	-3.32	-3.546	0.000391432	0.00144534	0.6984	0.7247	0.7118	0.7118	TRUE	0.2065	-	no
eug19622	516	524	2439	121	8	26	411	352	1388	108	19	36	385.62	717	54	0.1	-3.318	-4.433	9.28779e-06	5.2041e-05	0.591	0.3541	0.4882	0.4882	TRUE	7.1761	Subtilisin-like protease	no
eug10003	739	904	1510	71	17	59	589	607	859	64	40	81	373.39	685	62	0.1	-3.316	-6.935	4.0534e-12	7.72668e-11	0.0542	0.3552	0.1665	0.1665	TRUE	0.5933	Ribulose-1,5 bisphosphate carboxylase oxygenase large subunit N-methyltransferase	no
eug1381	265	306	390	17	9	16	211	206	222	15	21	22	116.19	213	19	0.101	-3.314	-6.698	2.11903e-11	3.53689e-10	0	0.4299	0.1534	0.1534	TRUE	0.2564	Mitochondrial transcription termination factor family protein	no
eug20540	262	274	308	25	3	13	209	184	175	22	7	18	102.57	189	16	0.101	-3.313	-5.876	4.2091e-09	4.62567e-08	0.006	0.4443	0.2116	0.2116	TRUE	0.6378	MYB family transcription factor	no
eug15730	335	431	502	51	5	7	267	290	286	46	12	10	151.52	281	23	0.101	-3.312	-5.027	4.98101e-07	3.72532e-06	0.2767	0.4046	0.3356	0.3356	TRUE	5.1571	Belongs to the peptidase M18 family	no
eug13931.1	310	332	724	49	4	13	247	223	412	44	9	18	158.85	294	24	0.101	-3.308	-5.141	2.72913e-07	2.14022e-06	0.2495	0.4007	0.3174	0.3174	TRUE	3.4506	#N/A	no
eug26972.1	137	306	493	35	2	6	109	206	280	31	5	8	106.59	198	15	0.101	-3.308	-4.496	6.91834e-06	4.00772e-05	0.4252	0.4396	0.432	0.432	TRUE	0.4327	#N/A	no
eug23461	13	23	87	3	0	0	10	15	49	3	0	0	13	25	1	0.101	-3.308	-2.936	0.00332288	0.00929412	0.7378	1.2909	1.0449	1.0449	TRUE	1.3625	YLS9-like	no
eug29930	4	14	32	0	0	0	3	9	18	0	0	0	5.13	10	0	0.101	-3.308	-2.574	0.0100617	0.0241175	0.7593	2.7765	2.0112	2.0112	TRUE	0.0784	#N/A	no
eug15761.1	444	646	985	68	0	24	354	434	560	61	0	33	240.34	449	31	0.101	-3.306	-3.947	7.92896e-05	0.000349467	1.1158	0.3738	0.6477	0.6477	TRUE	1.2794	#N/A	no
eug17944	16	21	49	1	0	1	13	14	28	1	0	1	9.5	18	1	0.101	-3.306	-3.016	0.00256153	0.00744137	0	1.6478	0.7719	0.7719	TRUE	1.4746	leucine-rich repeat extensin-like protein	no
eug6957	15	28	73	3	0	0	12	19	42	3	0	0	12.5	24	1	0.101	-3.306	-2.987	0.00281607	0.00806556	0.4431	1.3299	0.9422	0.9422	TRUE	0.8696	homeobox-leucine zipper protein	no
eug27344	626	582	1038	76	10	27	499	391	591	68	24	37	268.19	494	43	0.101	-3.305	-6.115	9.65592e-10	1.20508e-08	0.112	0.3684	0.2168	0.2168	TRUE	0.4934	Rhodanese-like domain-containing protein 11	no
eug13539	245	281	281	32	3	5	195	189	160	29	7	7	97.74	181	14	0.101	-3.305	-4.953	7.30978e-07	5.28973e-06	0.2134	0.4503	0.3289	0.3289	TRUE	3.8518	-	no
eug25685	92	91	135	12	0	2	73	61	77	11	0	3	37.45	70	5	0.101	-3.305	-4.037	5.4175e-05	0.000250611	0.0171	0.6579	0.4853	0.4853	TRUE	2.926	Protein MID1-COMPLEMENTING ACTIVITY	no
eug24222	5	19	48	1	0	0	4	13	27	1	0	0	7.49	15	0	0.101	-3.305	-2.713	0.00666154	0.016949	0.6868	2.0035	1.3368	1.3368	TRUE	0.1021	urease accessory protein	no
eug13659	7	15	23	0	0	0	6	10	13	0	0	0	4.79	10	0	0.101	-3.305	-2.599	0.00933697	0.0226501	0	2.9524	1.8356	1.8356	TRUE	0.0959	Gibberellin-regulated protein	no
eug30252	919	1057	3372	17	4	145	732	710	1918	15	9	200	597.57	1120	75	0.101	-3.303	-3.701	0.000214337	0.000848829	1.2273	0.3425	0.7885	0.7885	TRUE	17.8828	purine permease	no
eug25832	145	209	383	2	2	20	115	140	218	2	5	28	84.66	158	12	0.101	-3.301	-3.996	6.43015e-05	0.000291231	0.6892	0.4703	0.5802	0.5802	TRUE	2.7175	lipolytic acyl hydrolase (LAH)	no
eug29379	93	43	49	0	0	5	74	29	28	0	0	7	22.96	44	2	0.101	-3.301	-3.173	0.00151081	0.00471309	1.1573	0.8703	0.9539	0.9539	TRUE	3.1353	transcription repressor	no
eug11299	466	391	586	60	4	10	371	263	333	54	9	14	174.03	322	26	0.102	-3.299	-4.885	1.03338e-06	7.22345e-06	0.3353	0.3938	0.3623	0.3623	TRUE	3.5547	Belongs to the calycin superfamily. Lipocalin family	no
eug8995	2	5	90	1	0	0	2	3	51	1	0	0	9.51	19	0	0.102	-3.298	-2.583	0.00978588	0.0235306	2.2953	1.6468	1.9652	1.9652	TRUE	16.0249	-	no
eug12972	29	35	73	1	0	3	23	24	42	1	0	4	15.53	30	2	0.102	-3.297	-3.386	0.000708606	0.00243925	0.1067	1.1328	0.6208	0.6208	TRUE	1.0842	ZINC FINGER protein	no
eug2762	10	14	42	1	0	0	8	9	24	1	0	0	7.03	14	0	0.102	-3.296	-2.746	0.00603153	0.0156289	0	2.1148	1.1919	1.1919	TRUE	2.5103	Serine threonine-protein kinase	no
eug852	443	490	835	48	14	22	353	329	475	43	33	30	210.6	386	35	0.102	-3.294	-7.032	2.04251e-12	4.12979e-11	0.0318	0.3813	0.1497	0.1497	TRUE	0.486	30S ribosomal protein 3	no
eug17963	1595	1768	3119	232	31	70	1270	1188	1774	208	73	97	768.39	1411	126	0.102	-3.293	-6.136	8.47765e-10	1.06864e-08	0.1552	0.3378	0.2249	0.2249	TRUE	3.3593	This protein plays a role in synthesis of starch. It catalyzes the synthesis of the activated glycosyl donor, ADP- glucose from Glc-1-P and ATP	no
eug3611	79	129	183	8	5	2	63	87	104	7	12	3	45.91	85	7	0.102	-3.293	-4.751	2.02628e-06	1.32651e-05	0.059	0.5959	0.3082	0.3082	TRUE	0.2976	hydroxyproline O-arabinosyltransferase activity	no
eug20297	190	282	376	23	4	13	151	189	214	21	9	18	100.45	185	16	0.102	-3.291	-6.026	1.67575e-09	1.98517e-08	0.0261	0.4469	0.194	0.194	TRUE	0.1948	belongs to the leguminous lectin family	no
eug14624	645	335	1075	84	7	10	514	225	612	75	17	14	242.65	450	35	0.102	-3.291	-4.545	5.49374e-06	3.2382e-05	0.4962	0.3733	0.4423	0.4423	TRUE	1.3675	plastid-lipid-associated protein 4	no
eug23534	1084	1286	1607	148	18	43	863	864	914	132	43	59	479.35	880	78	0.102	-3.29	-6.1	1.05921e-09	1.31155e-08	0.142	0.3477	0.2238	0.2238	TRUE	3.5267	isoform X1	no
eug28549	62	95	162	10	2	1	49	64	92	9	5	1	36.74	68	5	0.102	-3.29	-4.266	1.99169e-05	0.00010248	0.1318	0.6644	0.4003	0.4003	TRUE	0.5781	-	no
eug9433	112	124	194	7	1	10	89	83	110	6	2	14	50.89	94	7	0.102	-3.289	-4.825	1.39766e-06	9.45438e-06	0.0205	0.5691	0.3038	0.3038	TRUE	1.0775	Belongs to the protein kinase superfamily. Ser Thr protein kinase family	no
eug21730	50	11	73	0	1	2	40	7	42	0	2	3	15.65	30	2	0.102	-3.289	-3.083	0.00205032	0.00614855	0.6898	1.1268	0.907	0.907	TRUE	3.3663	Belongs to the iron ascorbate-dependent oxidoreductase family	no
eug26841	60	57	137	3	4	1	48	38	78	3	9	1	29.6	55	4	0.102	-3.288	-3.998	6.37706e-05	0.000289137	0.1654	0.7472	0.455	0.455	TRUE	0.5765	lipolytic acyl hydrolase (LAH)	no
eug1340	38	31	227	8	1	1	30	21	129	7	2	1	31.86	60	3	0.102	-3.288	-3.53	0.000415884	0.00152548	0.7055	0.717	0.7104	0.7104	TRUE	3.1564	gag-polypeptide of LTR copia-type	no
eug25425	223	286	315	23	3	14	178	192	179	21	7	19	99.33	183	16	0.103	-3.286	-5.904	3.54534e-09	3.97086e-08	0	0.4483	0.2039	0.2039	TRUE	0.4705	RNA-binding protein	no
eug19877	162	288	1022	5	2	38	129	194	581	4	5	52	160.94	301	20	0.103	-3.286	-3.725	0.000195154	0.000781455	1.0338	0.3997	0.7374	0.7374	TRUE	2.3178	Endoglucanase	no
eug2834	40	27	0	0	0	0	32	18	0	0	0	0	8.33	17	0	0.103	-3.286	-2.432	0.0150303	0.0338308	10	1.8337	3.3426	3.3426	TRUE	0.0692	Belongs to the iron ascorbate-dependent oxidoreductase family	yes
eug21077	280	438	631	41	0	20	223	294	359	37	0	28	156.76	292	22	0.103	-3.282	-4.146	3.38618e-05	0.000164657	0.8248	0.4018	0.5457	0.5457	TRUE	0.7432	BTB POZ and TAZ domain-containing protein	no
eug6058	79	70	108	9	1	1	63	47	61	8	2	1	30.53	57	4	0.103	-3.282	-4.134	3.56148e-05	0.000172324	0.0197	0.7341	0.4126	0.4126	TRUE	1.6986	Cyclic pyranopterin monophosphate synthase accessory protein	no
eug9226	8	11	26	0	0	0	6	7	15	0	0	0	4.76	9	0	0.103	-3.282	-2.581	0.00984193	0.0236487	0.1825	2.9694	1.8657	1.8657	TRUE	1.1574	Transcription factor	no
eug9410	939	1403	659	89	1	51	748	943	375	80	2	70	369.64	689	51	0.103	-3.277	-4.049	5.13308e-05	0.000238367	0.8623	0.3555	0.6001	0.6001	TRUE	0.5317	Guanine nucleotide exchange factor	no
eug25764	229	288	206	15	10	0	182	194	117	13	24	0	88.37	164	12	0.103	-3.276	-3.934	8.3581e-05	0.000366336	0.851	0.464	0.5991	0.5991	TRUE	2.4895	Annexin repeats	no
eug30481	69	15	61	4	0	1	55	10	35	4	0	1	17.45	33	2	0.103	-3.276	-3.256	0.00112906	0.00365723	0.5215	1.0436	0.7641	0.7641	TRUE	0.1349	ATP synthase gamma chain	no
eug29757	3056	2108	4017	203	28	211	2434	1416	2285	182	66	291	1112.49	2045	180	0.103	-3.274	-5.503	3.7373e-08	3.46709e-07	0.2567	0.3327	0.2875	0.2875	TRUE	2.9902	galactinol--sucrose	no
eug6355	41	45	40	1	0	3	33	30	23	1	0	4	15.11	29	2	0.103	-3.274	-3.402	0.000668815	0.002319	0.0153	1.1552	0.5892	0.5892	TRUE	0.8353	Belongs to the 'GDSL' lipolytic enzyme family	no
eug5224	1721	4007	5388	480	25	57	1371	2692	3065	429	59	79	1282.61	2376	189	0.104	-3.272	-4.434	9.23685e-06	5.17839e-05	0.597	0.3312	0.4827	0.4827	TRUE	3.4218	Rhodanese Cell cycle control phosphatase superfamily protein	no
eug1254	176	242	317	18	6	10	140	163	180	16	14	14	87.88	161	15	0.104	-3.271	-6.258	3.88899e-10	5.19122e-09	0	0.4648	0.1667	0.1667	TRUE	0.0818	Mitochondrial transcription termination factor family protein	no
eug1894	77	82	124	2	0	8	61	55	71	2	0	11	33.3	62	4	0.104	-3.271	-3.824	0.000131368	0.000548168	0.0136	0.6998	0.545	0.545	TRUE	2.4345	Domain of unknown function (DUF4220)	no
eug6904	4	0	93	0	0	0	3	0	53	0	0	0	9.35	19	0	0.104	-3.271	-2.404	0.0162365	0.0361116	10	1.6693	3.7046	3.7046	TRUE	7.8233	#N/A	yes
eug20781	159	79	152	13	2	3	127	53	86	12	5	4	47.78	89	7	0.104	-3.268	-4.54	5.61261e-06	3.29958e-05	0.1787	0.5851	0.353	0.353	TRUE	0.177	Removal of H(2)O(2), oxidation of toxic reductants, biosynthesis and degradation of lignin, suberization, auxin catabolism, response to environmental stresses such as wounding, pathogen attack and oxidative stress	no
eug18532	403	347	415	43	4	14	321	233	236	38	9	19	142.92	263	22	0.104	-3.267	-5.473	4.42837e-08	4.05145e-07	0.1323	0.4096	0.2609	0.2609	TRUE	2.3979	LRR receptor-like serine threonine-protein kinase	no
eug11328	56	70	73	4	1	3	45	47	42	4	2	4	23.88	45	3	0.104	-3.267	-4.265	1.99647e-05	0.0001027	0	0.8492	0.3234	0.3234	TRUE	0.0325	Pentatricopeptide repeat-containing protein	no
eug21891	50	68	83	3	3	1	40	46	47	3	7	1	23.98	44	4	0.104	-3.267	-4.052	5.08779e-05	0.00023666	0	0.8468	0.3895	0.3895	TRUE	0.3721	Plastocyanin-like domain	no
eug6263	24	5	38	0	0	1	19	3	22	0	0	1	7.58	15	0	0.104	-3.265	-2.693	0.00707486	0.0178414	0	1.9841	1.3293	1.3293	TRUE	1.6354	#N/A	no
eug15424	341	300	767	52	1	15	272	202	436	47	2	21	163.19	303	23	0.104	-3.264	-4.321	1.55591e-05	8.26036e-05	0.5792	0.3986	0.4841	0.4841	TRUE	0.8963	Belongs to the protein kinase superfamily. Ser Thr protein kinase family	no
eug16321	84	57	142	11	0	1	67	38	81	10	0	1	32.87	62	4	0.104	-3.264	-3.663	0.000248944	0.000968142	0.4913	0.7048	0.623	0.623	TRUE	1.6046	Essential subunit of the N-oligosaccharyl transferase (OST) complex which catalyzes the transfer of a high mannose oligosaccharide from a lipid-linked oligosaccharide donor to an asparagine residue within an Asn-X-Ser Thr consensus motif in nascent polypeptide chains	no
eug6327	4	10	65	1	0	0	3	7	37	1	0	0	7.96	16	0	0.104	-3.261	-2.631	0.00851677	0.0209551	1.2641	1.9039	1.5793	1.5793	TRUE	2.2358	Glucose-methanol-choline (GMC) oxidoreductase family protein	no
eug15590	807	1545	1310	136	28	10	643	1038	745	122	66	14	437.99	809	67	0.104	-3.26	-4.719	2.36761e-06	1.52438e-05	0.4441	0.3502	0.4031	0.4031	TRUE	2.0424	Allows the formation of correctly charged Gln-tRNA(Gln) through the transamidation of misacylated Glu-tRNA(Gln) in chloroplasts and mitochondria. The reaction takes place in the presence of glutamine and ATP through an activated gamma-phospho- Glu-tRNA(Gln)	no
eug17943	14	8	46	0	0	1	11	5	26	0	0	1	7.35	14	0	0.104	-3.26	-2.707	0.00679585	0.0172522	0.5277	2.0369	1.2654	1.2654	TRUE	0.2521	Protein of unknown function (DUF1005)	no
eug24415.1	885	753	1073	84	26	25	705	506	610	75	62	35	332.09	607	57	0.105	-3.258	-6.674	2.49093e-11	4.09765e-10	0.0647	0.3594	0.174	0.174	TRUE	0.3254	#N/A	no
eug21309	373	642	489	48	14	11	297	431	278	43	33	15	182.99	335	30	0.105	-3.258	-5.858	4.69189e-09	5.09384e-08	0.111	0.3903	0.2251	0.2251	TRUE	1.1511	-	no
eug28953	6	9	33	0	0	0	5	6	19	0	0	0	4.93	10	0	0.104	-3.258	-2.546	0.0108964	0.025799	0.6449	2.8758	2.0094	2.0094	TRUE	3.1343	Belongs to the 'GDSL' lipolytic enzyme family	no
eug26668	22	12	25	0	0	1	18	8	14	0	0	1	6.86	13	0	0.105	-3.255	-2.75	0.00595133	0.0154483	0	2.1571	1.1008	1.1008	TRUE	0.3207	Pentatricopeptide repeat-containing protein	no
eug11271	318	241	481	14	7	24	253	162	274	13	17	33	125.18	230	21	0.105	-3.251	-5.569	2.56913e-08	2.45893e-07	0.1164	0.4221	0.2424	0.2424	TRUE	1.2403	mitochondrial	no
eug29251	222	284	1354	12	14	35	177	191	770	11	33	48	205.03	379	31	0.105	-3.25	-4.339	1.43239e-05	7.69813e-05	0.5615	0.3829	0.4806	0.4806	TRUE	9.6013	Pollen-specific protein	no
eug17802	46	106	150	6	0	6	37	71	85	5	0	8	34.47	64	4	0.105	-3.25	-4.043	5.28486e-05	0.000245028	0.1826	0.6869	0.4541	0.4541	TRUE	0.313	Ralf-like	no
eug17928	35	27	155	0	0	5	28	18	88	0	0	7	23.52	45	2	0.105	-3.25	-3.036	0.00239818	0.00703553	1.5647	0.8573	1.0956	1.0956	TRUE	1.6426	protein trichome birefringence-like 19	no
eug20207	6325	2838	4779	325	194	52	5037	1907	2719	291	460	72	1747.58	3221	274	0.105	-3.247	-4.77	1.83879e-06	1.21579e-05	0.4473	0.3286	0.3978	0.3978	TRUE	0.4599	Belongs to the GroES chaperonin family	no
eug11128	1770	2044	4570	77	18	238	1410	1373	2600	69	43	329	970.54	1794	147	0.105	-3.247	-4.46	8.20106e-06	4.66393e-05	0.5665	0.3344	0.4665	0.4665	TRUE	11.6388	ABC transporter G family member	no
eug10227	26	106	99	3	2	3	21	71	56	3	5	4	26.64	49	4	0.105	-3.247	-3.93	8.50481e-05	0.000371735	0	0.7945	0.4514	0.4514	TRUE	0.2035	-	no
eug11005	235	232	120	18	3	8	187	156	68	16	7	11	74.26	137	11	0.105	-3.246	-4.931	8.18794e-07	5.86322e-06	0.1844	0.4911	0.3051	0.3051	TRUE	0.2691	Senescence-associated carboxylesterase 101-like	no
eug6590	9709	11563	8303	800	369	206	7732	7769	4724	716	875	284	3683.37	6742	625	0.105	-3.245	-5.973	2.33143e-09	2.70115e-08	0.1841	0.3248	0.2367	0.2367	TRUE	2.639	Photosystem I reaction center subunit IV	no
eug22742	642	795	1492	89	8	50	511	534	849	80	19	69	343.65	631	56	0.105	-3.245	-5.445	5.1863e-08	4.69673e-07	0.2182	0.3581	0.2796	0.2796	TRUE	1.8542	transcription factor	no
eug12880	139	267	801	12	8	24	111	179	456	11	19	33	134.77	249	21	0.105	-3.245	-4.622	3.80325e-06	2.33286e-05	0.3774	0.4149	0.3943	0.3943	TRUE	0.4958	L-type lectin-domain containing receptor kinase	no
eug5719	57	41	41	2	0	3	45	28	23	2	0	4	17.03	32	2	0.105	-3.245	-3.519	0.000433407	0.00158184	0.0991	1.0612	0.5437	0.5437	TRUE	0.7023	#N/A	no
eug25194	11	28	21	0	0	1	9	19	12	0	0	1	6.82	13	0	0.106	-3.244	-2.741	0.00611643	0.015797	0	2.17	1.1067	1.1067	TRUE	0.3235	superfamily. Protein	no
eug16643	426	780	592	35	14	36	339	524	337	31	33	50	219.06	400	38	0.106	-3.241	-6.598	4.15407e-11	6.56023e-10	0.0565	0.3789	0.1699	0.1699	TRUE	0.865	Belongs to the multi antimicrobial extrusion (MATE) (TC 2.A.66.1) family	no
eug16000	177	215	211	18	3	9	141	144	120	16	7	12	73.52	135	12	0.106	-3.237	-5.685	1.30968e-08	1.32517e-07	0.006	0.4928	0.2032	0.2032	TRUE	0.4093	Belongs to the class-I aminoacyl-tRNA synthetase family	no
eug28842	9	5	64	0	0	1	7	3	36	0	0	1	8.05	15	0	0.106	-3.237	-2.628	0.00859113	0.0211077	1.2022	1.8862	1.539	1.539	TRUE	1.7922	Zinc finger protein	no
eug4995	320	727	305	55	7	7	255	488	174	49	17	10	165.39	306	25	0.106	-3.235	-4.591	4.41262e-06	2.67073e-05	0.4112	0.3976	0.4053	0.4053	TRUE	0.6672	cytochrome P450	no
eug24079	71	39	107	0	4	0	57	26	61	0	9	0	25.52	48	3	0.106	-3.235	-3.063	0.00219017	0.00650941	1.7294	0.8153	1.0665	1.0665	TRUE	1.9157	Domain of unknown function (DUF4228)	no
eug29095	356	288	263	35	6	6	284	194	150	31	14	8	113.41	209	18	0.106	-3.234	-5.066	4.06588e-07	3.08929e-06	0.2013	0.4325	0.3021	0.3021	TRUE	0.6368	isoform X1	no
eug1991	2327	2739	5882	467	15	84	1853	1840	3346	418	36	116	1268.21	2346	190	0.106	-3.234	-4.321	1.55062e-05	8.23655e-05	0.6274	0.3314	0.502	0.502	TRUE	12.0612	phototropin	no
eug2397	287	242	367	26	6	13	229	163	209	23	14	18	109.23	200	18	0.106	-3.232	-6.231	4.64317e-10	6.12231e-09	0.024	0.4368	0.1742	0.1742	TRUE	0.2466	beta-D-xylosidase 6	no
eug8954	126	251	324	23	5	5	100	169	184	21	12	7	82.11	151	13	0.106	-3.232	-5.141	2.72922e-07	2.14022e-06	0.1262	0.4749	0.275	0.275	TRUE	1.0516	#N/A	no
eug21281	0	24	54	0	0	0	0	16	31	0	0	0	7.81	16	0	0.106	-3.231	-2.406	0.0161411	0.0359489	10	1.9354	3.3028	3.3028	TRUE	0.0529	BTB POZ and TAZ domain-containing protein	no
eug1290	475	631	940	40	8	49	378	424	535	36	19	68	243.25	446	41	0.107	-3.229	-5.751	8.86774e-09	9.24605e-08	0.1315	0.3732	0.2374	0.2374	TRUE	1.542	-	no
eug24499	46	35	111	0	0	5	37	24	63	0	0	7	21.7	41	2	0.107	-3.228	-3.125	0.00177556	0.00543496	1.0409	0.9021	0.941	0.941	TRUE	1.142	Vegetative cell wall protein gp1-like	no
eug17257	603	591	950	67	23	12	480	397	540	60	55	17	258.14	472	44	0.107	-3.226	-5.628	1.82413e-08	1.80045e-07	0.1615	0.3702	0.2507	0.2507	TRUE	1.0623	Cold-regulated 413 plasma membrane protein	no
eug24950	61	78	32	5	0	2	49	52	18	4	0	3	21.07	40	2	0.107	-3.226	-3.566	0.000362474	0.00134958	0.261	0.9195	0.5704	0.5704	TRUE	2.041	PWWP domain	no
eug26640	25	10	116	0	0	3	20	7	66	0	0	4	16.13	31	1	0.107	-3.226	-2.836	0.0045661	0.0122924	1.4855	1.1028	1.257	1.257	TRUE	0.6444	Domain of unknown function	no
eug1060	667	734	943	17	3	73	531	493	536	15	7	101	280.67	520	41	0.107	-3.221	-4.109	3.97447e-05	0.000190156	0.7145	0.3663	0.5509	0.5509	TRUE	10.7275	LRR receptor-like serine threonine-protein kinase	no
eug7160	93	142	155	17	0	1	74	95	88	15	0	1	45.71	86	5	0.107	-3.221	-3.646	0.000265917	0.00102637	0.7751	0.5971	0.6604	0.6604	TRUE	5.5683	Cytokinin dehydrogenase	no
eug13852	2	74	56	3	0	0	2	50	32	3	0	0	14.31	28	1	0.107	-3.22	-2.712	0.00668476	0.0169996	1.828	1.2021	1.4779	1.4779	TRUE	0.2969	Leucine Rich Repeat	no
eug1295	577	933	1184	75	25	34	460	627	674	67	59	47	322.22	587	58	0.107	-3.219	-7.246	4.30707e-13	9.65329e-12	0.0318	0.3605	0.1396	0.1396	TRUE	0.4252	Pterin 4 alpha carbinolamine dehydratase	no
eug7939	1452	2342	2969	265	24	80	1156	1574	1689	237	57	110	803.92	1473	135	0.107	-3.218	-5.503	3.7301e-08	3.46198e-07	0.2475	0.3371	0.2754	0.2754	TRUE	4.53	Hippocampus abundant transcript-like protein	no
eug6538	54	46	80	7	0	0	43	31	46	6	0	0	20.95	40	2	0.107	-3.218	-3.278	0.0010441	0.00341436	0.0956	0.923	0.7724	0.7724	TRUE	3.1484	Pentatricopeptide repeat-containing protein	no
eug27944	220	365	262	10	4	23	175	245	149	9	9	32	103.28	190	17	0.108	-3.217	-4.968	6.78098e-07	4.95952e-06	0.1994	0.4434	0.3105	0.3105	TRUE	1.5001	Belongs to the glycosyltransferase 2 family. Plant cellulose synthase subfamily	no
eug21648.1	169	200	924	14	15	15	135	134	526	13	36	21	143.91	265	23	0.108	-3.217	-4.506	6.60939e-06	3.8385e-05	0.4208	0.409	0.4159	0.4159	TRUE	8.6249	#N/A	no
eug2650	3	23	21	0	0	0	2	15	12	0	0	0	4.97	10	0	0.108	-3.216	-2.507	0.0121734	0.028342	0.8763	2.8595	2.1146	2.1146	TRUE	0.2389	Belongs to the class I-like SAM-binding methyltransferase superfamily. Cation-independent O- methyltransferase family	no
eug21444	399	469	582	22	6	39	318	315	331	20	14	54	175.29	321	29	0.108	-3.215	-5.43	5.63967e-08	5.06485e-07	0.1541	0.3933	0.263	0.263	TRUE	3.0021	BEST Arabidopsis thaliana protein match is Protein of	no
eug28859	146	272	345	21	2	14	116	183	196	19	5	19	89.7	165	14	0.108	-3.215	-5.181	2.20715e-07	1.7735e-06	0.092	0.4619	0.271	0.271	TRUE	0.7294	FAD NAD(P)-binding oxidoreductase family protein	no
eug5081	54	76	87	6	2	1	43	51	49	5	5	1	25.84	48	4	0.108	-3.215	-4.166	3.09416e-05	0.000151606	0	0.809	0.3558	0.3558	TRUE	0.4021	Domain of unknown function (DUF4220)	no
eug11311	472	521	601	60	3	23	376	350	342	54	7	32	193.41	356	31	0.108	-3.214	-5.024	5.06836e-07	3.78376e-06	0.2599	0.3866	0.3218	0.3218	TRUE	2.9042	transcription factor	no
eug14050	11	43	69	0	2	0	9	29	39	0	5	0	13.61	26	2	0.108	-3.213	-2.828	0.00468819	0.0125653	0.991	1.2475	1.1618	1.1618	TRUE	0.6469	Beta-hexosaminidase	yes
eug24962	12	8	22	0	0	0	10	5	13	0	0	0	4.57	9	0	0.108	-3.213	-2.536	0.0112223	0.0264548	0	3.076	1.9019	1.9019	TRUE	0.093	#N/A	no
eug30414	25	47	86	2	2	1	20	32	49	2	5	1	18.05	34	3	0.108	-3.212	-3.582	0.000340874	0.00127797	0.1551	1.0194	0.5104	0.5104	TRUE	0.1189	elongation of fatty acids protein	no
eug2571	1030	1329	1273	86	25	76	820	893	724	77	59	105	446.44	812	80	0.108	-3.211	-7.354	1.92825e-13	4.54879e-12	0.0191	0.3496	0.1379	0.1379	TRUE	0.4946	Upstream activation factor subunit	no
eug23087	195	198	149	19	1	8	155	133	85	17	2	11	67.25	124	10	0.108	-3.21	-4.711	2.46312e-06	1.58124e-05	0.1452	0.5088	0.3316	0.3316	TRUE	0.5397	tRNA (adenine(58)-N(1))-methyltransferase non-catalytic subunit	no
eug20687	133	17	712	21	2	8	106	11	405	19	5	11	92.83	174	12	0.108	-3.21	-3.45	0.000560089	0.00198184	1.1451	0.4572	0.8462	0.8462	TRUE	0.3131	amidase C869.01	no
eug3020	71	37	30	2	0	3	57	25	17	2	0	4	17.4	33	2	0.108	-3.209	-3.352	0.00080359	0.00272194	0.3173	1.0456	0.6499	0.6499	TRUE	0.5205	CDK-activating kinase assembly factor MAT1	yes
eug30059	9	3	39	0	0	0	7	2	22	0	0	0	5.23	10	0	0.108	-3.208	-2.483	0.0130213	0.0300199	1.5286	2.7316	2.2699	2.2699	TRUE	0.2562	transcription factor	no
eug21878	471	750	559	61	16	15	375	504	318	55	38	21	218.38	399	38	0.108	-3.206	-5.953	2.63971e-09	3.01912e-08	0.1073	0.3791	0.2132	0.2132	TRUE	0.5121	Phytol kinase	no
eug316	888	1109	1701	117	40	10	707	745	968	105	95	14	438.9	807	71	0.109	-3.202	-4.75	2.03809e-06	1.33343e-05	0.4061	0.3501	0.3814	0.3814	TRUE	4.1382	-	no
eug27161	568	322	408	32	10	24	452	216	232	29	24	33	164.39	300	29	0.109	-3.201	-5.916	3.2898e-09	3.70893e-08	0.1059	0.3981	0.2089	0.2089	TRUE	2.2531	-	no
eug18439	1162	1508	1472	116	46	49	925	1013	837	104	109	68	509.43	925	94	0.109	-3.2	-7.542	4.64411e-14	1.21767e-12	0.017	0.3462	0.1304	0.1304	TRUE	0.3925	serine threonine-protein kinase	no
eug8858	1048	1508	1511	137	25	61	835	1013	860	123	59	84	495.6	903	89	0.109	-3.2	-6.97	3.16888e-12	6.15488e-11	0.0456	0.3468	0.1558	0.1558	TRUE	1.0988	NAD(P)-binding Rossmann-fold superfamily protein	no
eug13834	13740	12815	12397	525	575	534	10943	8611	7053	470	1363	737	4862.71	8869	857	0.109	-3.2	-6.103	1.04225e-09	1.29134e-08	0.1666	0.324	0.2193	0.2193	TRUE	0.6174	Histone H1	no
eug17073	34	121	204	9	3	2	27	81	116	8	7	3	40.39	75	6	0.109	-3.2	-4.045	5.22743e-05	0.000242529	0.3372	0.6334	0.4579	0.4579	TRUE	0.1015	omega-amidase activity	no
eug5080	33	11	12	1	0	0	26	7	7	1	0	0	6.9	13	0	0.109	-3.2	-2.654	0.00794649	0.0197221	0.5303	2.148	1.3109	1.3109	TRUE	3.389	disease resistance protein	no
eug8599	5599	6800	12177	463	198	514	4459	4569	6928	414	469	710	2924.86	5319	531	0.109	-3.199	-7.134	9.76875e-13	2.08258e-11	0.0766	0.3257	0.155	0.155	TRUE	1.0007	36.4 kDa proline-rich	no
eug1620	549	423	578	17	6	46	437	284	329	15	14	64	190.54	350	31	0.109	-3.198	-4.839	1.30642e-06	8.89283e-06	0.3187	0.3876	0.3493	0.3493	TRUE	2.7333	F-box protein	no
eug10940	29	24	44	3	0	0	23	16	25	3	0	0	11.16	21	1	0.109	-3.198	-2.974	0.00294327	0.00838077	0.025	1.451	0.8301	0.8301	TRUE	1.3984	transcription factor	no
eug9816	6	4	42	0	0	0	5	3	24	0	0	0	5.23	11	0	0.109	-3.198	-2.476	0.0132997	0.0305554	1.5918	2.7324	2.2905	2.2905	TRUE	3.271	Transcription factor	no
eug14538	642	448	2273	36	28	65	511	301	1293	32	66	90	382.3	702	63	0.109	-3.197	-4.829	1.37171e-06	9.29298e-06	0.3707	0.3544	0.3634	0.3634	TRUE	0.4327	Fiber protein Fb34	no
eug28734.1	42	97	117	5	3	2	33	65	67	4	7	3	29.92	55	5	0.109	-3.197	-4.231	2.3267e-05	0.000117624	0	0.7426	0.3565	0.3565	TRUE	1.0527	#N/A	no
eug19817	398	79	147	20	2	9	317	53	84	18	5	12	81.46	151	12	0.109	-3.197	-4.033	5.50843e-05	0.000254245	0.5589	0.4761	0.5238	0.5238	TRUE	1.6092	Belongs to the UDP-glycosyltransferase family	no
eug5022	20	37	41	3	0	0	16	25	23	3	0	0	11.13	21	1	0.109	-3.194	-2.969	0.00298622	0.00848894	0.0171	1.4533	0.833	0.833	TRUE	1.3982	Pentatricopeptide repeat-containing protein	no
eug3239	21	44	22	0	0	2	17	30	13	0	0	3	10.26	20	1	0.109	-3.193	-2.853	0.00433205	0.0117238	0.1954	1.5495	0.976	0.976	TRUE	0.7584	Calcium-binding protein PBP1-like	no
eug22085	771	911	1095	127	13	7	614	612	623	114	31	10	333.87	616	52	0.109	-3.192	-4.33	1.49444e-05	7.97943e-05	0.5561	0.3592	0.4739	0.4739	TRUE	9.6644	Belongs to the calycin superfamily. Lipocalin family	no
eug11171	298	266	268	35	4	0	237	179	152	31	9	0	101.55	189	13	0.109	-3.192	-3.654	0.000258277	0.00100027	1.1246	0.4455	0.7075	0.7075	TRUE	3.392	Belongs to the chaperonin (HSP60) family	no
eug24652	7	2	76	1	0	0	6	1	43	1	0	0	8.51	17	0	0.11	-3.191	-2.533	0.0113085	0.0266091	1.9835	1.8025	1.8925	1.8925	TRUE	2.2384	Belongs to the glycosyltransferase 2 family. Plant cellulose synthase subfamily	no
eug7210	1016	1476	1601	126	26	70	809	992	911	113	62	97	497.12	904	91	0.11	-3.189	-7.267	3.68187e-13	8.35235e-12	0.0239	0.3468	0.1407	0.1407	TRUE	0.4523	isoform X1	no
eug15785	76	74	64	3	4	0	61	50	36	3	9	0	26.47	49	4	0.11	-3.188	-3.607	0.000309581	0.00117394	0.0968	0.7975	0.5794	0.5794	TRUE	0.6938	thaumatin-like protein	no
eug20365.2	288	140	324	22	4	12	229	94	184	20	9	17	92.25	169	15	0.11	-3.187	-5.212	1.87033e-07	1.52191e-06	0.1402	0.458	0.263	0.263	TRUE	0.1543	#N/A	no
eug2597	888	1326	1412	132	22	47	707	891	803	118	52	65	439.44	800	78	0.11	-3.186	-6.534	6.41818e-11	9.81858e-10	0.0746	0.3501	0.1777	0.1777	TRUE	1.0778	Cell division protein ftsZ	no
eug2758	826	553	486	41	28	15	658	372	276	37	66	21	238.28	435	41	0.11	-3.186	-5.288	1.23608e-07	1.0396e-06	0.2194	0.3743	0.2824	0.2824	TRUE	0.3527	Belongs to the GroES chaperonin family	no
eug577.1	6	10	29	0	0	0	5	7	16	0	0	0	4.67	9	0	0.11	-3.186	-2.503	0.0123081	0.0286135	0.4499	3.0221	2.0162	2.0162	TRUE	1.1096	#N/A	no
eug9971	16	15	173	1	1	3	13	10	98	1	2	4	21.44	40	2	0.11	-3.185	-3.098	0.00194788	0.00588348	0.9573	0.9091	0.9381	0.9381	TRUE	14.2777	PLATZ transcription factor family protein	no
eug8736	5	55	9	0	0	1	4	37	5	0	0	1	7.91	15	0	0.11	-3.185	-2.587	0.00967835	0.0233239	1.2665	1.9153	1.5852	1.5852	TRUE	8.861	Belongs to the expansin family	no
eug23308	66	85	115	4	0	7	53	57	65	4	0	10	31.39	58	5	0.11	-3.184	-4.005	6.19225e-05	0.000281503	0.0031	0.7229	0.4333	0.4333	TRUE	1.3016	transcription factor	no
eug8647	75	56	37	0	2	3	60	38	21	0	5	4	21.22	40	3	0.11	-3.182	-3.342	0.000832478	0.00281052	0.4057	0.9154	0.6995	0.6995	TRUE	0.3616	GDSL esterase lipase	no
eug16795	36	8	14	0	0	1	29	5	8	0	0	1	7.23	14	0	0.11	-3.182	-2.635	0.00840963	0.0207362	0.6859	2.0639	1.3567	1.3567	TRUE	2.2808	oligopeptide transporter	yes
eug26219	39	27	1	1	0	0	31	18	1	1	0	0	8.44	17	0	0.11	-3.182	-2.53	0.0113958	0.0267929	1.9474	1.8138	1.8779	1.8779	TRUE	0.0751	Phospholipase	no
eug16078	246	346	254	22	0	19	196	232	145	20	0	26	103.14	191	15	0.11	-3.181	-4.176	2.9642e-05	0.000146111	0.569	0.4436	0.4822	0.4822	TRUE	0.7964	ankyrin repeat	no
eug3237	996	447	612	6	15	56	793	300	348	5	36	77	260	480	39	0.11	-3.181	-4.061	4.88612e-05	0.000228397	0.6969	0.3699	0.5507	0.5507	TRUE	3.5724	RING-H2 finger protein	no
eug10318	73	36	67	3	0	4	58	24	38	3	0	6	21.44	40	3	0.11	-3.181	-3.626	0.00028839	0.00110233	0.1627	0.9091	0.5238	0.5238	TRUE	0.2259	Pentatricopeptide repeat-containing protein	no
eug27623	886	443	891	106	3	14	706	298	507	95	7	19	271.91	504	40	0.11	-3.178	-4.068	4.74301e-05	0.000222265	0.7054	0.3678	0.5481	0.5481	TRUE	0.6031	stress enhanced protein 1	no
eug8386	1	64	1	0	0	0	1	43	1	0	0	0	7.39	15	0	0.11	-3.178	-2.379	0.0173476	0.0381475	5.4613	2.0256	3.2785	3.2785	TRUE	15.9743	receptor-like protein kinase	no
eug3355	37	35	112	5	1	1	29	24	64	4	2	1	20.82	39	2	0.111	-3.177	-3.626	0.000287411	0.001099	0.2289	0.9267	0.515	0.515	TRUE	1.1489	Pentatricopeptide repeat-containing protein	no
eug9463	15	33	145	3	0	3	12	22	82	3	0	4	20.57	39	2	0.111	-3.177	-3.212	0.00131897	0.00418072	0.6933	0.9339	0.8035	0.8035	TRUE	1.0036	Reticulon-like protein	no
eug8493	15	22	41	1	0	1	12	15	23	1	0	1	8.72	17	1	0.111	-3.177	-2.918	0.00352325	0.00979451	0	1.7663	0.7795	0.7795	TRUE	0.4413	Belongs to the iron ascorbate-dependent oxidoreductase family	no
eug16699	8264	6814	12114	1141	197	102	6582	4578	6892	1021	467	141	3280.05	6017	543	0.111	-3.176	-4.791	1.66112e-06	1.10687e-05	0.3559	0.3253	0.3764	0.3764	TRUE	6.9935	Cytochrome b6-f complex iron-sulfur subunit	no
eug23109	33	20	90	4	0	1	26	13	51	4	0	1	15.98	30	2	0.111	-3.175	-3.221	0.00127555	0.00406631	0.3735	1.11	0.7139	0.7139	TRUE	0.2466	serine threonine-protein kinase	no
eug26570	335	404	513	58	0	5	267	271	292	52	0	7	148.15	277	20	0.111	-3.174	-3.573	0.00035256	0.00131529	1.3086	0.4065	0.7634	0.7634	TRUE	11.686	rRNA methyltransferase	no
eug14694	1434	1505	2121	128	42	97	1142	1011	1207	114	100	134	618	1120	116	0.111	-3.173	-8.088	6.08743e-16	2.1075e-14	0.0079	0.3418	0.1108	0.1108	TRUE	0.169	PPIases accelerate the folding of proteins. It catalyzes the cis-trans isomerization of proline imidic peptide bonds in oligopeptides	no
eug12178	342	400	510	41	9	17	272	269	290	37	21	23	152.13	277	27	0.111	-3.173	-6.55	5.76752e-11	8.9028e-10	0	0.4043	0.1571	0.1571	TRUE	0.6707	Protein LOW PSII ACCUMULATION 2	no
eug19491	28	19	8	1	0	0	22	13	5	1	0	0	6.75	13	0	0.111	-3.173	-2.638	0.00833902	0.0205943	0	2.1878	1.308	1.308	TRUE	0.0637	Plant invertase/pectin methylesterase inhibitor	no
eug28361	86	69	173	10	2	3	68	46	98	9	5	4	38.52	71	6	0.111	-3.172	-4.449	8.63335e-06	4.87868e-05	0.1156	0.6486	0.3294	0.3294	TRUE	0.1341	transporter arsB	no
eug13013	37	18	125	1	2	2	29	12	71	1	5	3	20.18	37	3	0.111	-3.172	-3.319	0.000903309	0.00301348	0.5302	0.9459	0.6995	0.6995	TRUE	0.203	-	no
eug8548.1	88	150	58	4	5	2	70	101	33	4	12	3	37.01	68	6	0.111	-3.168	-3.996	6.42901e-05	0.000291231	0.2885	0.6619	0.4529	0.4529	TRUE	0.1831	#N/A	no
eug27620	49	78	245	3	3	7	39	52	139	3	7	10	41.71	77	7	0.111	-3.168	-3.992	6.54641e-05	0.00029564	0.3634	0.6235	0.4699	0.4699	TRUE	1.2771	LRR receptor-like serine threonine-protein kinase	no
eug24843	2	27	19	0	0	0	2	18	11	0	0	0	5.09	10	0	0.111	-3.168	-2.459	0.0139297	0.0317576	1.4228	2.7969	2.2844	2.2844	TRUE	0.0643	Senescence-associated carboxylesterase 101-like	yes
eug5805	81939	68632	117930	5298	4132	2025	65258	46115	67092	4739	9794	2797	32632.5	59488	5777	0.111	-3.167	-5.706	1.15944e-08	1.18483e-07	0.2145	0.3218	0.2505	0.2505	TRUE	4.4878	oxygen-evolving enhancer protein	no
eug10660	359	381	234	32	5	16	286	256	133	29	12	22	122.94	225	21	0.111	-3.167	-5.405	6.47411e-08	5.74149e-07	0.1308	0.4239	0.2471	0.2471	TRUE	0.5443	Lysine methyltransferase	no
eug30500	1257	1504	2045	213	29	19	1001	1011	1163	191	69	26	576.77	1058	95	0.111	-3.167	-4.741	2.12755e-06	1.38662e-05	0.3965	0.3433	0.3767	0.3767	TRUE	7.6892	50S ribosomal protein L21	no
eug15301	29	29	79	4	0	1	23	19	45	4	0	1	15.41	29	2	0.111	-3.166	-3.298	0.000972737	0.00320653	0.1875	1.139	0.6331	0.6331	TRUE	1.6521	MO25-like protein	no
eug21433	192	421	476	47	3	8	153	283	271	42	7	11	127.8	236	20	0.111	-3.165	-4.529	5.92436e-06	3.46417e-05	0.3676	0.42	0.3919	0.3919	TRUE	5.3245	Long-chain fatty alcohol oxidase involved in the omega- oxidation pathway of lipid degradation	no
eug17217	432	418	401	57	0	9	344	281	228	51	0	12	152.74	284	21	0.111	-3.165	-3.713	0.000205093	0.000815999	1.1245	0.4039	0.6802	0.6802	TRUE	2.6001	BEST Arabidopsis thaliana protein match is Protein of	no
eug7205	10	5	30	0	0	0	8	3	17	0	0	0	4.73	9	0	0.111	-3.165	-2.481	0.0131024	0.0301528	0.6929	2.9846	2.0948	2.0948	TRUE	0.1364	#N/A	no
eug9453	27	45	168	6	1	2	22	30	96	5	2	3	26.3	49	3	0.112	-3.164	-3.616	0.000299311	0.00113983	0.4152	0.8005	0.5665	0.5665	TRUE	1.6922	NUMOD3 motif (2 copies)	no
eug3560	1475	2250	2035	199	35	92	1175	1512	1158	178	83	127	705.38	1282	129	0.112	-3.163	-6.807	9.96467e-12	1.75e-10	0.0644	0.3393	0.163	0.163	TRUE	1.1326	belongs to the protein kinase superfamily	no
eug22011	233	320	386	28	7	14	186	215	220	25	17	19	113.53	207	20	0.112	-3.163	-6.38	1.76534e-10	2.51858e-09	0	0.4324	0.1577	0.1577	TRUE	0.2566	B3 domain-containing protein	no
eug30445	547	872	1311	92	7	47	436	586	746	82	17	65	321.87	589	55	0.112	-3.163	-5.177	2.25967e-07	1.81073e-06	0.2474	0.3606	0.2979	0.2979	TRUE	0.3481	May be involved in modulation of pathogen defense and leaf cell death	no
eug12248	581	630	943	71	22	19	463	423	536	64	52	26	260.73	474	47	0.112	-3.162	-6.281	3.36548e-10	4.5516e-09	0.0634	0.3697	0.1849	0.1849	TRUE	1.0684	chloroplast organization	no
eug14174	3	37	56	2	0	0	2	25	32	2	0	0	10.15	20	1	0.112	-3.162	-2.658	0.00786667	0.0195453	1.1868	1.563	1.3872	1.3872	TRUE	0.4168	glycosyl hydrolase family 10 protein	no
eug468	417	554	730	45	13	31	332	372	415	40	31	43	205.59	373	38	0.112	-3.161	-7.114	1.13061e-12	2.388e-11	0	0.3827	0.1331	0.1331	TRUE	0.0845	Pentatricopeptide repeat-containing protein At4g16390	no
eug6228	527	595	906	51	11	44	420	400	515	46	26	61	244.57	445	44	0.112	-3.161	-6.437	1.22115e-10	1.78436e-09	0.0325	0.3729	0.1733	0.1733	TRUE	0.694	Plant lipoxygenase may be involved in a number of diverse aspects of plant physiology including growth and development, pest resistance, and senescence or responses to wounding	no
eug18455	558	977	215	34	16	32	444	656	122	30	38	44	222.62	407	37	0.112	-3.161	-4.83	1.36749e-06	9.26861e-06	0.3249	0.378	0.3456	0.3456	TRUE	0.0996	Belongs to the multi antimicrobial extrusion (MATE) (TC 2.A.66.1) family	no
eug13892	54	66	49	3	1	3	43	44	28	3	2	4	20.74	38	3	0.112	-3.161	-3.913	9.11766e-05	0.000395992	0	0.9291	0.3823	0.3823	TRUE	0.5192	Pentatricopeptide repeat-containing protein	no
eug11827	99	167	130	9	6	0	79	112	74	8	14	0	47.88	88	7	0.112	-3.161	-3.871	0.000108323	0.000461194	0.3796	0.5846	0.5296	0.5296	TRUE	1.6567	Stores iron in a soluble, non-toxic, readily available form. Important for iron homeostasis. Iron is taken up in the ferrous form and deposited as ferric hydroxides after oxidation	no
eug18490	156	61	430	6	0	17	124	41	245	5	0	23	73.12	137	9	0.112	-3.161	-3.481	0.000499625	0.00179198	1.1567	0.4938	0.777	0.777	TRUE	0.266	-	no
eug13916	4215	5141	5819	424	141	261	3357	3454	3311	379	334	360	1865.94	3374	358	0.112	-3.16	-8.997	2.32963e-19	1.26527e-17	0	0.3282	0.0909	0.0909	TRUE	0.0346	kDa ribonucleoprotein	no
eug7608	198	312	357	19	3	21	158	210	203	17	7	29	103.92	190	18	0.112	-3.159	-5.345	9.02253e-08	7.80584e-07	0.0417	0.4427	0.2464	0.2464	TRUE	1.1822	Belongs to the short-chain dehydrogenases reductases (SDR) family	no
eug27282	436	358	400	10	20	16	347	241	228	9	47	22	148.97	272	26	0.112	-3.159	-4.907	9.26604e-07	6.55972e-06	0.2551	0.406	0.3216	0.3216	TRUE	2.3614	-	no
eug3520	79	176	193	18	0	4	63	118	110	16	0	6	52.1	97	7	0.112	-3.159	-3.931	8.45956e-05	0.000370072	0.4333	0.5633	0.5141	0.5141	TRUE	3.3609	Fatty acid amide	no
eug3072.1	1137	670	1773	101	22	66	906	450	1009	90	52	91	433.01	788	78	0.112	-3.157	-6.066	1.30899e-09	1.58359e-08	0.1239	0.3505	0.2068	0.2068	TRUE	0.6032	#N/A	no
eug26914	5	16	22	0	0	0	4	11	13	0	0	0	4.54	9	0	0.112	-3.156	-2.488	0.0128597	0.029684	0.2737	3.0962	2.006	2.006	TRUE	0.6671	Belongs to the peptidase S10 family	no
eug19382	1531	2290	1939	225	53	25	1219	1539	1103	201	126	35	703.76	1287	121	0.112	-3.154	-5.025	5.04047e-07	3.76705e-06	0.3167	0.3393	0.326	0.326	TRUE	2.9365	malic enzyme	no
eug11270	27	19	26	1	0	1	22	13	15	1	0	1	8.56	17	1	0.112	-3.153	-2.907	0.00364853	0.0100949	0	1.7942	0.7666	0.7666	TRUE	0.4158	-	no
eug23524	242	256	302	33	4	7	193	172	172	30	9	10	97.54	179	16	0.112	-3.152	-5.128	2.92955e-07	2.27731e-06	0.1089	0.4506	0.2709	0.2709	TRUE	2.7555	Zinc finger protein	no
eug15113	225	338	332	28	4	16	179	227	189	25	9	22	108.63	198	19	0.113	-3.151	-5.785	7.25867e-09	7.65385e-08	0.0155	0.4374	0.2008	0.2008	TRUE	0.4648	Thylakoid lumenal 17.9 kDa protein	no
eug3955	6576	6636	7806	411	90	581	5237	4459	4441	368	213	802	2586.73	4712	461	0.113	-3.15	-5.63	1.80286e-08	1.78117e-07	0.2223	0.3263	0.2537	0.2537	TRUE	4.7637	fructose-bisphosphate aldolase	no
eug14811	269	437	522	16	4	36	214	294	297	14	9	50	146.39	268	24	0.113	-3.149	-4.792	1.64729e-06	1.09987e-05	0.2791	0.4075	0.3387	0.3387	TRUE	4.0689	omega-amidase activity	no
eug11325	5	15	23	0	0	0	4	10	13	0	0	0	4.52	9	0	0.113	-3.147	-2.481	0.0131189	0.0301806	0.291	3.1067	2.017	2.017	TRUE	0.1518	Belongs to the GRAS family	no
eug8538	26	2	16	0	0	0	21	1	9	0	0	0	5.19	10	0	0.113	-3.147	-2.438	0.0147854	0.0333969	1.7605	2.7484	2.374	2.374	TRUE	0.0833	LRR receptor-like serine threonine-protein kinase	no
eug23670	694	815	2267	19	17	108	553	548	1290	17	40	149	432.75	797	69	0.113	-3.146	-4.218	2.46926e-05	0.000124037	0.6033	0.3505	0.4941	0.4941	TRUE	8.5768	zinc-finger of the FCS-type, C2-C2	no
eug17648	13	55	15	1	1	0	10	37	9	1	2	0	9.85	19	1	0.113	-3.146	-2.806	0.00501026	0.0133084	0.5305	1.6006	0.9926	0.9926	TRUE	4.7882	Belongs to the enoyl-CoA hydratase isomerase family	no
eug19012	610	519	566	32	14	40	486	349	322	29	33	55	212.27	386	39	0.113	-3.145	-6.252	4.04615e-10	5.38699e-09	0.0632	0.3808	0.1811	0.1811	TRUE	0.887	-	no
eug157	623	775	735	88	14	20	496	521	418	79	33	28	262.43	478	47	0.113	-3.145	-5.717	1.08612e-08	1.11602e-07	0.1343	0.3694	0.229	0.229	TRUE	3.1232	30S ribosomal protein 3	no
eug21692	17	14	23	1	0	0	14	9	13	1	0	0	6.15	12	0	0.113	-3.145	-2.667	0.00764633	0.019081	0	2.3691	1.1295	1.1295	TRUE	0.1836	Belongs to the glycosyltransferase 8 family	no
eug5033	10	25	22	0	0	1	8	17	13	0	0	1	6.44	13	0	0.113	-3.145	-2.666	0.00766819	0.0191239	0	2.2772	1.1451	1.1451	TRUE	0.2808	Belongs to the peptidase S10 family	no
eug12529	520	676	1053	107	6	13	414	454	599	96	14	18	265.88	489	43	0.113	-3.144	-4.411	1.02759e-05	5.70326e-05	0.4848	0.3688	0.433	0.433	TRUE	9.1133	Lysosomal Pro-X	no
eug7763	10467	1771	22340	981	206	436	8336	1190	12710	877	488	602	4033.93	7412	656	0.113	-3.144	-4.377	1.20294e-05	6.57869e-05	0.5566	0.3245	0.4589	0.4589	TRUE	0.1102	Protein of unknown function (DUF1230)	no
eug8384	13	19	7	0	0	0	10	13	4	0	0	0	4.52	9	0	0.113	-3.144	-2.48	0.0131495	0.0302407	0.3133	3.1112	2.0103	2.0103	TRUE	0.2794	Wall-associated receptor kinase C-terminal	no
eug16229	71	38	103	3	3	2	57	26	59	3	7	3	25.54	47	4	0.113	-3.143	-3.901	9.59208e-05	0.000414231	0.156	0.8148	0.4229	0.4229	TRUE	1.4331	Transcriptional regulator	no
eug21916	603	372	369	27	3	38	480	250	210	24	7	52	170.64	313	28	0.113	-3.142	-4.552	5.30392e-06	3.14074e-05	0.3845	0.3953	0.3896	0.3896	TRUE	1.7838	WAT1-related protein	no
eug16392	63	127	210	2	0	12	50	85	119	2	0	17	45.56	85	6	0.113	-3.142	-3.499	0.000467	0.00169002	0.8779	0.598	0.7088	0.7088	TRUE	0.7747	Belongs to the protein kinase superfamily. Ser Thr protein kinase family	no
eug14653	31	9	37	1	0	1	25	6	21	1	0	1	9.01	17	1	0.113	-3.141	-2.825	0.00472613	0.0126618	0	1.72	0.9161	0.9161	TRUE	0.6071	Carboxylesterase	no
eug1630	22	42	0	0	0	0	18	28	0	0	0	0	7.62	15	0	0.113	-3.141	-2.349	0.0188207	0.0408963	10	1.9744	3.4556	3.4556	TRUE	0.096	May act as a component of the auxin efflux carrier	no
eug17134	96	243	357	26	1	8	76	163	203	23	2	11	79.92	147	12	0.113	-3.14	-4.27	1.95522e-05	0.000100932	0.3766	0.4791	0.4279	0.4279	TRUE	0.5119	Receptor-like serine threonine-protein kinase ALE2	no
eug4164	80	73	92	4	4	2	64	49	52	4	9	3	30.15	55	5	0.113	-3.14	-4.256	2.08019e-05	0.000106553	0.0057	0.7393	0.3364	0.3364	TRUE	0.4079	Nuclear transcription factor Y subunit	no
eug3317	48	150	185	9	5	1	38	101	105	8	12	1	44.26	81	7	0.113	-3.14	-4.012	6.0182e-05	0.000274991	0.3202	0.6061	0.4601	0.4601	TRUE	2.1104	Encoded by	no
eug29518	33	40	36	2	0	2	26	27	20	2	0	3	13.03	24	2	0.113	-3.14	-3.306	0.000946946	0.0031346	0	1.2884	0.5514	0.5514	TRUE	0.178	Belongs to the protein kinase superfamily	no
eug10449	320	372	280	23	6	22	255	250	159	21	14	30	121.55	221	22	0.113	-3.139	-5.801	6.60359e-09	6.99544e-08	0.0619	0.4251	0.2017	0.2017	TRUE	0.6947	Desaturase	no
eug6306	215	118	105	9	4	8	171	79	60	8	9	11	56.47	103	9	0.114	-3.139	-4.63	3.65337e-06	2.25711e-05	0.1884	0.5446	0.3187	0.3187	TRUE	0.6871	isoform X1	no
eug21550	14	12	12	0	0	0	11	8	7	0	0	0	4.34	9	0	0.114	-3.138	-2.49	0.0127905	0.0295474	0	3.225	1.917	1.917	TRUE	0.2295	Belongs to the multi antimicrobial extrusion (MATE) (TC 2.A.66.1) family	no
eug19243	7106	7761	11760	1194	118	260	5659	5215	6690	1068	280	359	3211.89	5855	569	0.114	-3.137	-5.337	9.42442e-08	8.11592e-07	0.2979	0.3253	0.2843	0.2843	TRUE	6.9414	Converts zeaxanthin into antheraxanthin and subsequently violaxanthin	no
eug4283	211	269	165	11	6	14	168	181	94	10	14	19	81.01	148	14	0.114	-3.135	-5.262	1.42536e-07	1.18568e-06	0.0982	0.477	0.241	0.241	TRUE	1.1367	Pentatricopeptide repeat-containing protein	no
eug4279	277	129	256	3	8	14	221	87	146	3	19	19	82.32	151	14	0.114	-3.135	-4.22	2.44053e-05	0.000122774	0.4135	0.4745	0.4417	0.4417	TRUE	0.2578	two-component response regulator	no
eug24147	71	67	141	12	0	0	57	45	80	11	0	0	32.09	61	4	0.114	-3.135	-3.218	0.00128913	0.00410237	1.3003	0.7142	0.8724	0.8724	TRUE	2.9257	plastid-lipid-associated protein 4	no
eug15957	11	127	205	5	1	6	9	85	117	4	2	8	37.64	70	5	0.114	-3.131	-3.449	0.00056286	0.00198993	0.7502	0.6562	0.7112	0.7112	TRUE	0.2051	Belongs to the multi antimicrobial extrusion (MATE) (TC 2.A.66.1) family	no
eug26282	9	21	53	1	0	1	7	14	30	1	0	1	8.95	17	1	0.114	-3.131	-2.814	0.00489985	0.0130624	0	1.7293	0.9261	0.9261	TRUE	0.1879	#N/A	no
eug22402	260	238	346	2	17	4	207	160	197	2	40	6	101.91	188	16	0.114	-3.13	-3.718	0.000200456	0.000799565	0.8528	0.4451	0.642	0.642	TRUE	4.6857	serine threonine-protein kinase	no
eug23355	172	87	44	13	1	1	137	58	25	12	2	1	39.31	73	5	0.114	-3.129	-3.505	0.000456373	0.00165653	0.7126	0.642	0.6797	0.6797	TRUE	0.3681	protein At2g39795, mitochondrial-like	no
eug22771	337	1413	287	32	28	22	268	949	163	29	66	30	251.08	460	42	0.114	-3.128	-4.366	1.26653e-05	6.89521e-05	0.4847	0.3716	0.4384	0.4384	TRUE	1.1922	Protein NRT1 PTR FAMILY	no
eug20291.1	61	3	36	0	0	2	49	2	20	0	0	3	12.31	24	1	0.114	-3.127	-2.624	0.00868358	0.0213017	1.7515	1.3454	1.5241	1.5241	TRUE	0.2141	#N/A	no
eug17177	173	854	56	17	7	20	138	574	32	15	17	28	133.81	248	20	0.115	-3.126	-3.722	0.000197523	0.000789399	0.8211	0.4156	0.651	0.651	TRUE	0.5097	BEST Arabidopsis thaliana protein match is alpha beta-Hydrolases superfamily protein (TAIR	no
eug1269.1	192	285	333	26	1	16	153	191	189	23	2	22	96.93	178	16	0.115	-3.125	-4.731	2.2293e-06	1.44651e-05	0.1104	0.4514	0.3288	0.3288	TRUE	1.2084	#N/A	no
eug18870	13	117	0	2	0	0	10	79	0	2	0	0	15.13	30	1	0.115	-3.125	-2.426	0.0152624	0.0342856	5.7537	1.1545	2.5738	2.5738	TRUE	1.1208	oligopeptide transporter	no
eug3029	197	253	247	13	8	13	157	170	141	12	19	18	85.99	156	16	0.115	-3.123	-5.896	3.72922e-09	4.14964e-08	0	0.468	0.1775	0.1775	TRUE	0.3665	-	no
eug28130	244	275	343	30	1	16	194	185	195	27	2	22	104.26	191	17	0.115	-3.122	-4.698	2.62766e-06	1.67638e-05	0.1549	0.4423	0.3377	0.3377	TRUE	1.3286	hydrolase	no
eug17560	7	45	30	2	0	0	6	30	17	2	0	0	9.11	18	1	0.115	-3.122	-2.697	0.00699996	0.0176884	0.5838	1.7045	1.1713	1.1713	TRUE	0.1956	strubbelig-receptor family	no
eug11287	250	436	569	30	2	31	199	293	324	27	5	43	148.36	272	25	0.115	-3.121	-4.678	2.89131e-06	1.82642e-05	0.2927	0.4064	0.354	0.354	TRUE	1.3315	Belongs to the sodium solute symporter (SSF) (TC 2.A.21) family	no
eug26869	1	93	115	0	1	3	1	62	65	0	2	4	22.54	43	2	0.115	-3.12	-2.742	0.00610593	0.0157765	2.0944	0.8806	1.4724	1.4724	TRUE	6.1472	MLP-like protein	no
eug7650	12	9	18	0	0	0	10	6	10	0	0	0	4.31	9	0	0.115	-3.12	-2.476	0.0133016	0.0305563	0	3.247	1.9395	1.9395	TRUE	0.2827	Mechanosensitive ion channel protein	no
eug3810	341	455	285	9	15	21	272	306	162	8	36	29	135.34	247	24	0.115	-3.119	-4.872	1.10232e-06	7.64551e-06	0.241	0.4145	0.3156	0.3156	TRUE	1.1688	Belongs to the glycosyl hydrolase 1 family	no
eug26150	295	412	330	33	2	22	235	277	188	30	5	30	127.36	233	22	0.115	-3.118	-4.91	9.08957e-07	6.4459e-06	0.1688	0.4204	0.3072	0.3072	TRUE	0.6031	-	no
eug18404	3368	2571	2969	409	63	24	2682	1727	1689	366	149	33	1107.88	2033	183	0.115	-3.116	-4.328	1.50561e-05	8.02863e-05	0.5542	0.3328	0.4594	0.4594	TRUE	8.423	Thylakoid soluble phosphoprotein TSP9	no
eug25537	554	651	627	80	14	8	441	437	357	72	33	11	225.19	412	39	0.115	-3.115	-4.785	1.70621e-06	1.13433e-05	0.3156	0.3774	0.3428	0.3428	TRUE	4.4914	Acyl-protein thioesterase	no
eug13934	40	60	77	5	2	0	32	40	44	4	5	0	20.87	39	3	0.116	-3.113	-3.585	0.000336688	0.0012651	0.0081	0.9254	0.5123	0.5123	TRUE	0.7825	phosphate transporter	no
eug17915	1018	929	855	99	18	48	811	624	486	89	43	66	353.15	640	66	0.116	-3.112	-6.334	2.39371e-10	3.33363e-09	0.0805	0.3571	0.1794	0.1794	TRUE	0.1387	Belongs to the nucleosome assembly protein (NAP) family	no
eug11603	33	52	0	0	0	1	26	35	0	0	0	1	10.43	20	0	0.116	-3.112	-2.415	0.0157238	0.0351682	4.4678	1.5292	2.4671	2.4671	TRUE	0.2818	WD repeat-containing protein	no
eug18214	669	730	951	97	19	17	533	490	541	87	45	23	286.6	521	52	0.116	-3.111	-5.5	3.80075e-08	3.51959e-07	0.1652	0.3654	0.2469	0.2469	TRUE	3.116	NAD(P)-binding Rossmann-fold superfamily protein	no
eug25864.1	92	63	157	0	1	9	73	42	89	0	2	12	36.62	68	5	0.116	-3.111	-3.323	0.000890731	0.00297772	0.9865	0.6655	0.787	0.787	TRUE	1.4234	#N/A	no
eug5640	700	1206	1884	16	54	61	557	810	1072	14	128	84	444.37	813	75	0.116	-3.11	-4.437	9.10242e-06	5.1128e-05	0.4791	0.3498	0.4235	0.4235	TRUE	0.3804	Subtilisin-like protease	no
eug12334	4611	2123	4109	230	180	36	3672	1426	2338	206	427	50	1353.09	2479	228	0.116	-3.108	-4.385	1.15735e-05	6.35307e-05	0.5251	0.3307	0.4427	0.4427	TRUE	0.3071	#N/A	no
eug14629	518	730	499	62	19	14	413	490	284	55	45	19	217.79	396	40	0.116	-3.105	-5.581	2.38705e-08	2.30184e-07	0.1344	0.3793	0.2328	0.2328	TRUE	0.3532	DNA damage-binding protein	no
eug15901	662	852	1128	101	0	33	527	572	642	90	0	46	312.89	580	45	0.116	-3.105	-3.601	0.00031743	0.00119949	1.3142	0.3617	0.7271	0.7271	TRUE	6.1159	Serine threonine-protein kinase	no
eug6195	735	1696	34	6	20	50	585	1140	19	5	47	69	311.02	581	40	0.116	-3.105	-3.233	0.0012259	0.00392633	1.5286	0.3619	1.0006	1.0006	TRUE	0.0541	methyltransferase activity	no
eug6121	406	316	688	46	6	26	323	212	391	41	14	36	169.73	309	30	0.116	-3.103	-5.501	3.78648e-08	3.50797e-07	0.1174	0.3957	0.2355	0.2355	TRUE	0.2329	-	no
eug10495	243	365	504	36	4	21	194	245	287	32	9	29	132.7	242	23	0.116	-3.103	-5.45	5.02378e-08	4.5596e-07	0.0698	0.4164	0.2339	0.2339	TRUE	0.3885	Sucrose-6-phosphate phosphohydrolase C-terminal	no
eug9099	13	33	10	0	0	1	10	22	6	0	0	1	6.6	13	0	0.116	-3.103	-2.604	0.0092249	0.0224313	0	2.2309	1.2798	1.2798	TRUE	0.2705	Belongs to the RNase T2 family	no
eug13485	40	64	74	7	0	1	32	43	42	6	0	1	20.77	39	2	0.116	-3.102	-3.491	0.000480906	0.00173363	0.0108	0.9282	0.5617	0.5617	TRUE	1.9905	two-component response regulator	yes
eug27216.1	226	225	318	25	6	11	180	151	181	22	14	15	93.98	171	17	0.117	-3.101	-5.966	2.43665e-09	2.80721e-08	0	0.4555	0.1733	0.1733	TRUE	0.3908	#N/A	no
eug6435	670	1134	2329	178	3	39	534	762	1325	159	7	54	473.46	874	73	0.117	-3.101	-3.887	0.000101454	0.000434381	0.8088	0.348	0.593	0.593	TRUE	1.0468	Adipocyte plasma membrane-associated	no
eug17480	3807	5349	2974	97	110	333	3032	3594	1692	87	261	460	1520.9	2773	269	0.117	-3.097	-4.861	1.1674e-06	8.04249e-06	0.3514	0.3297	0.3426	0.3426	TRUE	0.6712	-	no
eug21851	46	51	264	4	3	6	37	34	150	4	7	8	40.01	74	6	0.117	-3.095	-3.782	0.000155859	0.000639703	0.45	0.6364	0.5223	0.5223	TRUE	8.4677	Filament-like plant protein	no
eug5491	576	560	973	50	12	51	459	376	554	45	28	70	255.36	463	48	0.117	-3.094	-6.078	1.21855e-09	1.4838e-08	0.0699	0.3708	0.1907	0.1907	TRUE	0.3368	Protein of unknown function (DUF632)	no
eug22286	145	244	284	11	7	14	115	164	162	10	17	19	81.13	147	15	0.117	-3.094	-5.5	3.80777e-08	3.52294e-07	0.0361	0.4767	0.2077	0.2077	TRUE	0.5832	-	no
eug3494	111	178	191	22	1	3	88	120	109	20	2	4	57.14	106	9	0.117	-3.093	-4.127	3.66833e-05	0.000176952	0.3054	0.5419	0.432	0.432	TRUE	3.6861	Nudix hydrolase 20	no
eug14813	2971	2977	5415	346	59	241	2366	2000	3081	309	140	333	1371.55	2482	261	0.117	-3.091	-6.235	4.5114e-10	5.9562e-09	0.1029	0.3306	0.1922	0.1922	TRUE	0.5129	Zinc finger protein CONSTANS-like	no
eug23053	0	42	49	1	0	0	0	28	28	1	0	0	9.5	19	0	0.117	-3.091	-2.408	0.0160365	0.0357586	4.0336	1.6481	2.407	2.407	TRUE	4.5201	Belongs to the glycosyltransferase 2 family	no
eug3005	2008	1436	2302	249	48	33	1599	965	1310	223	114	46	709.3	1291	128	0.117	-3.09	-5.047	4.48339e-07	3.379e-06	0.2699	0.3392	0.3086	0.3086	TRUE	0.6169	Belongs to the peroxidase family	no
eug25138	33	33	40	2	0	2	26	22	23	2	0	3	12.63	24	2	0.117	-3.09	-3.257	0.00112782	0.00365437	0	1.3194	0.5557	0.5557	TRUE	0.1783	histone-lysine n-methyltransferase atxr2	no
eug5931	10	42	35	0	1	1	8	28	20	0	2	1	9.97	19	1	0.117	-3.09	-2.815	0.00487932	0.0130195	0	1.5848	0.9281	0.9281	TRUE	0.2763	UDP-glycosyltransferase 91C1-like	no
eug6560	0	59	11	0	0	0	0	40	6	0	0	0	7.65	15	0	0.117	-3.09	-2.314	0.0206473	0.0442057	10	1.9687	3.6014	3.6014	TRUE	0.7419	Removal of H(2)O(2), oxidation of toxic reductants, biosynthesis and degradation of lignin, suberization, auxin catabolism, response to environmental stresses such as wounding, pathogen attack and oxidative stress	no
eug25765	73	123	125	15	0	1	58	83	71	13	0	1	37.78	71	5	0.118	-3.089	-3.503	0.000460797	0.00166993	0.6573	0.6549	0.6559	0.6559	TRUE	3.0429	CRM domain-containing protein	no
eug1152	694	193	346	32	8	26	553	130	197	29	19	36	160.46	293	28	0.118	-3.088	-4.656	3.21912e-06	2.01339e-05	0.318	0.4	0.3522	0.3522	TRUE	0.8313	Ascorbate-specific transmembrane electron transporter	no
eug9805	23	21	9	0	0	1	18	14	5	0	0	1	6.49	12	0	0.118	-3.088	-2.598	0.00937198	0.0227136	0	2.2637	1.2616	1.2616	TRUE	0.2838	May act as a component of the auxin efflux carrier	no
eug19649	454	583	349	6	0	46	362	392	199	5	0	64	170.12	318	23	0.118	-3.086	-3.3	0.000966523	0.00318964	1.6388	0.3955	0.9094	0.9094	TRUE	9.8006	(NAC) domain-containing protein	no
eug10006	84	170	222	0	0	14	67	114	126	0	0	19	54.46	102	6	0.118	-3.086	-3.027	0.00246739	0.00720971	2.4571	0.5528	1.1212	1.1212	TRUE	5.044	Belongs to the argonaute family	no
eug952	328	624	691	41	9	38	261	419	393	37	21	52	197.35	358	37	0.118	-3.085	-5.877	4.16923e-09	4.58705e-08	0.0761	0.3853	0.2007	0.2007	TRUE	0.8223	TIFY 6B-like	no
eug19500	215	342	338	33	7	10	171	230	192	30	17	14	108.87	198	20	0.118	-3.084	-5.675	1.38358e-08	1.39445e-07	0.0361	0.4372	0.2017	0.2017	TRUE	0.8355	Pentatricopeptide repeat-containing protein	no
eug1485	209	128	613	2	3	28	166	86	349	2	7	39	108.13	200	16	0.118	-3.084	-3.533	0.000411038	0.00151013	0.9649	0.438	0.723	0.723	TRUE	0.6538	Zinc finger protein	no
eug19079	684	547	861	72	25	15	545	368	490	64	59	21	257.75	468	48	0.118	-3.083	-5.552	2.82257e-08	2.67655e-07	0.1407	0.3703	0.2352	0.2352	TRUE	1.0569	Lipid phosphate phosphatase	no
eug9472	111	89	118	13	1	3	88	60	67	12	2	4	38.91	72	6	0.118	-3.081	-4.244	2.19783e-05	0.00011177	0.0617	0.6453	0.3595	0.3595	TRUE	1.6855	helicase MAGATAMA	no
eug4079	22	39	50	2	1	1	18	26	28	2	2	1	12.95	24	2	0.119	-3.076	-3.316	0.00091314	0.00303985	0	1.2944	0.5152	0.5152	TRUE	0.3748	Pentatricopeptide repeat-containing protein	no
eug19781	32	30	44	2	0	2	25	20	25	2	0	3	12.54	23	2	0.119	-3.076	-3.236	0.00121035	0.00388441	0	1.3265	0.5624	0.5624	TRUE	0.1786	reductase	no
eug5819	9792	5444	4353	599	214	299	7799	3658	2476	536	507	413	2564.82	4644	485	0.119	-3.074	-5.723	1.04742e-08	1.07787e-07	0.1881	0.3263	0.232	0.232	TRUE	0.3998	Outer envelope pore protein 16	no
eug23546	785	1094	1333	94	12	76	625	735	758	84	28	105	389.35	706	72	0.119	-3.074	-5.593	2.23192e-08	2.16445e-07	0.1425	0.3538	0.2351	0.2351	TRUE	1.7826	Pentatricopeptide repeat-containing protein	no
eug16429	172	199	238	17	9	4	137	134	135	15	21	6	74.69	135	14	0.119	-3.072	-5.081	3.75347e-07	2.86677e-06	0	0.4901	0.2494	0.2494	TRUE	0.9779	-	no
eug4595	552	731	1054	96	11	32	440	491	600	86	26	44	281.09	510	52	0.119	-3.071	-5.577	2.44861e-08	2.35016e-07	0.1378	0.3662	0.2321	0.2321	TRUE	1.9254	phosphatase 2C	no
eug11758	26	4	139	0	2	1	21	3	79	0	5	1	18.1	34	2	0.119	-3.071	-2.728	0.00637371	0.0163198	1.6844	1.0177	1.3571	1.3571	TRUE	0.327	belongs to the protein kinase superfamily	no
eug8905	2	13	33	0	0	0	2	9	19	0	0	0	4.85	10	0	0.119	-3.071	-2.394	0.0166534	0.0368937	1.4812	2.9195	2.3752	2.3752	TRUE	0.0766	-	no
eug6393.1	78	74	516	23	3	4	62	50	294	21	7	6	73.1	135	11	0.119	-3.07	-3.727	0.000194031	0.000777108	0.6622	0.4938	0.5915	0.5915	TRUE	10.4706	#N/A	no
eug27	0	10	99	0	0	1	0	7	56	0	0	1	10.74	21	0	0.119	-3.068	-2.372	0.0177084	0.0387832	5.0557	1.4951	2.6551	2.6551	TRUE	1.4424	Strigolactone esterase	no
eug22461	129	91	319	25	1	1	103	61	181	22	2	1	61.91	115	8	0.119	-3.067	-3.526	0.000422235	0.00154546	0.8483	0.525	0.6825	0.6825	TRUE	0.8859	Belongs to the UDP-glycosyltransferase family	no
eug30622	78	96	81	5	3	4	62	65	46	4	7	6	31.64	58	6	0.119	-3.066	-4.454	8.43831e-06	4.78427e-05	0	0.7198	0.2806	0.2806	TRUE	0.3017	Pentatricopeptide repeat-containing protein	no
eug10956	9	9	73	2	0	0	7	6	42	2	0	0	9.42	18	1	0.119	-3.066	-2.597	0.00939093	0.0227515	1.0876	1.6588	1.3811	1.3811	TRUE	8.5776	Belongs to the GMC oxidoreductase family	no
eug7630	943	883	1619	116	42	24	751	593	921	104	100	33	416.98	755	79	0.12	-3.065	-5.53	3.20168e-08	3.00826e-07	0.1674	0.3516	0.2406	0.2406	TRUE	0.4153	50S ribosomal protein L18	no
eug27952	1125	1464	1516	180	9	61	896	984	862	161	21	84	501.45	914	89	0.119	-3.065	-4.719	2.36838e-06	1.52438e-05	0.3588	0.3465	0.3534	0.3534	TRUE	4.8906	Myb-like DNA-binding domain	no
eug14767	33	3	114	0	0	3	26	2	65	0	0	4	16.22	31	1	0.12	-3.063	-2.622	0.00873752	0.0214187	2.2077	1.0985	1.5614	1.5614	TRUE	0.268	Beta-1,4-xylosyltransferase	no
eug14423	0	18	54	0	0	0	0	12	31	0	0	0	7.14	14	0	0.12	-3.063	-2.306	0.0211086	0.0450383	10	2.0874	3.478	3.478	TRUE	0.0864	#N/A	yes
eug7873	107	194	187	9	7	7	85	130	106	8	17	10	59.38	107	12	0.12	-3.062	-5.098	3.43033e-07	2.63466e-06	0.0371	0.5336	0.2315	0.2315	TRUE	0.1502	Fatty acid amide	no
eug12152	379	630	605	81	4	12	302	423	344	72	9	17	194.64	356	33	0.12	-3.06	-4.333	1.47003e-05	7.86342e-05	0.4497	0.3862	0.4205	0.4205	TRUE	4.5512	Acyl-CoA N-acyltransferase with RING FYVE PHD-type zinc finger domain	no
eug7909	196	426	578	42	13	3	156	286	329	38	31	4	140.62	257	24	0.12	-3.059	-4.28	1.8728e-05	9.72645e-05	0.4372	0.411	0.4248	0.4248	TRUE	1.1117	Belongs to the cysteine synthase cystathionine beta- synthase family	no
eug29931	134	77	56	2	5	3	107	52	32	2	12	4	34.68	64	6	0.12	-3.059	-3.691	0.000223449	0.000880161	0.4041	0.6847	0.5293	0.5293	TRUE	0.3549	-	no
eug13644	508	437	644	55	13	25	405	294	366	49	31	35	196.52	355	38	0.12	-3.057	-6.514	7.30634e-11	1.10619e-09	0.0267	0.3855	0.1531	0.1531	TRUE	0.3423	33 kDa ribonucleoprotein	no
eug26388.1	356	400	421	31	18	1	284	269	240	28	43	1	143.93	264	24	0.12	-3.057	-3.933	8.38516e-05	0.000367208	0.6739	0.409	0.5326	0.5326	TRUE	3.4382	#N/A	no
eug22619	74	158	232	20	0	4	59	106	132	18	0	6	53.42	99	8	0.12	-3.057	-3.723	0.000196648	0.000786514	0.5718	0.5573	0.5633	0.5633	TRUE	1.0152	Pentatricopeptide repeat-containing protein	no
eug29719	112	45	84	1	0	8	89	30	48	1	0	11	29.86	56	4	0.12	-3.057	-3.241	0.00119011	0.00382723	0.8505	0.7434	0.7867	0.7867	TRUE	1.1145	protein binding	no
eug13535	235	360	152	16	2	21	187	242	86	14	5	29	93.93	172	16	0.12	-3.055	-4.373	1.22573e-05	6.69082e-05	0.3227	0.4556	0.3848	0.3848	TRUE	0.2971	DA1-related	no
eug21968	0	50	17	0	0	0	0	34	10	0	0	0	7.21	15	0	0.12	-3.055	-2.299	0.0215009	0.0456998	10	2.0689	3.527	3.527	TRUE	0.1849	oligopeptide transporter	no
eug19885	134	163	248	19	1	10	107	110	141	17	2	14	65.08	119	11	0.12	-3.054	-4.67	3.01801e-06	1.89711e-05	0.0353	0.515	0.303	0.303	TRUE	0.8245	Phosphoglycerate mutase family	no
eug23062	103	96	112	5	1	9	82	65	64	4	2	12	38.25	70	6	0.12	-3.053	-4.272	1.93395e-05	9.99848e-05	0.0147	0.6508	0.3428	0.3428	TRUE	1.2119	-	no
eug887	21	34	56	4	0	0	17	23	32	4	0	0	12.5	24	1	0.121	-3.053	-2.926	0.00343305	0.00957486	0.1042	1.3295	0.8569	0.8569	TRUE	1.1917	Twinkle homolog protein chloroplastic	no
eug5353	10	15	12	0	0	0	8	10	7	0	0	0	4.14	8	0	0.12	-3.053	-2.431	0.0150552	0.0338797	0	3.3616	1.9797	1.9797	TRUE	0.1448	#N/A	no
eug15196	29	0	34	0	0	0	23	0	19	0	0	0	7.07	14	0	0.121	-3.053	-2.301	0.0214056	0.0455443	10	2.103	3.4742	3.4742	TRUE	0.7807	Optic atrophy 3 protein	no
eug26322	51	68	96	5	0	5	41	46	55	4	0	7	25.38	47	4	0.121	-3.051	-3.845	0.000120717	0.000507956	0.0098	0.8179	0.4173	0.4173	TRUE	0.4597	Belongs to the glycosyltransferase 2 family	yes
eug18252	213	243	305	20	1	20	170	163	174	18	2	28	92.39	169	16	0.121	-3.05	-4.58	4.64181e-06	2.78889e-05	0	0.4578	0.3378	0.3378	TRUE	1.394	BEST Arabidopsis thaliana protein match is nucleolar protein	no
eug30005	49	40	22	1	0	3	39	27	13	1	0	4	13.91	26	2	0.121	-3.049	-3.061	0.00220524	0.00654527	0.2874	1.2274	0.7424	0.7424	TRUE	0.3057	-	no
eug1174	30	39	158	0	4	1	24	26	90	0	9	1	25.14	47	3	0.121	-3.049	-3.017	0.00254872	0.00740942	1.1625	0.8226	0.968	0.968	TRUE	6.1682	Belongs to the glycosyltransferase 8 family	no
eug27312.1	4	27	30	0	0	1	3	18	17	0	0	1	6.63	13	0	0.121	-3.049	-2.541	0.0110528	0.0261031	0	2.2223	1.402	1.402	TRUE	2.0494	#N/A	no
eug7758.1	322	471	504	54	9	14	256	316	287	48	21	19	158.1	286	29	0.121	-3.047	-5.58	2.40392e-08	2.31376e-07	0.0848	0.4011	0.2167	0.2167	TRUE	1.6099	#N/A	no
eug29832	2847	2250	1935	265	87	34	2267	1512	1101	237	206	47	895.05	1627	163	0.121	-3.047	-4.791	1.66002e-06	1.10667e-05	0.3436	0.3355	0.3402	0.3402	TRUE	0.4378	Belongs to the bacterial ribosomal protein bL31 family	no
eug19625	17	13	22	0	0	1	14	9	13	0	0	1	6.03	12	0	0.121	-3.047	-2.598	0.00936511	0.0227023	0	2.4118	1.1572	1.1572	TRUE	0.3545	21 kDa protein-like	no
eug23850	72	135	167	7	1	10	57	91	95	6	2	14	44.25	81	7	0.121	-3.045	-4.328	1.50492e-05	8.0271e-05	0.0841	0.6062	0.3422	0.3422	TRUE	1.086	Salt tolerance-like protein	no
eug23310	290	530	533	67	3	11	231	356	303	60	7	15	162.09	297	27	0.121	-3.044	-4.283	1.84567e-05	9.60983e-05	0.4454	0.3992	0.4237	0.4237	TRUE	2.1285	inactive shikimate kinase like 2 chloroplastic	no
eug15458	355	327	297	20	8	25	283	220	169	18	19	35	123.8	224	24	0.121	-3.042	-5.616	1.95009e-08	1.90826e-07	0.07	0.4232	0.2055	0.2055	TRUE	0.1984	isoform X1	no
eug11664	12	14	82	3	0	0	10	9	47	3	0	0	11.38	22	1	0.121	-3.042	-2.684	0.00726669	0.0182691	0.9405	1.4285	1.2046	1.2046	TRUE	7.2946	Pentacotripeptide-repeat region of PRORP	no
eug30131	112	182	242	26	0	3	89	122	138	23	0	4	62.76	116	9	0.122	-3.04	-3.605	0.00031227	0.00118348	0.7949	0.5222	0.6263	0.6263	TRUE	4.2061	Protein of unknown function (DUF2921)	no
eug6896	214	2242	9	28	2	53	170	1506	5	25	5	73	297.49	560	34	0.122	-3.04	-2.887	0.00388617	0.0106534	2.2579	0.3638	1.3761	1.3761	TRUE	1.6999	Belongs to the peptidase S10 family	no
eug28258	743	1150	1165	87	31	57	592	773	663	78	73	79	376.21	676	77	0.122	-3.038	-7.566	3.8484e-14	1.02607e-12	0	0.3549	0.1136	0.1136	TRUE	0.1085	Belongs to the cytochrome P450 family	no
eug15219	1032	923	1104	141	13	41	822	620	628	126	31	57	380.62	690	71	0.122	-3.035	-5.209	1.90264e-07	1.54637e-06	0.2112	0.3545	0.2705	0.2705	TRUE	4.2385	Trigger factor-like protein	no
eug25509	242	614	756	59	7	26	193	413	430	53	17	36	190.11	345	35	0.122	-3.034	-5.079	3.78556e-07	2.88805e-06	0.1974	0.3877	0.276	0.276	TRUE	1.7252	peptidase	no
eug15193	144	2	322	0	0	10	115	1	183	0	0	14	52.17	100	5	0.122	-3.034	-2.61	0.00906426	0.0220904	4.233	0.563	1.9009	1.9009	TRUE	0.3903	Optic atrophy 3 protein	no
eug28552.2	420	395	629	44	9	31	334	265	358	39	21	43	176.88	319	34	0.122	-3.032	-6.181	6.36686e-10	8.20538e-09	0.0247	0.3927	0.1687	0.1687	TRUE	0.4358	#N/A	no
eug10793	374	520	409	42	5	30	298	349	233	38	12	41	161.8	293	30	0.122	-3.032	-5.354	8.62169e-08	7.48112e-07	0.0952	0.3993	0.2384	0.2384	TRUE	0.4328	carboxyl	yes
eug24276	4	13	25	0	0	0	3	9	14	0	0	0	4.36	9	0	0.122	-3.032	-2.394	0.0166455	0.0368842	0.5182	3.2135	2.1706	2.1706	TRUE	0.0585	-	no
eug18613	185	263	310	36	4	4	147	177	176	32	9	6	91.27	167	16	0.122	-3.03	-4.42	9.87222e-06	5.49855e-05	0.2805	0.4595	0.3658	0.3658	TRUE	4.4016	-	no
eug9191	144	250	320	31	1	9	115	168	182	28	2	12	84.54	155	14	0.122	-3.03	-4.298	1.72305e-05	9.0471e-05	0.297	0.4705	0.3908	0.3908	TRUE	3.0997	Belongs to the TRAFAC class myosin-kinesin ATPase superfamily. Kinesin family	no
eug10703	10	26	17	0	0	1	8	17	10	0	0	1	6.08	12	0	0.122	-3.03	-2.573	0.0100848	0.0241673	0	2.3937	1.2131	1.2131	TRUE	0.9336	#N/A	no
eug15099	43	110	39	6	1	2	34	74	22	5	2	3	23.47	43	3	0.123	-3.029	-3.601	0.000316421	0.001197	0.2684	0.8583	0.4983	0.4983	TRUE	0.3615	Belongs to the 'GDSL' lipolytic enzyme family	no
eug10038	94	154	185	12	1	10	75	103	105	11	2	14	51.75	94	9	0.123	-3.027	-4.59	4.43162e-06	2.67907e-05	0.0301	0.5649	0.2958	0.2958	TRUE	0.5075	protein ROOT PRIMORDIUM DEFECTIVE	no
eug2508	15	14	24	0	1	0	12	9	14	0	2	0	6.23	12	1	0.123	-3.027	-2.571	0.0101269	0.0242568	0	2.3443	1.2113	1.2113	TRUE	0.9619	Thymocyte nuclear protein	no
eug1487	1413	1502	1600	174	31	79	1125	1009	910	156	73	109	563.84	1015	113	0.123	-3.026	-6.601	4.07108e-11	6.46398e-10	0.0527	0.3438	0.1578	0.1578	TRUE	0.7889	isoform X1	no
eug5519	1068	1373	1202	174	24	32	851	923	684	156	57	44	452.28	819	86	0.123	-3.026	-5.215	1.84003e-07	1.50142e-06	0.217	0.3493	0.2697	0.2697	TRUE	4.2427	Peroxisomal membrane protein	no
eug16235	579	520	860	33	7	62	461	349	489	30	17	86	238.59	433	44	0.123	-3.026	-4.794	1.63102e-06	1.09035e-05	0.2796	0.3742	0.3213	0.3213	TRUE	4.6685	Plant protein of unknown function (DUF868)	no
eug28384	951	1303	1678	214	6	18	757	876	955	191	14	25	469.67	863	77	0.123	-3.026	-3.831	0.000127602	0.000533755	0.7755	0.3482	0.582	0.582	TRUE	12.2884	Peptidase, trypsin-like serine and cysteine proteases	no
eug2724	24	46	35	4	0	0	19	31	20	4	0	0	12.25	23	1	0.123	-3.024	-2.907	0.00364714	0.0100924	0.0635	1.35	0.8523	0.8523	TRUE	1.8755	Sister chromatid cohesion protein	no
eug22109	0	16	55	0	0	0	0	11	31	0	0	0	7.01	14	0	0.123	-3.023	-2.282	0.022515	0.0474474	10	2.1199	3.5328	3.5328	TRUE	0.1211	-	no
eug11616	39	44	69	5	0	2	31	30	39	4	0	3	17.85	33	2	0.123	-3.022	-3.499	0.000466464	0.00168854	0.0081	1.0273	0.4888	0.4888	TRUE	0.6116	Pentatricopeptide repeat-containing protein	no
eug6417	67	65	316	5	3	10	53	44	180	4	7	14	50.37	92	8	0.123	-3.021	-3.86	0.000113528	0.000480599	0.4295	0.5716	0.4867	0.4867	TRUE	5.4642	Belongs to the glycosyl hydrolase 28 family	no
eug630	279	272	507	43	5	15	222	183	288	38	12	21	127.41	231	24	0.123	-3.02	-5.215	1.83977e-07	1.50142e-06	0.1126	0.4203	0.2458	0.2458	TRUE	0.6462	NmrA-like family	no
eug11345	114	142	174	10	0	12	91	95	99	9	0	17	51.79	95	9	0.123	-3.02	-4.074	4.61374e-05	0.00021685	0	0.5648	0.4168	0.4168	TRUE	1.4326	Bifunctional protein FolD	no
eug17090	102	167	177	13	4	7	81	112	101	12	9	10	54.15	98	10	0.123	-3.019	-5.192	2.07539e-07	1.67615e-06	0	0.5541	0.207	0.207	TRUE	0.1337	Belongs to the glycosyl hydrolase 1 family	no
eug13847	96	1227	1559	10	51	4	76	824	887	9	121	6	320.53	596	45	0.123	-3.018	-3.176	0.00149178	0.00465728	1.5152	0.3607	0.9841	0.9841	TRUE	8.375	Vacuolar-processing enzyme-like	no
eug5217	370	484	693	81	2	10	295	325	394	72	5	14	184.19	338	30	0.124	-3.017	-3.913	9.1226e-05	0.000396123	0.6632	0.3898	0.5311	0.5311	TRUE	8.9073	Anaphase-promoting complex subunit	no
eug20113	227	324	214	24	10	8	181	218	122	21	24	11	96.08	174	19	0.124	-3.015	-5.315	1.06494e-07	9.0531e-07	0.0764	0.4526	0.223	0.223	TRUE	0.1751	Lipid phosphate phosphatase	no
eug25498	258	132	325	4	8	18	205	89	185	4	19	25	87.74	160	16	0.124	-3.012	-4.168	3.07246e-05	0.000150759	0.3853	0.465	0.4212	0.4212	TRUE	1.6383	Protein of unknown function (DUF1677)	no
eug6475	338	1202	228	26	32	10	269	808	130	23	76	14	219.91	402	38	0.124	-3.012	-3.873	0.000107493	0.000457945	0.6766	0.3787	0.5481	0.5481	TRUE	0.4662	Bifunctional dihydroflavonol 4-reductase flavanone	no
eug16264	58	133	110	13	0	3	46	89	63	12	0	4	35.65	66	5	0.124	-3.011	-3.692	0.000222392	0.000876504	0.2803	0.6749	0.5156	0.5156	TRUE	0.8767	AT-hook motif nuclear-localized protein	no
eug26300	53	72	74	4	3	2	42	48	42	4	7	3	24.36	44	5	0.124	-3.01	-4.028	5.63697e-05	0.000259536	0	0.8388	0.3357	0.3357	TRUE	0.1793	Belongs to the cation transport ATPase (P-type) (TC 3.A.3) family. Type IV subfamily	no
eug26540	30	27	27	3	0	0	24	18	15	3	0	0	10.01	19	1	0.124	-3.01	-2.799	0.00513086	0.0135953	0.0192	1.5799	0.8925	0.8925	TRUE	1.365	Belongs to the EF-1-beta EF-1-delta family	no
eug18868	13	49	0	0	0	0	10	33	0	0	0	0	7.21	14	0	0.124	-3.01	-2.269	0.0232632	0.0488187	10	2.0685	3.6462	3.6462	TRUE	0.1503	oligopeptide transporter	no
eug16319	291	491	399	38	17	7	232	330	227	34	40	10	145.44	263	28	0.124	-3.009	-4.989	6.06594e-07	4.46517e-06	0.1618	0.4081	0.2767	0.2767	TRUE	1.8181	Belongs to the sterol desaturase family	no
eug19004	504	348	530	56	3	26	401	234	302	50	7	36	171.64	312	31	0.124	-3.009	-4.634	3.58657e-06	2.22118e-05	0.2843	0.3948	0.3385	0.3385	TRUE	0.5152	-	no
eug5709	55	31	42	0	2	2	44	21	24	0	5	3	16	30	3	0.124	-3.009	-3.098	0.00194762	0.00588348	0.2262	1.1088	0.728	0.728	TRUE	1.3087	-	no
eug1227	36	15	3	1	0	0	29	10	2	1	0	0	6.89	14	0	0.124	-3.009	-2.457	0.0140284	0.0319439	1.2651	2.1499	1.6957	1.6957	TRUE	0.163	Heavy metal-associated isoprenylated plant protein	no
eug22169	161	135	312	14	2	16	128	91	178	13	5	22	72.63	132	13	0.124	-3.006	-4.624	3.75778e-06	2.31118e-05	0.1406	0.4949	0.3069	0.3069	TRUE	0.2465	Transcription factor	no
eug4543	61	55	63	6	0	3	49	37	36	5	0	4	21.81	41	3	0.124	-3.006	-3.673	0.000239431	0.000937002	0.0123	0.8991	0.444	0.444	TRUE	0.4909	3-deoxy-D-manno-octulosonic acid transferase	no
eug20111	125	93	139	10	0	9	100	62	79	9	0	12	43.75	80	7	0.125	-3.005	-4.02	5.81015e-05	0.000266077	0.0672	0.6095	0.4136	0.4136	TRUE	0.4622	-	no
eug19413	12	145	17	5	1	0	10	97	10	4	2	0	20.58	39	2	0.125	-3.005	-2.818	0.00482948	0.0129084	1.3691	0.9336	1.1592	1.1592	TRUE	14.8382	ABC transporter C family member	no
eug9271	92	62	136	5	1	8	73	42	77	4	2	11	35.03	64	6	0.125	-3.004	-4.074	4.63082e-05	0.000217504	0.1112	0.6811	0.3733	0.3733	TRUE	0.9387	Belongs to the Ca(2 ) cation antiporter (CaCA) (TC 2.A.19) family	no
eug25380	13	10	81	2	0	1	10	7	46	2	0	1	11.05	21	1	0.125	-3.004	-2.746	0.00603113	0.0156289	0.7143	1.4614	1.0219	1.0219	TRUE	3.3757	fasciclin-like arabinogalactan protein	no
eug5628	265	298	546	35	12	15	211	200	311	31	28	21	133.73	241	27	0.125	-3.002	-5.956	2.58443e-09	2.96085e-08	0.0458	0.4156	0.1741	0.1741	TRUE	0.7504	Disease resistance RPP13-like protein 4	no
eug16439	160	97	226	11	5	9	127	65	129	10	12	12	59.22	107	11	0.125	-3.002	-4.913	8.99096e-07	6.387e-06	0	0.5342	0.2468	0.2468	TRUE	1.2408	-	no
eug17098	93	175	191	18	1	7	74	118	109	16	2	10	54.74	100	9	0.125	-3.002	-4.413	1.01919e-05	5.66126e-05	0.0959	0.5516	0.3302	0.3302	TRUE	1.3775	Pollen-specific protein	no
eug15207	550	239	450	38	8	27	438	161	256	34	19	37	157.48	285	30	0.125	-3.001	-5.144	2.69253e-07	2.11387e-06	0.1673	0.4014	0.2569	0.2569	TRUE	0.1452	Belongs to the class I-like SAM-binding methyltransferase superfamily. Protein arginine N- methyltransferase family	no
eug6476	879	2381	369	56	66	21	700	1600	210	50	156	29	457.56	837	78	0.125	-3.001	-3.881	0.000104075	0.000444674	0.7231	0.349	0.5513	0.5513	TRUE	0.1556	Bifunctional dihydroflavonol 4-reductase flavanone	no
eug7783	21	13	35	1	0	1	17	9	20	1	0	1	7.94	15	1	0.125	-3.001	-2.755	0.00587774	0.0152999	0	1.9083	0.8495	0.8495	TRUE	0.2715	Protein of unknown function (DUF668)	no
eug17408	13908	18348	28111	265	1274	187	11077	12328	15993	237	3020	258	7152.13	13133	1172	0.125	-3	-3.672	0.000241105	0.000943014	0.9099	0.3232	0.6496	0.6496	TRUE	14.5045	BURP domain-containing protein	no
eug14038	783	743	774	131	3	9	624	499	440	117	7	12	283.31	521	45	0.125	-3	-3.665	0.000247728	0.000964327	0.9039	0.3659	0.6366	0.6366	TRUE	8.7856	Belongs to the ATCase OTCase family	no
eug13150.2	556	892	1082	104	26	6	443	599	616	93	62	8	303.44	553	54	0.125	-2.997	-4.226	2.38169e-05	0.000120138	0.4967	0.3629	0.4362	0.4362	TRUE	4.1759	#N/A	no
eug29294	426	820	1191	125	2	16	339	551	678	112	5	22	284.41	523	46	0.125	-2.997	-3.698	0.000216944	0.000857833	0.8513	0.3657	0.6192	0.6192	TRUE	1.7716	#N/A	no
eug976	495	533	391	69	11	7	394	358	222	62	26	10	178.71	325	33	0.125	-2.996	-4.464	8.06005e-06	4.59137e-05	0.349	0.3919	0.3697	0.3697	TRUE	2.9828	fluorescent in blue light	no
eug30338	64	138	117	8	5	2	51	93	67	7	12	3	38.67	70	7	0.125	-2.996	-4.232	2.31282e-05	0.000117009	0.0848	0.6473	0.3388	0.3388	TRUE	0.2792	DNA-directed RNA polymerases IV and V subunit	no
eug20382	105	101	121	11	0	7	84	68	69	10	0	10	39.97	74	7	0.125	-2.996	-4.066	4.7803e-05	0.00022391	0.0051	0.6367	0.3882	0.3882	TRUE	0.6953	D-cysteine desulfhydrase 2	no
eug30084	3349	3937	3821	501	110	60	2667	2645	2174	448	261	83	1379.68	2495	264	0.125	-2.995	-4.914	8.9263e-07	6.34766e-06	0.2966	0.3305	0.3101	0.3101	TRUE	4.2489	Belongs to the glycosyl hydrolase 1 family	no
eug5385	439	745	990	56	9	58	350	501	563	50	21	80	260.83	471	50	0.125	-2.994	-5.263	1.4145e-07	1.17808e-06	0.1623	0.3697	0.2514	0.2514	TRUE	0.8707	-	no
eug1653	164	148	757	28	13	7	131	99	431	25	31	10	121.04	220	22	0.126	-2.993	-4.171	3.02831e-05	0.000148937	0.4323	0.4255	0.4278	0.4278	TRUE	2.6419	Dof zinc finger protein	no
eug6048	87	46	99	11	0	1	69	31	56	10	0	1	27.96	52	4	0.126	-2.993	-3.331	0.000864416	0.00290212	0.5188	0.7722	0.6706	0.6706	TRUE	1.4281	Squamosa promoter-binding-like protein	no
eug18668	49	105	89	3	2	6	39	71	51	3	5	8	29.32	54	5	0.126	-2.992	-4.009	6.08867e-05	0.000277285	0.0797	0.7512	0.3656	0.3656	TRUE	0.2731	polyamine transporter At3g13620	no
eug12684	22	69	76	1	0	5	18	46	43	1	0	7	19.15	36	3	0.126	-2.992	-3.141	0.00168516	0.00518607	0.4139	0.9793	0.7366	0.7366	TRUE	1.7119	LRR receptor-like serine threonine-protein kinase	no
eug1545	237	301	72	18	9	1	189	202	41	16	21	1	78.46	144	13	0.126	-2.991	-3.601	0.000317371	0.00119949	0.7477	0.482	0.6192	0.6192	TRUE	3.7325	Catalyzes the rate-limiting step of the oxidative pentose-phosphate pathway, which represents a route for the dissimilation of carbohydrates besides glycolysis	no
eug4840	876	524	1161	11	4	94	698	352	661	10	9	130	309.9	570	50	0.126	-2.99	-3.559	0.000372932	0.001383	0.9626	0.3621	0.6869	0.6869	TRUE	14.3451	Myb-related protein	no
eug12722	50	80	121	11	0	2	40	54	69	10	0	3	29.17	54	4	0.126	-2.988	-3.561	0.000369263	0.00137039	0.2139	0.7534	0.5401	0.5401	TRUE	0.955	Mannosyltransferase	no
eug4388	45	26	28	2	0	2	36	17	16	2	0	3	12.3	23	2	0.126	-2.988	-3.065	0.00217995	0.00648331	0.1546	1.3461	0.6573	0.6573	TRUE	1.5323	-	no
eug4181	96	212	610	42	0	4	76	142	347	38	0	6	101.51	188	15	0.126	-2.987	-3.237	0.00120644	0.00387549	1.4445	0.4456	0.8673	0.8673	TRUE	1.0298	-	no
eug10937	472	328	897	26	6	54	376	220	510	23	14	75	203.11	369	37	0.126	-2.986	-4.437	9.11478e-06	5.11834e-05	0.3694	0.3835	0.3755	0.3755	TRUE	0.3966	-	no
eug27133	32	43	77	0	1	4	25	29	44	0	2	6	17.68	33	3	0.126	-2.986	-3.138	0.00170374	0.00523541	0.1293	1.0342	0.712	0.712	TRUE	1.4051	Protein of unknown function (DUF632)	no
eug29303	43	22	73	1	0	4	34	15	42	1	0	6	16.16	30	2	0.126	-2.986	-3.084	0.00204195	0.00612735	0.3194	1.1011	0.7356	0.7356	TRUE	0.8659	-	no
eug19887	56	66	129	9	1	3	45	44	73	8	2	4	29.48	54	5	0.126	-2.983	-4.011	6.04656e-05	0.000275796	0.0796	0.7488	0.3646	0.3646	TRUE	0.9457	APO protein 3	no
eug20641	173	49	228	5	4	11	138	33	130	4	9	15	54.93	100	9	0.127	-2.982	-3.928	8.56814e-05	0.000374184	0.3898	0.5508	0.4552	0.4552	TRUE	3.6176	#N/A	no
eug19755	228	432	185	1	0	29	182	290	105	1	0	40	103.01	192	14	0.127	-2.976	-2.999	0.00270963	0.00781413	2.0425	0.4438	1.1021	1.1021	TRUE	1.1462	WRKY Transcription Factor	no
eug363.2	9	42	39	2	0	1	7	28	22	2	0	1	10.12	19	1	0.127	-2.976	-2.821	0.0047876	0.0128081	0	1.5661	0.8358	0.8358	TRUE	0.2181	#N/A	no
eug15220	489	557	815	54	15	42	389	374	464	48	36	58	228.21	409	47	0.127	-2.975	-6.661	2.71826e-11	4.44668e-10	0.0118	0.3766	0.1394	0.1394	TRUE	0.259	Microtubule-associated protein	no
eug5183	726	742	946	115	19	20	578	499	538	103	45	28	298.41	538	59	0.128	-2.971	-5.175	2.27569e-07	1.8201e-06	0.1886	0.3636	0.2594	0.2594	TRUE	3.998	Belongs to the GRAS family	no
eug29772	26	33	25	1	0	2	21	22	14	1	0	3	10.13	19	1	0.128	-2.97	-2.924	0.00345183	0.00961809	0.0232	1.5658	0.6999	0.6999	TRUE	0.4275	-	no
eug15971	1096	958	1270	109	51	13	873	644	723	97	121	18	412.57	747	79	0.128	-2.969	-4.575	4.75664e-06	2.84892e-05	0.3547	0.352	0.3535	0.3535	TRUE	2.5133	Quinone oxidoreductase	no
eug294	118	150	104	15	1	6	94	101	59	13	2	8	46.33	85	8	0.128	-2.969	-4.298	1.72629e-05	9.0618e-05	0.0974	0.5934	0.3344	0.3344	TRUE	1.0875	#N/A	no
eug12554	86	122	160	19	0	1	68	82	91	17	0	1	43.31	80	6	0.128	-2.969	-3.331	0.000866553	0.00290787	0.9053	0.6124	0.7183	0.7183	TRUE	5.4021	gpi-anchored protein	no
eug7506	23	34	123	3	0	4	18	23	70	3	0	6	19.89	37	3	0.128	-2.969	-3.192	0.00141439	0.00444066	0.4558	0.9549	0.6909	0.6909	TRUE	4.189	glycerol-3-phosphate	no
eug27599	10	55	12	1	1	0	8	37	7	1	2	0	9.17	17	1	0.128	-2.969	-2.635	0.00842324	0.0207623	0.6963	1.6959	1.1204	1.1204	TRUE	6.2023	lob domain-containing protein	no
eug11698	708	772	853	11	30	59	564	519	485	10	71	81	288.38	523	54	0.128	-2.968	-4.337	1.44745e-05	7.76688e-05	0.4247	0.3651	0.3988	0.3988	TRUE	4.6673	Belongs to the cytochrome P450 family	no
eug25613	82	80	133	9	4	2	65	54	76	8	9	3	35.84	65	7	0.128	-2.968	-4.304	1.67792e-05	8.84183e-05	0.0208	0.6731	0.3071	0.3071	TRUE	0.3785	Belongs to the PTH family	no
eug27445	39	64	49	1	0	5	31	43	28	1	0	7	18.29	34	3	0.128	-2.968	-3.201	0.00137177	0.00432471	0.059	1.0104	0.6612	0.6612	TRUE	1.7065	Aux IAA proteins are short-lived transcriptional factors that function as repressors of early auxin response genes at low auxin concentrations	no
eug171	4	20	15	0	0	0	3	13	9	0	0	0	4.19	8	0	0.128	-2.967	-2.351	0.018712	0.0407032	0.4568	3.3269	2.2134	2.2134	TRUE	0.063	belongs to the protein kinase superfamily	no
eug12987	5	21	12	0	0	0	4	14	7	0	0	0	4.15	8	0	0.128	-2.966	-2.354	0.0185688	0.0404218	0.3841	3.3556	2.1863	2.1863	TRUE	0.2289	acetate butyrate--CoA ligase AAE7	no
eug13432.1	80	106	133	5	2	9	64	71	76	4	5	12	38.71	70	7	0.128	-2.965	-4.374	1.22004e-05	6.66359e-05	0	0.647	0.2993	0.2993	TRUE	0.8646	#N/A	no
eug1809.1	41	98	53	9	0	0	33	66	30	8	0	0	22.78	43	3	0.128	-2.965	-2.988	0.00280933	0.00804738	1.014	0.8745	0.9162	0.9162	TRUE	3.9529	#N/A	no
eug23006	815	935	1433	87	12	89	649	628	815	78	28	123	386.96	697	76	0.128	-2.964	-5.173	2.30377e-07	1.83961e-06	0.1912	0.354	0.2615	0.2615	TRUE	2.3167	Trihelix transcription factor	no
eug3315	2580	1808	2811	256	59	146	2055	1215	1599	229	140	202	906.55	1623	190	0.128	-2.963	-6.635	3.25522e-11	5.25803e-10	0.058	0.3353	0.1519	0.1519	TRUE	0.0725	Belongs to the GroES chaperonin family	no
eug16468	430	760	558	79	3	29	342	511	317	71	7	40	214.73	390	39	0.128	-2.961	-4.325	1.52209e-05	8.09968e-05	0.408	0.3801	0.3945	0.3945	TRUE	3.7423	UNC93-like protein	no
eug10383	333	450	553	40	21	11	265	302	315	36	50	15	163.82	294	34	0.128	-2.96	-5.407	6.42474e-08	5.70254e-07	0.0731	0.3983	0.2211	0.2211	TRUE	1.3797	Thylakoid lumenal 15.0 kDa protein 2	no
eug7286	0	87	6	0	0	1	0	58	3	0	0	1	10.54	20	0	0.129	-2.96	-2.294	0.0218109	0.0462055	5.5637	1.5168	2.86	2.86	TRUE	8.321	UPF0481 protein At3g47200-like	no
eug20231	0	55	27	1	0	0	0	37	15	1	0	0	8.87	17	0	0.129	-2.959	-2.321	0.0203044	0.0435898	4.1499	1.7424	2.5259	2.5259	TRUE	0.0775	tRNA-dihydrouridine20 synthase activity	no
eug26916	6	59	0	0	0	0	5	40	0	0	0	0	7.4	15	0	0.129	-2.959	-2.232	0.0256235	0.0529492	10	2.0235	3.8677	3.8677	TRUE	1.3887	Belongs to the peptidase S10 family	no
eug20310	252	323	471	57	2	6	201	217	268	51	5	8	124.95	229	21	0.129	-2.958	-3.887	0.000101296	0.000433873	0.5824	0.4223	0.505	0.505	TRUE	8.7653	brassinazole-resistant	no
eug7144	622	786	1571	135	14	39	495	528	894	121	33	54	354.18	639	69	0.129	-2.957	-4.99	6.04926e-07	4.45609e-06	0.2314	0.357	0.2825	0.2825	TRUE	3.9172	Protein kinase domain	no
eug28099	1573	3254	3147	414	29	81	1253	2186	1790	370	69	112	963.41	1743	184	0.129	-2.957	-4.551	5.34604e-06	3.16204e-05	0.3792	0.3345	0.3607	0.3607	TRUE	1.1092	Calreticulin	no
eug1510	612	621	1079	123	5	21	487	417	614	110	12	29	278.23	506	50	0.129	-2.957	-4.161	3.16836e-05	0.000154873	0.4985	0.3667	0.439	0.439	TRUE	3.635	Squamosa promoter-binding-like protein	no
eug29519	2555	3046	5075	504	40	155	2035	2047	2887	451	95	214	1288.07	2323	253	0.129	-2.956	-4.934	8.05225e-07	5.78008e-06	0.2749	0.3312	0.2983	0.2983	TRUE	5.2323	Beta-L-arabinofuranosidase, GH127	no
eug27429	136	228	411	4	2	27	108	153	234	4	5	37	90.16	165	15	0.129	-2.956	-3.662	0.000250545	0.000973814	0.6899	0.4612	0.5811	0.5811	TRUE	1.3539	Belongs to the formin-like family	no
eug4138	651	794	1174	135	12	24	518	533	668	121	28	33	317.04	573	61	0.129	-2.955	-4.712	2.45639e-06	1.5774e-05	0.2947	0.3612	0.3226	0.3226	TRUE	6.6861	Protein BASIC PENTACYSTEINE6-like	no
eug9914	98	94	148	2	1	12	78	63	84	2	2	17	41.02	75	7	0.129	-2.953	-3.653	0.000259008	0.00100272	0.4012	0.6286	0.5244	0.5244	TRUE	3.0979	-	no
eug20937.1	269	233	531	51	2	11	214	157	302	46	5	15	123.07	224	22	0.129	-2.952	-4.129	3.64474e-05	0.000176021	0.4299	0.4238	0.4269	0.4269	TRUE	0.8972	#N/A	no
eug10251	345	78	430	1	15	10	275	52	245	1	36	14	103.68	191	17	0.129	-2.952	-3.318	0.000906332	0.0030216	1.096	0.443	0.7814	0.7814	TRUE	1.6829	myb domain protein	no
eug15664.2	764	930	908	88	31	42	608	625	517	79	73	58	326.69	583	70	0.129	-2.951	-7.126	1.02999e-12	2.19126e-11	0.0095	0.36	0.1212	0.1212	TRUE	0.1924	#N/A	no
eug21528	413	632	541	42	12	41	329	425	308	38	28	57	197.33	354	41	0.129	-2.951	-6.062	1.34466e-09	1.62387e-08	0.0368	0.3853	0.1693	0.1693	TRUE	0.7296	BEST Arabidopsis thaliana protein match is	no
eug24505	1740	1780	2278	190	63	111	1386	1196	1296	170	149	153	725.06	1293	157	0.129	-2.95	-7.953	1.81419e-15	5.81959e-14	0	0.3388	0.0998	0.0998	TRUE	0.0525	30S ribosomal protein S10	no
eug1804	416	336	456	35	12	26	331	226	259	31	28	36	152.03	272	32	0.13	-2.949	-6.283	3.32343e-10	4.50066e-09	0.0257	0.4043	0.1494	0.1494	TRUE	0.1833	-	no
eug4024	1382	1834	2298	257	43	61	1101	1232	1307	230	102	84	676.06	1213	139	0.13	-2.947	-5.655	1.55443e-08	1.55065e-07	0.1382	0.3401	0.2136	0.2136	TRUE	3.5305	Belongs to the adenylate kinase family	no
eug22359	626	1013	767	82	30	34	499	681	436	73	71	47	301.16	539	64	0.13	-2.946	-6.395	1.60392e-10	2.29627e-09	0.0469	0.3633	0.1545	0.1545	TRUE	0.3076	Bifunctional protein FolD	no
eug14208	125	82	85	8	3	5	100	55	48	7	7	7	37.36	68	7	0.13	-2.946	-4.335	1.4552e-05	7.79626e-05	0	0.6587	0.2994	0.2994	TRUE	1.6036	Catalyzes the second two steps of the methylation pathway of phosphatidylcholine biosynthesis, the SAM-dependent methylation of phosphatidylmonomethylethanolamine (PMME) to phosphatidyldimethylethanolamine (PDME) and of PDME to phosphatidylcholine (PC)	no
eug17940	49	74	41	3	3	1	39	50	23	3	7	1	20.54	37	4	0.13	-2.946	-3.514	0.000440926	0.00160671	0.126	0.9349	0.48	0.48	TRUE	0.2345	Belongs to the glycosyl hydrolase 17 family	no
eug28171	41	60	75	1	0	6	33	40	43	1	0	8	20.8	39	3	0.13	-2.945	-3.217	0.00129458	0.00411576	0.0036	0.9272	0.6669	0.6669	TRUE	2.1362	-	no
eug7140	151	145	174	12	2	13	120	97	99	11	5	18	58.35	105	11	0.13	-2.943	-4.77	1.84595e-06	1.22013e-05	0.0083	0.5374	0.2563	0.2563	TRUE	0.7585	Pentatricopeptide repeat-containing protein	no
eug3009	164	173	189	29	0	1	131	116	108	26	0	1	63.62	118	9	0.13	-2.943	-3.21	0.00132718	0.00420479	1.3215	0.5195	0.8281	0.8281	TRUE	9.0935	Catalytic subunit of the queuine tRNA-ribosyltransferase (TGT) that catalyzes the base-exchange of a guanine (G) residue with queuine (Q) at position 34 (anticodon wobble position) in tRNAs with GU(N) anticodons (tRNA-Asp, -Asn, -His and -Tyr), resulting in the hypermodified nucleoside queuosine (7-(((4,5-cis- dihydroxy-2-cyclopenten-1-yl)amino)methyl)-7-deazaguanosine). Catalysis occurs through …	no
eug29909	0	45	42	0	1	0	0	30	24	0	2	0	9.42	18	1	0.13	-2.943	-2.312	0.0207671	0.0444299	4.4797	1.6596	2.5328	2.5328	TRUE	0.8173	Transcription factor BEE	no
eug9239	336	335	342	32	5	26	268	225	195	29	12	36	127.27	229	26	0.13	-2.941	-5.383	7.34309e-08	6.4535e-07	0.0374	0.4204	0.214	0.214	TRUE	0.447	GTP-binding protein	no
eug9706	316	310	491	54	6	12	252	208	279	48	14	17	136.4	246	26	0.13	-2.941	-4.877	1.07486e-06	7.48534e-06	0.1716	0.4138	0.2771	0.2771	TRUE	2.3803	Acetyltransferase (GNAT) family	no
eug27552	38	26	108	3	2	2	30	17	61	3	5	3	19.89	36	4	0.13	-2.94	-3.43	0.000604112	0.00211754	0.2602	0.9549	0.516	0.516	TRUE	0.2204	Protein of unknown function (DUF740)	no
eug12379	355	292	317	20	16	16	283	196	180	18	38	22	122.86	220	26	0.13	-2.939	-5.477	4.3291e-08	3.9677e-07	0.0653	0.424	0.2032	0.2032	TRUE	0.7047	Protein N-lysine methyltransferase	no
eug18290	85	117	138	18	0	1	68	79	79	16	0	1	40.38	75	6	0.13	-2.938	-3.311	0.000928483	0.00308642	0.8288	0.6335	0.7053	0.7053	TRUE	5.8966	Group II intron splicing	no
eug29908	0	38	44	1	0	0	0	26	25	1	0	0	8.58	17	0	0.131	-2.938	-2.312	0.020771	0.0444314	3.9335	1.7907	2.4847	2.4847	TRUE	4.2774	#N/A	yes
[truncated: 9,140 more rows]
