# Supplementary material for: Harnessing genetic diversity: The genomic and transcriptomic insights of Eugenia uniflora for environmental resilience
Source: PLoS One. 2025 Nov 4;20(11):e0333437. doi: 10.1371/journal.pone.0333437 (PMC12585098; doi:10.1371/journal.pone.0333437)
Supplement: S5 Table — (XLSX) [file pone.0333437.s007.xlsx]

## Sheet: Planilha1
S7 Table. Differentially expressed genes from Riparian Forest population under drought stress
Id	AT25-Control	AT27--Control	AT29--Control	AT26-Drougth	AT26-Drougth	AT30-Drougth	norm,AT25	norm,AT27	norm,AT29	norm,AT26	norm,AT28	norm,AT30	baseMean	control	stress	FoldChange	log2FoldChange	stat	pvalue	padj	dispGeneEst	dispFit	dispMAP	dispersion	betaConv	maxCooks	Description	E. uniflora specific
eug7133	24764	17929	16110	28	104	40	15826	11360	9038	53	100	86	6077.08	12075	80	0.007	-7.094	-13.484	1.94661e-41	3.66974e-37	0.0769	0.472	0.1972	0.1972	TRUE	0.1271	21 kDa protein-like	no
eug6334	596	904	521	6	8	2	381	573	292	11	8	4	211.56	415	8	0.022	-5.514	-8.096	5.6572e-16	2.26914e-13	0.0966	0.5391	0.2581	0.2581	TRUE	0.152	pectinesterase	no
eug6153	17090	3183	11369	40	81	5	10922	2017	6378	76	78	11	3246.86	6439	55	0.011	-6.477	-7.535	4.89385e-14	1.16783e-11	0.6529	0.4741	0.583	0.583	TRUE	0.0638	Transcription factor	no
eug3455	596	591	697	4	18	2	381	374	391	8	17	4	195.93	382	10	0.031	-5.001	-7.493	6.74147e-14	1.53121e-11	0	0.5447	0.2687	0.2687	TRUE	1.7518	The light-harvesting complex (LHC) functions as a light receptor, it captures and delivers excitation energy to photosystems with which it is closely associated	no
eug12001	625	602	646	11	34	9	399	381	362	21	33	19	202.7	381	24	0.072	-3.794	-7.268	3.6521e-13	7.02545e-11	0.001	0.5422	0.1782	0.1782	TRUE	0.617	Ternary complex factor MIP1	no
eug22609	4201	2845	895	0	16	1	2685	1803	502	0	15	2	834.49	1663	6	0.006	-7.385	-7.09	1.34194e-12	2.16225e-10	1.1078	0.4872	0.796	0.796	TRUE	0.3876	TMV resistance protein N-like	no
eug20458	626	417	604	9	11	11	400	264	339	17	11	24	175.73	334	17	0.056	-4.168	-7.062	1.63618e-12	2.50629e-10	0.0462	0.5533	0.2216	0.2216	TRUE	0.215	Catalyzes xyloglucan endohydrolysis (XEH) and or endotransglycosylation (XET). Cleaves and religates xyloglucan polymers, an essential constituent of the primary cell wall, and thereby participates in cell wall construction of growing tissues	no
eug24259	28267	13567	4667	101	202	132	18064	8596	2618	192	195	283	4991.33	9759	223	0.027	-5.205	-7.06	1.66182e-12	2.50629e-10	0.3416	0.4725	0.4259	0.4259	TRUE	0.0928	PLAC8 family	no
eug24154	409	532	268	3	8	1	261	337	150	6	8	2	127.39	249	5	0.027	-5.235	-6.889	5.61077e-12	7.44889e-10	0.1396	0.5851	0.3144	0.3144	TRUE	0.106	Belongs to the ABC transporter superfamily. ABCG family. PDR (TC 3.A.1.205) subfamily	no
eug29402	916	455	803	18	28	10	585	288	450	34	27	21	234.46	441	27	0.07	-3.829	-6.796	1.07228e-11	1.37514e-09	0.084	0.5323	0.2194	0.2194	TRUE	0.0671	Belongs to the glycosyltransferase 2 family. Plant cellulose synthase subfamily	no
eug27617	983	1111	184	1	6	2	628	704	103	2	6	4	241.22	478	4	0.012	-6.38	-6.792	1.10685e-11	1.39349e-09	0.5459	0.5306	0.5399	0.5399	TRUE	1.1642	Belongs to the peptidase A1 family	no
eug4778	10614	3387	1168	16	35	1	6783	2146	655	30	34	2	1608.43	3195	22	0.01	-6.61	-6.643	3.08115e-11	3.49914e-09	1.0421	0.4787	0.7997	0.7997	TRUE	0.27	Removal of H(2)O(2), oxidation of toxic reductants, biosynthesis and degradation of lignin, suberization, auxin catabolism, response to environmental stresses such as wounding, pathogen attack and oxidative stress	no
eug18000	1030	454	526	6	11	12	658	288	295	11	11	26	214.78	414	16	0.044	-4.517	-6.579	4.73061e-11	5.09608e-09	0.2009	0.5381	0.3202	0.3202	TRUE	3.155	transcription factor	no
eug11106	678	587	341	3	19	6	433	372	191	6	18	13	172.23	332	12	0.044	-4.492	-6.509	7.54512e-11	7.85859e-09	0.1674	0.555	0.3131	0.3131	TRUE	0.2979	synthase	no
eug28736	560	530	248	1	7	0	358	336	139	2	7	0	140.24	278	3	0.016	-5.93	-6.436	1.23042e-10	1.2273e-08	0.3398	0.5745	0.4691	0.4691	TRUE	2.0583	Interactor of constitutive active ROPs	no
eug17558	1904	1622	1147	10	72	9	1217	1028	643	19	69	19	499.27	963	36	0.045	-4.483	-6.422	1.34832e-10	1.30351e-08	0.2866	0.499	0.3654	0.3654	TRUE	1.0344	Belongs to the short-chain dehydrogenases reductases (SDR) family	no
eug11147	236	809	2002	1	12	1	151	513	1123	2	12	2	300.36	596	5	0.013	-6.214	-6.373	1.84884e-10	1.66767e-08	0.7564	0.5186	0.6576	0.6576	TRUE	0.1737	Nonspecific lipid-transfer protein	no
eug20996	3719	3031	574	8	21	0	2377	1920	322	15	20	0	775.77	1540	12	0.012	-6.428	-6.371	1.87485e-10	1.68308e-08	1.1597	0.4885	0.7987	0.7987	TRUE	0.3916	Catalyzes xyloglucan endohydrolysis (XEH) and or endotransglycosylation (XET). Cleaves and religates xyloglucan polymers, an essential constituent of the primary cell wall, and thereby participates in cell wall construction of growing tissues	no
eug20740	3774	5603	54	3	6	0	2412	3550	30	6	6	0	1000.62	1997	4	0.004	-7.927	-6.297	3.02941e-10	2.54958e-08	2.0038	0.4843	1.2586	1.2586	TRUE	0.1378	#N/A	no
eug947	285	245	238	1	5	0	182	155	134	2	5	0	79.6	157	2	0.022	-5.502	-6.293	3.10706e-10	2.6033e-08	0.0214	0.6545	0.3355	0.3355	TRUE	0.9023	#N/A	no
eug22992	250	664	713	2	15	7	160	421	400	4	14	15	168.95	327	11	0.041	-4.603	-6.228	4.72555e-10	3.71192e-08	0.2397	0.5567	0.3662	0.3662	TRUE	2.3345	Belongs to the iron ascorbate-dependent oxidoreductase family	no
eug8243	408	1275	354	7	7	8	261	808	199	13	7	17	217.39	423	12	0.035	-4.836	-6.155	7.52167e-10	5.4999e-08	0.3744	0.5373	0.4322	0.4322	TRUE	1.9091	Protein PHLOEM PROTEIN 2-LIKE	no
eug26814	187	283	466	0	1	1	120	179	261	0	1	2	93.89	187	1	0.009	-6.824	-6.107	1.01781e-09	7.13301e-08	0	0.6263	0.3524	0.3524	TRUE	0.1098	glycosyl hydrolase family 10 protein	no
eug6456	350	261	165	0	4	1	224	165	93	0	4	2	81.27	161	2	0.019	-5.69	-6.027	1.67352e-09	1.09167e-07	0.1837	0.6507	0.4045	0.4045	TRUE	0.2334	lipid-binding protein At4g00165	no
eug12305	6283	3503	2395	21	181	20	4015	2220	1344	40	174	43	1305.93	2526	86	0.042	-4.583	-5.989	2.1077e-09	1.30259e-07	0.4579	0.4808	0.4664	0.4664	TRUE	0.4325	Belongs to the peroxidase family. Classical plant (class III) peroxidase subfamily	no
eug27455	553	341	112	1	1	1	353	216	63	2	1	2	106.22	211	2	0.012	-6.425	-5.945	2.75787e-09	1.6401e-07	0	0.6081	0.5226	0.5226	TRUE	0.0543	-	no
eug5892	528	354	234	0	6	0	337	224	131	0	6	0	116.46	231	2	0.015	-6.015	-5.924	3.14851e-09	1.86068e-07	0.484	0.5959	0.5614	0.5614	TRUE	0.7038	homeobox-leucine zipper protein	no
eug21584	712	1112	342	3	16	0	455	705	192	6	15	0	228.76	451	7	0.023	-5.46	-5.879	4.12395e-09	2.36306e-07	0.7198	0.5339	0.6165	0.6165	TRUE	0.1998	Zinc finger CCCH domain-containing protein	no
eug25469	230	343	494	7	24	6	147	217	277	13	23	13	115.12	214	16	0.094	-3.405	-5.662	1.49759e-08	7.4492e-07	0.0864	0.5974	0.2524	0.2524	TRUE	0.1114	atexp8,atexpa8,athexp alpha 1.11,exp8,expa8	no
eug16993	412	335	441	6	32	7	263	212	247	11	31	15	130.03	241	19	0.098	-3.349	-5.631	1.79685e-08	8.82139e-07	0.041	0.5828	0.2539	0.2539	TRUE	1.6754	May be involved in modulation of pathogen defense and leaf cell death	no
eug20342	567	266	109	0	4	1	362	169	61	0	4	2	99.67	197	2	0.017	-5.872	-5.597	2.18173e-08	1.04127e-06	0.6001	0.6172	0.6082	0.6082	TRUE	0.1218	Catalyzes the conversion of hemimercaptal, formed from methylglyoxal and glutathione, to S-lactoylglutathione	no
eug11958	253	477	127	3	1	0	162	302	71	6	1	0	90.31	178	2	0.018	-5.808	-5.56	2.69186e-08	1.23472e-06	0.5256	0.6326	0.5817	0.5817	TRUE	0.299	Belongs to the peptidase A1 family	no
eug16853	170	1315	374	7	9	5	109	833	210	13	9	11	197.39	384	11	0.037	-4.773	-5.544	2.95795e-08	1.33086e-06	0.5468	0.5441	0.5458	0.5458	TRUE	0.9647	zinc finger	no
eug20073	233	240	58	0	0	0	149	152	33	0	0	0	55.58	111	0	0.006	-7.381	-5.536	3.08621e-08	1.3722e-06	0.7198	0.7344	0.7287	0.7287	TRUE	4.169	Lignin degradation and detoxification of lignin-derived products	no
eug23337	977	254	342	0	11	1	624	161	192	0	11	2	164.98	326	4	0.021	-5.57	-5.526	3.27375e-08	1.44875e-06	0.8934	0.5588	0.7091	0.7091	TRUE	4.6651	Serine carboxypeptidase	no
eug3743	160	153	160	0	1	0	102	97	90	0	1	0	48.32	96	0	0.011	-6.566	-5.506	3.66299e-08	1.5948e-06	0	0.7742	0.3583	0.3583	TRUE	0.1318	Protein WALLS ARE THIN	no
eug15626	187	2468	925	1	15	0	120	1564	519	2	14	0	369.76	734	5	0.013	-6.22	-5.497	3.85458e-08	1.6705e-06	1.5822	0.5094	1.0162	1.0162	TRUE	0.3766	14 kDa proline-rich protein	no
eug12976	1013	986	870	19	87	39	647	625	488	36	84	83	327.28	587	68	0.139	-2.846	-5.486	4.10071e-08	1.75697e-06	0.0721	0.5145	0.2185	0.2185	TRUE	1.1787	MLP-like protein	no
eug11128	3595	3455	5046	197	572	178	2297	2189	2831	375	551	381	1437.41	2439	436	0.207	-2.272	-5.479	4.27797e-08	1.8164e-06	0.0344	0.4798	0.146	0.146	TRUE	0.6316	#N/A	no
eug17015	252	231	166	1	7	0	161	146	93	2	7	0	68.2	133	3	0.034	-4.891	-5.474	4.41064e-08	1.86853e-06	0.1134	0.6854	0.4406	0.4406	TRUE	1.657	leucine-rich repeat receptor-like serine threonine-protein kinase	no
eug4904	2568	500	290	13	9	9	1641	317	163	25	9	19	362.21	707	18	0.033	-4.923	-5.42	5.96635e-08	2.42932e-06	0.7253	0.5102	0.6544	0.6544	TRUE	1.7827	Hydrolase, alpha beta fold family protein	no
eug21444	466	414	742	3	34	10	298	262	416	6	33	21	172.71	325	20	0.077	-3.692	-5.412	6.22155e-08	2.52234e-06	0.2003	0.5548	0.3514	0.3514	TRUE	1.2662	Carrier of the growing fatty acid chain in fatty acid biosynthesis	no
eug14387	1036	708	1559	30	102	18	662	449	875	57	98	39	363.2	662	65	0.12	-3.061	-5.409	6.3273e-08	2.54876e-06	0.1512	0.5101	0.2618	0.2618	TRUE	0.1454	Belongs to the protein kinase superfamily. Ser Thr protein kinase family	no
eug400	412	173	94	1	3	2	263	110	53	2	3	4	72.45	142	3	0.029	-5.101	-5.384	7.27673e-08	2.82899e-06	0.407	0.6727	0.5048	0.5048	TRUE	0.2201	Belongs to the peptidase A1 family	no
eug8777	294	281	244	0	8	0	188	178	137	0	8	0	85.09	168	3	0.027	-5.223	-5.319	1.04405e-07	3.90526e-06	0.0509	0.6425	0.5839	0.5839	TRUE	3.5388	Lysine histidine transporter-like 8	no
eug25548	741	389	90	0	5	0	474	246	50	0	5	0	129.22	257	2	0.014	-6.206	-5.301	1.15479e-07	4.21833e-06	1.2838	0.5835	0.8624	0.8624	TRUE	0.2354	Belongs to the major facilitator superfamily. Sugar transporter (TC 2.A.1.1) family	no
eug29976	1843	1610	793	5	50	34	1178	1020	445	10	48	73	462.21	881	44	0.063	-3.998	-5.277	1.31618e-07	4.69048e-06	0.4472	0.5014	0.4684	0.4684	TRUE	0.8023	Belongs to the peptidase S10 family	no
eug2671	87	473	387	0	5	0	56	300	217	0	5	0	96.2	191	2	0.017	-5.856	-5.248	1.53847e-07	5.34129e-06	0.9133	0.6226	0.735	0.735	TRUE	0.6077	Belongs to the peptidase S10 family	yes
eug15753	209	97	66	0	0	0	134	61	37	0	0	0	38.67	77	0	0.008	-6.907	-5.241	1.59292e-07	5.49996e-06	0.4697	0.8502	0.6994	0.6994	TRUE	0.2487	Fasciclin-like arabinogalactan protein	no
eug19622	1886	474	668	16	58	15	1205	300	375	30	56	32	333.13	627	39	0.08	-3.644	-5.209	1.90075e-07	6.40585e-06	0.3399	0.5137	0.3988	0.3988	TRUE	3.2002	-	no
eug10202	2680	2256	2069	2	84	3	1713	1429	1161	4	81	6	732.33	1434	30	0.031	-5.026	-5.206	1.92633e-07	6.47329e-06	1.0321	0.4896	0.7855	0.7855	TRUE	3.351	#N/A	no
eug6913	288	156	247	9	7	3	184	99	139	17	7	6	75.29	141	10	0.089	-3.491	-5.157	2.50909e-07	8.19781e-06	0.1009	0.6651	0.3132	0.3132	TRUE	0.2368	LRR receptor-like serine threonine-protein kinase	no
eug14322	266	238	228	0	8	0	170	151	128	0	8	0	76.07	150	3	0.03	-5.047	-5.133	2.84712e-07	9.15936e-06	0.0255	0.6631	0.5948	0.5948	TRUE	2.8992	Acts in the modification of cell walls via demethylesterification of cell wall pectin	no
eug23263	324	141	452	4	0	0	207	89	254	8	0	0	92.93	183	3	0.02	-5.622	-5.123	3.00239e-07	9.59338e-06	1.1099	0.628	0.7482	0.7482	TRUE	1.243	#N/A	no
eug1703	349	192	502	3	19	1	223	122	282	6	18	2	108.74	209	9	0.058	-4.099	-5.112	3.1884e-07	1.01264e-05	0.3492	0.6049	0.4658	0.4658	TRUE	0.6457	RNA-binding protein	no
eug7379	10532	6973	5783	24	301	5	6731	4418	3244	46	290	11	2456.58	4798	116	0.034	-4.87	-5.107	3.2772e-07	1.03487e-05	0.9306	0.4755	0.789	0.789	TRUE	1.8022	adenine phosphoribosyltransferase	no
eug27262	320	196	83	0	3	0	204	124	47	0	3	0	63.02	125	1	0.018	-5.82	-5.043	4.57808e-07	1.40107e-05	0.54	0.7031	0.6305	0.6305	TRUE	0.2944	transcription factor	no
eug24532	367	108	78	1	0	0	235	68	44	2	0	0	58.1	116	1	0.011	-6.548	-5.032	4.86204e-07	1.47362e-05	0.724	0.7229	0.7232	0.7232	TRUE	1.1158	LRR receptor-like serine threonine-protein kinase	no
eug358	241	520	178	1	11	0	154	329	100	2	11	0	99.31	194	4	0.035	-4.847	-5.002	5.66421e-07	1.68731e-05	0.709	0.6178	0.658	0.658	TRUE	1.0138	Belongs to the glycosyl hydrolase 1 family	no
eug29888	271	159	128	5	8	4	173	101	72	10	8	9	61.92	115	9	0.095	-3.399	-5.002	5.66555e-07	1.68731e-05	0.1321	0.7073	0.3097	0.3097	TRUE	0.218	AtDMP2,DMP2	no
eug14414	339	176	209	0	10	1	217	112	117	0	10	2	76.2	149	4	0.042	-4.584	-4.988	6.10744e-07	1.80184e-05	0.4053	0.6627	0.5604	0.5604	TRUE	2.8819	transcription factor	no
eug18490	710	143	483	4	24	5	454	91	271	8	23	11	142.79	272	14	0.069	-3.859	-4.956	7.19769e-07	2.08755e-05	0.4164	0.5726	0.4731	0.4731	TRUE	0.0531	Belongs to the peptidase S10 family	no
eug25480	355	208	479	6	23	14	227	132	269	11	22	30	115.15	209	21	0.128	-2.963	-4.944	7.65616e-07	2.21032e-05	0.114	0.5974	0.2822	0.2822	TRUE	0.2114	Membrane protein-like protein	no
eug9031	475	575	115	0	6	6	304	364	65	0	6	13	125.17	244	6	0.036	-4.785	-4.929	8.25865e-07	2.35897e-05	0.8402	0.5872	0.7056	0.7056	TRUE	0.4711	Belongs to the peptidase S8 family	no
eug18134	136	177	151	0	7	1	87	112	85	0	7	2	48.78	95	3	0.05	-4.33	-4.9	9.58534e-07	2.69304e-05	0.0227	0.7713	0.4551	0.4551	TRUE	1.8079	-	yes
eug14710.1	257	300	336	10	34	14	164	190	188	19	33	30	104.1	181	27	0.187	-2.423	-4.894	9.88425e-07	2.76105e-05	0.0033	0.611	0.191	0.191	TRUE	0.3021	two-component response regulator	no
eug15562.1	4650	3207	2248	185	388	125	2972	2032	1261	352	374	268	1209.7	2088	331	0.194	-2.365	-4.871	1.11176e-06	3.04635e-05	0.0959	0.4817	0.2116	0.2116	TRUE	0.0811	cytochrome P450	no
eug28841	1509	664	386	1	25	0	964	421	217	2	24	0	271.27	534	9	0.027	-5.194	-4.861	1.16615e-06	3.16777e-05	1.4946	0.5238	0.9563	0.9563	TRUE	0.8952	Mechanosensitive ion channel protein	no
eug8722	73	69	74	0	0	0	47	44	42	0	0	0	21.98	44	0	0.014	-6.185	-4.843	1.28065e-06	3.44407e-05	0	1.1392	0.6053	0.6053	TRUE	0.1115	Methyladenine glycosylase	no
eug16934.1	536	332	398	17	51	12	343	210	223	32	49	26	147.23	259	36	0.175	-2.515	-4.82	1.43399e-06	3.80962e-05	0.0731	0.5695	0.2255	0.2255	TRUE	0.9262	Calmodulin-binding protein	no
eug3612	754	478	136	0	15	2	482	303	76	0	14	4	146.63	287	6	0.035	-4.837	-4.809	1.5163e-06	4.00917e-05	1.0473	0.5699	0.795	0.795	TRUE	0.1996	Belongs to the protein kinase superfamily. Ser Thr protein kinase family	no
eug4028	703	891	1025	5	63	3	449	565	575	10	61	6	277.58	530	26	0.067	-3.891	-4.808	1.52543e-06	4.02765e-05	0.5739	0.5226	0.5525	0.5525	TRUE	9.1141	anatomical structure morphogenesis	no
eug19783	354	205	89	0	7	2	226	130	50	0	7	4	69.51	135	4	0.042	-4.57	-4.808	1.52817e-06	4.02925e-05	0.5341	0.6813	0.6069	0.6069	TRUE	0.1027	Belongs to the multicopper oxidase family	no
eug5065	1131	310	95	1	15	2	723	196	53	2	14	4	165.52	324	7	0.034	-4.88	-4.801	1.58251e-06	4.15508e-05	1.0137	0.5585	0.8272	0.8272	TRUE	0.3728	Serine threonine-protein kinase-like protein CCR4	no
eug15492	72	131	48	0	0	0	46	83	27	0	0	0	25.99	52	0	0.012	-6.323	-4.799	1.59426e-06	4.1801e-05	0.335	1.0359	0.7471	0.7471	TRUE	0.1245	thaumatin-like protein	no
eug17258	775	322	45	1	8	3	495	204	25	2	8	6	123.43	241	5	0.035	-4.855	-4.773	1.81154e-06	4.65275e-05	0.9271	0.5888	0.795	0.795	TRUE	0.0969	#N/A	no
eug17484.1	82	108	45	0	0	0	52	68	25	0	0	0	24.35	48	0	0.013	-6.243	-4.764	1.90024e-06	4.84754e-05	0.2518	1.0742	0.7282	0.7282	TRUE	0.102	adenine phosphoribosyltransferase	no
eug13381	2051	598	36	0	4	6	1311	379	20	0	4	13	287.75	570	6	0.018	-5.779	-4.751	2.02488e-06	5.09654e-05	2.0476	0.5207	1.287	1.287	TRUE	0.2	Belongs to the protein kinase superfamily. Ser Thr protein kinase family	no
eug25774.1	217	239	31	1	0	0	139	151	17	2	0	0	51.57	102	1	0.013	-6.288	-4.741	2.12949e-06	5.31725e-05	0.9548	0.755	0.8488	0.8488	TRUE	2.333	#N/A	no
eug17527	722	429	489	30	56	12	461	272	274	57	54	26	190.71	336	46	0.172	-2.535	-4.739	2.14362e-06	5.34545e-05	0.1	0.5467	0.2456	0.2456	TRUE	1.2504	Removal of H(2)O(2), oxidation of toxic reductants, biosynthesis and degradation of lignin, suberization, auxin catabolism, response to environmental stresses such as wounding, pathogen attack and oxidative stress	no
eug30645	217	177	199	7	17	2	139	112	112	13	16	4	66.07	121	11	0.127	-2.975	-4.723	2.32291e-06	5.74717e-05	0.0133	0.6923	0.2937	0.2937	TRUE	0.6362	transcription factor	no
eug13772	3508	1905	3680	22	279	64	2242	1207	2064	42	269	137	993.52	1838	149	0.108	-3.21	-4.714	2.43336e-06	5.99656e-05	0.3822	0.4844	0.4185	0.4185	TRUE	3.4376	At4g06744-like	no
eug21806	3404	3535	2062	166	378	81	2175	2240	1157	316	364	173	1070.91	1857	284	0.191	-2.386	-4.709	2.4937e-06	6.1133e-05	0.1275	0.4833	0.2346	0.2346	TRUE	1.3239	(GMC) oxidoreductase family	no
eug7102	4052	6165	2794	240	525	170	2589	3906	1567	457	506	364	1564.93	2687	442	0.203	-2.299	-4.7	2.6015e-06	6.36414e-05	0.1065	0.479	0.219	0.219	TRUE	0.0886	Long chain acyl-CoA synthetase	no
eug11801	160	87	180	4	4	0	102	55	101	8	4	0	44.97	86	4	0.063	-3.983	-4.69	2.73205e-06	6.64575e-05	0.1127	0.7969	0.4465	0.4465	TRUE	1.0248	Type I inositol 1,4,5-trisphosphate 5-phosphatase CVP2-like	no
eug20361	1594	1278	2307	86	270	64	1019	810	1294	164	260	137	613.91	1041	187	0.22	-2.187	-4.681	2.85712e-06	6.90545e-05	0.0827	0.4935	0.1962	0.1962	TRUE	0.2431	Long chain acyl-CoA synthetase	no
eug23472	453	186	56	0	5	2	289	118	31	0	5	4	74.64	146	3	0.034	-4.87	-4.671	2.99479e-06	7.1738e-05	0.8333	0.6668	0.7549	0.7549	TRUE	0.132	Belongs to the glycosyl hydrolase 1 family	no
eug16820	100	121	283	3	6	5	64	77	159	6	6	11	53.59	100	8	0.097	-3.359	-4.66	3.16471e-06	7.51026e-05	0.1745	0.7442	0.3626	0.3626	TRUE	1.2774	EamA-like transporter family	no
eug24871	794	674	431	33	60	11	507	427	242	63	58	24	220.07	392	48	0.159	-2.653	-4.659	3.18289e-06	7.53816e-05	0.1555	0.5364	0.2847	0.2847	TRUE	0.298	non-specific phospholipase	no
eug2015	712	346	319	0	21	6	455	219	179	0	20	13	147.71	284	11	0.057	-4.131	-4.653	3.27704e-06	7.74171e-05	0.7486	0.5692	0.6456	0.6456	TRUE	1.1769	Monothiol	no
eug16622	261	251	366	9	37	8	167	159	205	17	36	17	100.18	177	23	0.172	-2.537	-4.652	3.28891e-06	7.75587e-05	0.0418	0.6165	0.242	0.242	TRUE	1.3718	Belongs to the protein kinase superfamily. Ser Thr protein kinase family	no
eug166	2553	2483	3756	132	497	120	1632	1573	2107	251	479	257	1049.82	1771	329	0.226	-2.144	-4.651	3.30388e-06	7.75651e-05	0.0783	0.4836	0.1932	0.1932	TRUE	1.8291	#N/A	no
eug9433	285	174	119	1	12	2	182	110	67	2	12	4	62.81	120	6	0.074	-3.762	-4.646	3.37953e-06	7.90457e-05	0.2963	0.7039	0.4693	0.4693	TRUE	0.3113	Organic cation carnitine transporter	no
eug11205	101	145	152	0	5	0	65	92	85	0	5	0	41.09	81	2	0.039	-4.666	-4.645	3.39274e-06	7.92563e-05	0.0302	0.8278	0.5502	0.5502	TRUE	2.3025	at-exp1,atexp1,atexpa1,athexp alpha 1.2,exp1,expa1	no
eug7904	592	390	344	3	39	9	378	247	193	6	38	19	146.83	273	21	0.105	-3.247	-4.645	3.40324e-06	7.94032e-05	0.3027	0.5698	0.4111	0.4111	TRUE	0.7835	molybdenum cofactor	no
eug26735	156	80	31	0	0	0	100	51	17	0	0	0	27.96	56	0	0.013	-6.301	-4.642	3.44512e-06	8.00145e-05	0.7997	0.996	0.921	0.921	TRUE	0.0801	superfamily. Protein	no
eug6439	97	59	116	0	1	0	62	37	65	0	1	0	27.57	55	0	0.02	-5.661	-4.636	3.54858e-06	8.18822e-05	0	1.0035	0.512	0.512	TRUE	0.735	-	no
eug22409	267	154	67	0	4	0	171	98	38	0	4	0	51.61	102	1	0.028	-5.177	-4.628	3.69187e-06	8.47736e-05	0.6561	0.7548	0.713	0.713	TRUE	0.3522	Heavy metal-associated isoprenylated plant protein	no
eug21168	184	57	37	0	0	0	118	36	21	0	0	0	29.08	58	0	0.012	-6.326	-4.626	3.72111e-06	8.52374e-05	0.9432	0.9758	0.9635	0.9635	TRUE	0.7178	#N/A	no
eug24040	153	92	96	2	6	1	98	58	54	4	6	2	36.94	70	4	0.082	-3.605	-4.607	4.08735e-06	9.25026e-05	0	0.868	0.3689	0.3689	TRUE	1.2042	Belongs to the peptidase S10 family	no
eug2045	160	237	47	0	2	2	102	150	26	0	2	4	47.5	93	2	0.035	-4.843	-4.591	4.41954e-06	9.84837e-05	0.5473	0.7795	0.6519	0.6519	TRUE	0.11	thaumatin-like protein	no
eug21438	2587	1286	800	8	96	3	1653	815	449	15	93	6	505.17	972	38	0.058	-4.108	-4.572	4.83871e-06	0.00010644	0.8763	0.4987	0.7238	0.7238	TRUE	0.6946	hydrolase	no
eug10433	2963	2074	1934	13	207	16	1894	1314	1085	25	200	34	758.52	1431	86	0.085	-3.563	-4.563	5.03656e-06	0.000110278	0.595	0.489	0.5552	0.5552	TRUE	3.2991	#N/A	no
eug17117	854	217	254	0	13	0	546	137	142	0	13	0	139.71	275	4	0.029	-5.095	-4.551	5.33897e-06	0.000115957	1.9129	0.5749	1.0292	1.0292	TRUE	8.5583	fasciclin-like arabinogalactan protein	no
eug10224	441	66	32	0	1	0	282	42	18	0	1	0	57.09	114	0	0.013	-6.294	-4.545	5.49112e-06	0.000118987	1.5166	0.7274	1.1016	1.1016	TRUE	2.3684	May act as a component of the auxin efflux carrier	no
eug6765	4085	4187	3127	151	31	94	2611	2653	1754	287	30	201	1256	2339	173	0.101	-3.303	-4.533	5.80558e-06	0.000124655	0.4978	0.4813	0.4918	0.4918	TRUE	5.7103	#N/A	no
eug24961	251	349	60	1	9	3	160	221	34	2	9	6	72.03	138	6	0.062	-4.018	-4.529	5.92765e-06	0.000126943	0.5391	0.6739	0.5912	0.5912	TRUE	0.1493	Belongs to the glycosyltransferase 2 family	no
eug22280	290	126	44	0	2	0	185	80	25	0	2	0	48.63	97	1	0.019	-5.703	-4.522	6.11246e-06	0.000130059	0.8421	0.7723	0.8049	0.8049	TRUE	0.2413	#N/A	no
eug18699	22229	25400	20764	70	1507	42	14206	16094	11649	133	1453	90	7270.62	13983	559	0.059	-4.077	-4.495	6.94655e-06	0.000144543	0.9729	0.4716	0.7676	0.7676	TRUE	6.8978	serine threonine-protein kinase	no
eug1153	197	157	218	0	9	0	126	99	122	0	9	0	59.39	116	3	0.046	-4.434	-4.49	7.10971e-06	0.000147269	0.5708	0.7174	0.6847	0.6847	TRUE	3.9367	transcription factor	no
eug15368	1795	1400	1002	9	128	9	1147	887	562	17	123	19	459.34	865	53	0.088	-3.505	-4.482	7.39843e-06	0.000151844	0.5938	0.5016	0.5587	0.5587	TRUE	0.9646	receptor-like protein kinase	no
eug24735	66	46	62	0	0	0	42	29	35	0	0	0	17.68	35	0	0.018	-5.781	-4.476	7.60984e-06	0.000155093	0	1.3019	0.7188	0.7188	TRUE	0.108	Mitochondrial inner membrane protease	no
eug19297.1	591	545	29	4	10	1	378	345	16	8	10	2	126.44	246	7	0.043	-4.54	-4.472	7.75437e-06	0.000157358	1.0287	0.586	0.8549	0.8549	TRUE	2.5562	serine threonine-protein kinase	yes
eug10918	106	52	40	0	0	0	68	33	22	0	0	0	20.52	41	0	0.017	-5.909	-4.462	8.11581e-06	0.000163636	0.3463	1.1869	0.8397	0.8397	TRUE	0.3163	Belongs to the 'GDSL' lipolytic enzyme family	no
eug23159	456	367	1804	19	56	5	291	233	1012	36	54	11	272.8	512	34	0.094	-3.416	-4.456	8.35425e-06	0.000167725	0.545	0.5235	0.5304	0.5304	TRUE	3.8693	#N/A	no
eug18070	980	1275	706	7	66	1	626	808	396	13	64	2	318.21	610	26	0.065	-3.935	-4.453	8.46758e-06	0.00016964	0.8549	0.5158	0.7037	0.7037	TRUE	1.0575	Protein trichome birefringence-like 3	no
eug13279	1869	2500	2234	134	363	179	1194	1584	1253	255	350	383	836.6	1344	329	0.286	-1.806	-4.453	8.47819e-06	0.000169672	0.0298	0.4871	0.1468	0.1468	TRUE	0.4149	The light-harvesting complex (LHC) functions as a light receptor, it captures and delivers excitation energy to photosystems with which it is closely associated	no
eug11114	379	364	19	1	3	3	242	231	11	2	3	6	82.45	161	4	0.038	-4.729	-4.441	8.96188e-06	0.000177468	1.007	0.6481	0.8694	0.8694	TRUE	7.5265	leucine-rich repeat receptor-like protein kinase At1g35710	no
eug25666	245	352	170	3	24	3	157	223	95	6	23	6	85.04	158	12	0.109	-3.201	-4.435	9.20334e-06	0.00018116	0.2873	0.6426	0.4281	0.4281	TRUE	0.3137	Random slug protein	no
eug16388	590	585	647	12	67	4	377	371	363	23	65	9	201.11	370	32	0.122	-3.036	-4.434	9.25613e-06	0.000181767	0.342	0.5427	0.4224	0.4224	TRUE	5.5774	isoform X1	no
eug2104.1	835	443	364	3	37	18	534	281	204	6	36	39	183.07	340	27	0.11	-3.186	-4.433	9.28967e-06	0.000182236	0.4	0.55	0.4607	0.4607	TRUE	0.5315	Strigolactone esterase	no
eug8723	215	128	126	1	9	0	137	81	71	2	9	0	49.96	96	4	0.063	-3.994	-4.427	9.57037e-06	0.000186964	0.2999	0.7642	0.5691	0.5691	TRUE	2.3508	Carboxylesterase	no
eug5074	1355	636	2	1	7	1	866	403	1	2	7	2	213.47	423	4	0.02	-5.667	-4.408	1.04122e-05	0.000202154	2.1946	0.5385	1.5052	1.5052	TRUE	0.0567	Belongs to the DHHC palmitoyltransferase family	no
eug8584	143	54	79	1	1	1	91	34	44	2	1	2	29.15	56	2	0.044	-4.498	-4.406	1.05405e-05	0.000203867	0	0.9745	0.4961	0.4961	TRUE	0.6352	transcription factor	no
eug14390	159	187	60	3	5	3	102	118	34	6	5	6	45.12	85	6	0.094	-3.414	-4.406	1.05437e-05	0.000203867	0.2485	0.7958	0.4248	0.4248	TRUE	0.5048	Calmodulin-binding protein	no
eug14174	33	231	31	0	0	0	21	146	17	0	0	0	30.81	61	0	0.014	-6.208	-4.389	1.13686e-05	0.000217365	1.7283	0.9474	1.2302	1.2302	TRUE	14.1113	#N/A	no
eug24164	781	167	25	1	6	0	499	106	14	2	6	0	104.44	206	3	0.027	-5.229	-4.38	1.18834e-05	0.000225605	1.646	0.6105	1.153	1.153	TRUE	0.4813	protein trichome birefringence-like 19	no
eug12360	112	325	133	2	10	0	72	206	75	4	10	0	60.93	118	5	0.064	-3.976	-4.379	1.18976e-05	0.000225648	0.5244	0.7112	0.6203	0.6203	TRUE	4.7016	Belongs to the MIP aquaporin (TC 1.A.8) family	no
eug17929	2439	355	159	2	37	5	1559	225	89	4	36	11	320.49	624	17	0.045	-4.484	-4.379	1.19449e-05	0.00022609	1.3024	0.5155	0.9641	0.9641	TRUE	2.3095	Aux IAA proteins are short-lived transcriptional factors that function as repressors of early auxin response genes at low auxin concentrations	no
eug20174	117	741	96	5	10	1	75	470	54	10	10	2	103.24	200	7	0.056	-4.146	-4.377	1.20191e-05	0.000227267	0.8304	0.6121	0.7449	0.7449	TRUE	8.9162	protein trichome birefringence-like 19	no
eug925	1916	806	506	11	94	25	1224	511	284	21	91	54	364.01	673	55	0.116	-3.114	-4.371	1.23942e-05	0.000233242	0.4521	0.51	0.4741	0.4741	TRUE	0.3186	Plant-specific domain TIGR01615 family protein	no
eug14220	756	155	3	1	0	0	483	98	2	2	0	0	97.49	194	1	0.011	-6.547	-4.368	1.2531e-05	0.000235528	3.0901	0.6205	1.7143	1.7143	TRUE	0.4155	ABC transporter B family member	no
eug7862	909	912	550	6	58	1	581	578	309	11	56	2	256.13	489	23	0.073	-3.785	-4.366	1.2668e-05	0.000237392	0.7877	0.527	0.6832	0.6832	TRUE	9.1484	BEST Arabidopsis thaliana protein match is Protein of	no
eug13258	1022	763	1089	82	165	54	653	483	611	156	159	116	363.02	582	144	0.289	-1.789	-4.363	1.28138e-05	0.000239649	0.0209	0.5101	0.1478	0.1478	TRUE	0.2638	Type I 3-dehydroquinase	no
eug15090	1180	992	986	3	91	7	754	629	553	6	88	15	340.7	645	36	0.084	-3.569	-4.322	1.5493e-05	0.000281401	0.7201	0.5128	0.6352	0.6352	TRUE	6.1394	C2H2 zinc finger protein	no
eug9175	1033	1827	929	13	145	17	660	1158	521	25	140	36	423.3	780	67	0.122	-3.029	-4.313	1.60832e-05	0.000290701	0.4482	0.5043	0.4687	0.4687	TRUE	1.9108	serine threonine-protein kinase	no
eug6160.2	148	286	142	0	12	2	95	181	80	0	12	4	61.88	119	5	0.073	-3.776	-4.311	1.62627e-05	0.000293382	0.4569	0.7074	0.5976	0.5976	TRUE	1.938	IRX15-LIKE-like	no
eug3955	9933	7080	9294	689	1740	485	6348	4486	5214	1311	1677	1038	3345.6	5349	1342	0.294	-1.766	-4.308	1.64784e-05	0.000296705	0.0433	0.4739	0.1538	0.1538	TRUE	0.2419	#N/A	no
eug23350	204	131	184	7	14	1	130	83	103	13	13	2	57.59	105	9	0.133	-2.915	-4.298	1.72163e-05	0.000307933	0.0601	0.7251	0.3672	0.3672	TRUE	0.4305	#N/A	no
eug5064	172	171	47	0	4	0	110	108	26	0	4	0	41.41	81	1	0.036	-4.783	-4.291	1.7762e-05	0.000316193	0.6758	0.825	0.7607	0.7607	TRUE	3.6673	Hydrolyzes acetyl esters in homogalacturonan regions of pectin. In type I primary cell wall, galacturonic acid residues of pectin can be acetylated at the O-2 and O-3 positions. Decreasing the degree of acetylation of pectin gels in vitro alters their physical properties	no
eug29184	153	90	74	2	5	0	98	57	42	4	5	0	34.16	66	3	0.073	-3.767	-4.278	1.88729e-05	0.000332826	0.178	0.9005	0.4988	0.4988	TRUE	0.257	Mannosyltransferase	no
eug29011	496	584	233	1	32	2	317	370	131	2	31	4	142.46	273	12	0.073	-3.78	-4.274	1.91825e-05	0.00033734	0.799	0.5729	0.6971	0.6971	TRUE	2.3313	SNF2 domain-containing protein	no
eug26911	2586	595	3	1	8	6	1653	377	2	2	8	13	342.29	677	8	0.024	-5.366	-4.261	2.03728e-05	0.000354961	2.3186	0.5126	1.5683	1.5683	TRUE	0.3176	#N/A	no
eug20050	70	80	104	0	4	1	45	51	58	0	4	2	26.63	51	2	0.069	-3.867	-4.247	2.16413e-05	0.000373952	0.0069	1.0224	0.4596	0.4596	TRUE	0.6926	Serine carboxypeptidase	no
eug16308	651	359	17	0	1	4	416	227	10	0	1	9	110.43	218	3	0.028	-5.15	-4.243	2.2055e-05	0.000380055	1.9265	0.6029	1.2632	1.2632	TRUE	0.1673	auxin-induced protein	no
eug4877	117	74	90	1	5	0	75	47	50	2	5	0	29.81	57	2	0.071	-3.822	-4.241	2.22874e-05	0.000382713	0.0609	0.9633	0.4903	0.4903	TRUE	1.1169	amine oxidase	no
eug23262	211	225	53	4	5	0	135	143	30	8	5	0	53.26	103	4	0.066	-3.928	-4.237	2.26667e-05	0.000388112	0.568	0.7459	0.6531	0.6531	TRUE	4.1567	BEST Arabidopsis thaliana protein match is Protein of	no
eug6435	330	1587	2737	28	119	38	211	1006	1535	53	115	81	500.2	917	83	0.129	-2.949	-4.231	2.32568e-05	0.000395701	0.457	0.499	0.4717	0.4717	TRUE	0.0972	Stores iron in a soluble, non-toxic, readily available form. Important for iron homeostasis. Iron is taken up in the ferrous form and deposited as ferric hydroxides after oxidation	no
eug20760	2048	1766	1535	14	200	14	1309	1119	861	27	193	30	589.71	1096	83	0.111	-3.165	-4.228	2.35311e-05	0.000399288	0.5726	0.4945	0.5437	0.5437	TRUE	2.9368	Microtubule-associated protein	no
eug23533	154	888	537	0	18	0	98	563	301	0	17	0	163.28	321	6	0.036	-4.777	-4.224	2.39744e-05	0.00040535	2.333	0.5597	1.1712	1.1712	TRUE	0.4208	flavin-containing monooxygenase	no
eug3038	88	77	72	1	0	1	56	49	40	2	0	2	24.91	48	1	0.041	-4.623	-4.222	2.42572e-05	0.000409398	0	1.0605	0.5024	0.5024	TRUE	0.7634	CSC1-like protein At1g32090	no
eug24279	104	110	130	0	6	0	66	70	73	0	6	0	35.81	70	2	0.057	-4.141	-4.22	2.44199e-05	0.000411774	0	0.8806	0.6217	0.6217	TRUE	2.7275	fasciclin-like arabinogalactan protein	no
eug3810	761	562	433	3	59	13	486	356	243	6	57	28	195.96	362	30	0.122	-3.032	-4.215	2.49275e-05	0.000418836	0.4463	0.5447	0.4863	0.4863	TRUE	0.4226	Probably inactive leucine-rich repeat receptor-like protein kinase	no
eug15954	336	221	7	1	1	1	215	140	4	2	1	2	60.61	120	2	0.028	-5.158	-4.214	2.50629e-05	0.000420361	1.304	0.7124	1.0761	1.0761	TRUE	0.1137	oligopeptide transporter	no
eug28875	1079	294	162	3	26	12	690	186	91	6	25	26	170.53	322	19	0.089	-3.493	-4.211	2.53967e-05	0.000425581	0.6838	0.5559	0.6351	0.6351	TRUE	0.7679	Belongs to the peptidase A1 family	no
eug9898	956	1267	599	19	129	18	611	803	336	36	124	39	324.8	583	66	0.159	-2.65	-4.21	2.55254e-05	0.000427008	0.3123	0.5149	0.3829	0.3829	TRUE	0.398	Hydrolyzes acetyl esters in homogalacturonan regions of pectin. In type I primary cell wall, galacturonic acid residues of pectin can be acetylated at the O-2 and O-3 positions. Decreasing the degree of acetylation of pectin gels in vitro alters their physical properties	no
eug27363	961	814	235	0	23	0	614	516	132	0	22	0	213.98	421	7	0.036	-4.811	-4.208	2.57214e-05	0.000428735	2.563	0.5383	1.2359	1.2359	TRUE	2.568	Belongs to the peptidase A1 family	no
eug14305	442	381	222	2	19	16	282	241	125	4	18	34	117.46	216	19	0.124	-3.007	-4.208	2.5812e-05	0.000429866	0.3568	0.5949	0.4629	0.4629	TRUE	0.6704	ABC transporter G family member	no
eug24313	472	372	241	5	37	2	302	236	135	10	36	4	120.33	224	17	0.112	-3.157	-4.207	2.58854e-05	0.000430512	0.4517	0.5919	0.5101	0.5101	TRUE	0.7564	#N/A	no
eug16662	221	214	174	0	15	4	141	136	98	0	14	9	66.24	125	8	0.096	-3.375	-4.207	2.58965e-05	0.000430512	0.2502	0.6918	0.5336	0.5336	TRUE	1.9075	Belongs to the peptidase A1 family	no
eug27051	521	76	25	2	3	1	333	48	14	4	3	2	67.33	132	3	0.041	-4.618	-4.206	2.60317e-05	0.000431515	1.1015	0.6882	0.9486	0.9486	TRUE	1.7029	3-ketoacyl-coa synthase	no
eug14437	969	344	132	12	29	4	619	218	74	23	28	9	161.77	304	20	0.098	-3.344	-4.201	2.65672e-05	0.000438185	0.6005	0.5605	0.5859	0.5859	TRUE	0.2512	Protein trichome birefringence-like 2	no
eug7940	2285	2053	1901	117	207	189	1460	1301	1066	223	200	405	775.69	1276	276	0.264	-1.923	-4.2	2.6683e-05	0.000439326	0.0797	0.4885	0.197	0.197	TRUE	0.8839	fasciclin-like arabinogalactan protein	no
eug3502	527	418	261	9	52	7	337	265	146	17	50	15	138.38	249	27	0.157	-2.673	-4.199	2.68319e-05	0.000440799	0.2633	0.5759	0.375	0.375	TRUE	0.449	-	no
eug30036	512	544	70	2	21	1	327	345	39	4	20	2	122.89	237	9	0.063	-3.994	-4.199	2.68426e-05	0.000440799	0.9636	0.5893	0.8078	0.8078	TRUE	6.1645	glutaredoxin family	no
eug13654	1940	847	78	4	37	14	1240	537	44	8	36	30	315.57	607	25	0.065	-3.935	-4.178	2.94307e-05	0.000477887	1.059	0.5162	0.8497	0.8497	TRUE	0.0821	Pectate lyase	no
eug14816	223	190	86	0	10	1	143	120	48	0	10	2	53.82	104	4	0.068	-3.883	-4.177	2.9488e-05	0.000478407	0.5882	0.7431	0.674	0.674	TRUE	1.3677	homeobox protein	no
eug11431	1562	1006	1413	31	204	24	998	637	793	59	197	51	455.88	809	102	0.175	-2.518	-4.174	2.99934e-05	0.00048577	0.2808	0.5018	0.3569	0.3569	TRUE	1.3082	protochlorophyllide	no
eug24470.2	147	441	293	0	15	7	94	279	164	0	14	15	94.53	179	10	0.086	-3.548	-4.173	3.01063e-05	0.000486762	0.6495	0.6253	0.6358	0.6358	TRUE	0.2676	Encoded by	no
eug1248	75	19	474	0	2	0	48	12	266	0	2	0	54.63	109	1	0.021	-5.588	-4.171	3.03682e-05	0.000489317	1.7187	0.739	1.1916	1.1916	TRUE	0.9065	Involved in the synthesis of glucuronoxylan hemicellulose in secondary cell walls	no
eug14186	1677	857	365	3	75	7	1072	543	205	6	72	15	318.74	607	31	0.081	-3.623	-4.16	3.18099e-05	0.000508204	0.9112	0.5157	0.7302	0.7302	TRUE	0.2842	#N/A	no
eug819	899	992	830	62	161	78	575	629	466	118	155	167	351.46	557	147	0.309	-1.696	-4.155	3.25926e-05	0.000518511	0.0199	0.5114	0.1481	0.1481	TRUE	0.2428	Belongs to the peptidase S10 family	no
eug913	2249	1713	1257	53	288	69	1437	1085	705	101	278	148	625.65	1076	176	0.214	-2.223	-4.154	3.26662e-05	0.000519243	0.1893	0.4931	0.2798	0.2798	TRUE	0.1977	heavy metal transport detoxification superfamily protein	no
eug8401	692	621	256	3	45	2	442	393	144	6	43	4	172.11	326	18	0.087	-3.518	-4.15	3.31757e-05	0.000526455	0.7579	0.5551	0.6732	0.6732	TRUE	3.6085	Heavy-metal-associated domain	no
eug19299	68	67	119	0	3	0	43	42	67	0	3	0	25.93	51	1	0.046	-4.451	-4.15	3.32593e-05	0.000527338	0.0618	1.0373	0.5713	0.5713	TRUE	1.4237	Pectate lyase	no
eug7746	223	150	45	1	6	3	143	95	25	2	6	6	46.15	88	5	0.085	-3.565	-4.149	3.33577e-05	0.00052801	0.4393	0.7885	0.5666	0.5666	TRUE	0.0888	plastid-lipid-associated protein 12, chloroplastic	no
eug24878	66	67	90	0	2	0	42	42	50	0	2	0	22.84	45	1	0.039	-4.691	-4.137	3.5193e-05	0.000553806	0	1.114	0.5373	0.5373	TRUE	0.8174	membrane protein At1g06890-like	no
eug26828	253	261	683	9	39	19	162	165	383	17	38	41	134.27	237	32	0.184	-2.444	-4.136	3.52674e-05	0.000554514	0.1978	0.5792	0.3252	0.3252	TRUE	3.3867	inactive leucine-rich repeat receptor-like protein kinase	no
eug21533	1218	837	973	2	90	9	778	530	546	4	87	19	327.4	618	37	0.093	-3.431	-4.131	3.61259e-05	0.000566594	0.7832	0.5145	0.6708	0.6708	TRUE	10.6001	Transmembrane protein 136-like	no
eug8103	295	117	37	3	3	0	189	74	21	6	3	0	48.67	95	3	0.054	-4.216	-4.115	3.87752e-05	0.000601144	0.8059	0.772	0.7943	0.7943	TRUE	0.1524	-	no
eug6393.1	132	134	122	2	14	2	84	85	68	4	13	4	43.21	79	7	0.141	-2.828	-4.111	3.94051e-05	0.000609405	0.0135	0.8102	0.3733	0.3733	TRUE	1.7725	Dof zinc finger protein	no
eug10376	53	101	108	3	1	1	34	64	61	6	1	2	27.88	53	3	0.082	-3.617	-4.105	4.04614e-05	0.000623184	0.111	0.9976	0.4892	0.4892	TRUE	0.9249	AP2-like ethylene-responsive transcription factor	no
eug22774	230	280	148	0	12	0	147	177	83	0	12	0	69.83	136	4	0.056	-4.159	-4.104	4.05933e-05	0.000624196	1.2488	0.6803	0.8625	0.8625	TRUE	2.2242	Heparanase-like protein 3	no
eug7630	1369	1537	909	66	185	23	875	974	510	126	178	49	451.96	786	118	0.202	-2.306	-4.09	4.30831e-05	0.000652963	0.2191	0.5021	0.3141	0.3141	TRUE	1.0974	UPF0481 protein At3g47200-like	no
eug10726	1489	754	512	3	64	1	952	478	287	6	62	2	297.68	572	23	0.069	-3.855	-4.077	4.55633e-05	0.000683341	1.1832	0.519	0.877	0.877	TRUE	1.1608	leucine-rich repeat extensin-like protein	no
eug22396	891	976	648	47	141	23	569	618	364	89	136	49	304.31	517	91	0.231	-2.112	-4.072	4.65297e-05	0.000695621	0.1369	0.5179	0.2593	0.2593	TRUE	1.4846	oligopeptide transporter	no
eug13114	460	171	10	2	3	0	294	108	6	4	3	0	69.1	136	2	0.036	-4.81	-4.067	4.76214e-05	0.000710814	1.5484	0.6826	1.1547	1.1547	TRUE	0.1126	Boron transporter	no
eug4773	907	1006	745	6	75	1	580	637	418	11	72	2	286.81	545	28	0.086	-3.538	-4.053	5.05103e-05	0.000743922	0.9343	0.5209	0.7515	0.7515	TRUE	7.6491	nicotianamine	no
eug15164	106	66	86	0	4	0	68	42	48	0	4	0	26.94	53	1	0.056	-4.15	-4.052	5.06956e-05	0.000745486	0.0606	1.0159	0.614	0.614	TRUE	1.7592	gpi-anchored protein	no
eug7628	291	117	30	1	5	0	186	74	17	2	5	0	47.28	92	2	0.05	-4.312	-4.044	5.26457e-05	0.000770557	0.9449	0.7809	0.87	0.87	TRUE	0.139	Peptidyl-prolyl cis-trans isomerase	no
eug23390	519	558	341	14	76	13	332	354	191	27	73	28	167.37	292	43	0.201	-2.312	-4.037	5.41757e-05	0.000789884	0.1919	0.5575	0.3154	0.3154	TRUE	3.1698	serine carboxypeptidase-like	no
eug16598	63	85	93	1	4	3	40	54	52	2	4	6	26.41	49	4	0.123	-3.018	-4.035	5.44867e-05	0.00079258	0	1.0269	0.3732	0.3732	TRUE	0.2143	(NAC) domain-containing protein	no
eug23516	361	208	273	10	27	1	231	132	153	19	26	2	93.81	172	16	0.139	-2.844	-4.034	5.48971e-05	0.000797934	0.2985	0.6265	0.4616	0.4616	TRUE	1.1198	at5g22580	no
eug14077	2249	2405	3102	5	228	13	1437	1524	1740	10	220	28	826.4	1567	86	0.088	-3.498	-4.033	5.50533e-05	0.000798972	0.9192	0.4874	0.7647	0.7647	TRUE	17.8415	Pentatricopeptide repeat-containing protein	no
eug15490	382	385	452	4	33	0	244	244	254	8	32	0	130.18	247	13	0.09	-3.48	-4.016	5.91607e-05	0.000843007	0.8916	0.5826	0.7151	0.7151	TRUE	6.6557	pectinesterase	no
eug17474	1409	1064	1153	79	198	28	900	674	647	150	191	60	437.08	740	134	0.236	-2.081	-4.002	6.27581e-05	0.00088623	0.1519	0.5032	0.2663	0.2663	TRUE	2.0052	#N/A	no
eug27598	60	33	39	0	0	0	38	21	22	0	0	0	13.52	27	0	0.028	-5.179	-3.995	6.48195e-05	0.000910565	0.1054	1.5582	0.9218	0.9218	TRUE	1.028	Belongs to the MIP aquaporin (TC 1.A.8) family	no
eug17834	218	152	274	15	8	8	139	96	154	29	8	17	73.78	130	18	0.187	-2.42	-3.993	6.53269e-05	0.000916326	0.1369	0.6691	0.3318	0.3318	TRUE	1.1762	Mechanosensitive ion channel protein	no
eug15296	87	66	15	0	0	0	56	42	8	0	0	0	17.64	35	0	0.024	-5.394	-3.988	6.66336e-05	0.000932574	0.9428	1.3041	1.1645	1.1645	TRUE	0.1809	auxin transporter-like protein	no
eug18708	369	302	437	7	57	8	236	191	245	13	55	17	126.28	224	28	0.183	-2.447	-3.987	6.68091e-05	0.000934335	0.2286	0.5861	0.3619	0.3619	TRUE	4.4717	Belongs to the iron ascorbate-dependent oxidoreductase family	no
eug5583	892	790	2	1	0	4	570	501	1	2	0	9	180.36	357	4	0.025	-5.3	-3.986	6.71741e-05	0.000938745	3.1102	0.5512	1.8254	1.8254	TRUE	1.2472	transcription factor	no
eug4179	1842	1557	893	8	161	12	1177	987	501	15	155	26	476.79	888	65	0.116	-3.113	-3.98	6.9047e-05	0.00095923	0.705	0.5004	0.6264	0.6264	TRUE	2.0803	-	no
eug23741	1526	485	35	1	26	1	975	307	20	2	25	2	221.87	434	10	0.046	-4.437	-3.979	6.93214e-05	0.000962099	1.791	0.5359	1.2585	1.2585	TRUE	0.2595	nucleobase-ascorbate transporter	no
eug5807	1011	3164	69	33	6	7	646	2005	39	63	6	15	462.18	897	28	0.057	-4.133	-3.971	7.15238e-05	0.000986057	1.5265	0.5014	1.1205	1.1205	TRUE	0.1658	cytochrome P450	no
eug17321	123	105	15	0	1	0	79	67	8	0	1	0	25.75	51	0	0.028	-5.144	-3.968	7.24237e-05	0.000992969	0.9385	1.0412	0.9895	0.9895	TRUE	0.6235	membrane protein At1g06890-like	no
eug10251	443	171	171	3	27	7	283	108	96	6	26	15	89.02	162	16	0.146	-2.773	-3.965	7.33543e-05	0.00100063	0.3576	0.6349	0.4604	0.4604	TRUE	4.7068	cytochrome P450	no
eug10006	94	338	350	0	10	8	60	214	196	0	10	17	82.89	157	9	0.092	-3.435	-3.962	7.41865e-05	0.00100979	0.7517	0.6471	0.6941	0.6941	TRUE	1.6557	beta-galactosidase	no
eug11756	370	724	295	8	59	17	236	459	165	15	57	36	161.53	287	36	0.181	-2.464	-3.954	7.69477e-05	0.00104436	0.2848	0.5607	0.3833	0.3833	TRUE	0.3453	21 kDa protein-like	no
eug19691	59	456	68	0	7	2	38	289	38	0	7	4	62.63	122	4	0.059	-4.084	-3.946	7.93963e-05	0.00107142	1.1372	0.7046	0.9336	0.9336	TRUE	15.7097	Hydroxyproline-rich glycoprotein family protein	no
eug11749	1363	936	1110	40	216	35	871	593	623	76	208	75	407.67	696	120	0.23	-2.119	-3.941	8.10803e-05	0.0010918	0.1852	0.5057	0.2892	0.2892	TRUE	4.2877	transcription factor	no
eug14468	82	176	67	1	8	2	52	112	38	2	8	4	35.9	67	5	0.115	-3.119	-3.938	8.20312e-05	0.00110303	0.2675	0.8796	0.4946	0.4946	TRUE	0.4969	Belongs to the aldehyde dehydrogenase family	no
eug8623	2850	2352	2284	154	556	143	1821	1490	1281	293	536	306	954.64	1531	378	0.299	-1.74	-3.938	8.2215e-05	0.00110472	0.0709	0.485	0.1861	0.1861	TRUE	0.6602	LRR receptor-like serine threonine-protein kinase	no
eug28360	106	135	181	0	9	0	68	86	102	0	9	0	43.92	85	3	0.071	-3.818	-3.933	8.38883e-05	0.0011224	0.646	0.8047	0.7637	0.7637	TRUE	2.3964	Cytokinin-activating enzyme working in the direct activation pathway. Phosphoribohydrolase that converts inactive cytokinin nucleotides to the biologically active free-base forms	no
eug9839	365	321	317	0	28	3	233	203	178	0	27	6	107.98	205	11	0.094	-3.41	-3.932	8.43978e-05	0.00112682	0.8819	0.6059	0.7241	0.7241	TRUE	3.9597	Zinc-finger homeodomain protein	yes
eug619	343	488	297	3	37	18	219	309	167	6	36	39	129.15	232	27	0.168	-2.57	-3.928	8.56146e-05	0.00113662	0.3043	0.5835	0.4203	0.4203	TRUE	0.5567	#N/A	no
eug7943	71	78	82	0	4	0	45	49	46	0	4	0	24.11	47	1	0.065	-3.948	-3.926	8.62303e-05	0.00114399	0	1.0801	0.6089	0.6089	TRUE	1.8703	Plant protein of unknown function (DUF641)	no
eug7186	544	151	7	0	4	0	348	96	4	0	4	0	75.18	149	1	0.028	-5.147	-3.923	8.73129e-05	0.00115673	2.5964	0.6653	1.518	1.518	TRUE	0.3442	Type I 3-dehydroquinase	no
eug4026	42	58	28	0	0	0	27	37	16	0	0	0	13.22	27	0	0.029	-5.092	-3.923	8.74608e-05	0.00115787	0.1651	1.5833	0.9724	0.9724	TRUE	0.0854	leucine-rich repeat receptor-like protein kinase At1g35710	no
eug9117	92	110	126	0	7	0	59	70	71	0	7	0	34.32	67	2	0.073	-3.779	-3.918	8.94531e-05	0.00118011	0.0015	0.8984	0.6985	0.6985	TRUE	3.143	NHL domain-containing protein	no
eug5928.1	85	55	35	1	0	0	54	35	20	2	0	0	18.45	36	1	0.037	-4.764	-3.916	9.01972e-05	0.00118743	0.2311	1.2673	0.7319	0.7319	TRUE	0.3986	Belongs to the protein kinase superfamily. Ser Thr protein kinase family	no
eug20281	128	35	16	0	0	0	82	22	9	0	0	0	18.83	38	0	0.024	-5.367	-3.913	9.10286e-05	0.00119587	1.4063	1.2515	1.3105	1.3105	TRUE	0.5335	Removes the phosphate from trehalose 6-phosphate to produce free trehalose	no
eug30441	711	559	424	49	64	40	454	354	238	93	62	86	214.49	349	80	0.283	-1.819	-3.909	9.27244e-05	0.00121307	0.072	0.5382	0.2023	0.2023	TRUE	0.0859	Protein trichome birefringence-like 34	no
eug21155	203	78	22	0	2	0	130	49	12	0	2	0	32.24	64	1	0.034	-4.881	-3.904	9.48012e-05	0.0012351	1.0664	0.9262	0.9931	0.9931	TRUE	0.2347	BEST Arabidopsis thaliana protein match is Protein of	no
eug2831	49	39	33	0	0	0	31	25	19	0	0	0	12.42	25	0	0.031	-5.018	-3.901	9.59589e-05	0.00124744	0.0465	1.6545	0.9399	0.9399	TRUE	0.1	oligopeptide transmembrane transporter activity	no
eug24095	1724	986	541	2	95	15	1102	625	304	4	92	32	359.58	677	43	0.104	-3.268	-3.9	9.6079e-05	0.00124744	0.8826	0.5105	0.7293	0.7293	TRUE	0.3034	Belongs to the class I-like SAM-binding methyltransferase superfamily. Cation-independent O- methyltransferase family	no
eug23643	642	461	613	38	114	24	410	292	344	72	110	51	213.3	349	78	0.28	-1.834	-3.899	9.65204e-05	0.00125059	0.0646	0.5386	0.2079	0.2079	TRUE	0.5064	#N/A	no
eug26448	2542	3334	1357	44	364	42	1624	2112	761	84	351	90	837.12	1499	175	0.171	-2.547	-3.898	9.6864e-05	0.00125418	0.4278	0.4871	0.449	0.449	TRUE	0.5453	Belongs to the 'GDSL' lipolytic enzyme family	no
eug1144	779	213	587	24	60	24	498	135	329	46	58	51	186.16	321	52	0.22	-2.187	-3.894	9.87558e-05	0.00127517	0.2058	0.5486	0.3124	0.3124	TRUE	0.0754	Auxin responsive protein	no
eug16139	61	55	20	0	0	0	39	35	11	0	0	0	14.18	28	0	0.029	-5.119	-3.892	9.95099e-05	0.00128315	0.4327	1.508	1.068	1.068	TRUE	1.1182	#N/A	no
eug13876	170	124	122	4	12	0	109	79	68	8	12	0	45.8	85	7	0.126	-2.99	-3.891	9.97997e-05	0.00128513	0.1091	0.7909	0.5096	0.5096	TRUE	1.1053	Belongs to the TRAFAC class dynamin-like GTPase superfamily. Dynamin Fzo YdjA family	no
eug11170	615	696	549	8	64	1	393	441	308	15	62	2	203.51	381	26	0.114	-3.131	-3.887	0.000101423	0.00130324	0.7618	0.5419	0.6632	0.6632	TRUE	4.6075	Proline-rich protein	no
eug29721	411	266	356	6	47	3	263	169	200	11	45	6	115.68	211	21	0.156	-2.684	-3.885	0.000102439	0.00131462	0.3862	0.5968	0.4714	0.4714	TRUE	2.6776	14 kDa proline-rich protein	no
eug22824	346	183	79	7	17	4	221	116	44	13	16	9	69.94	127	13	0.154	-2.703	-3.884	0.000102675	0.00131586	0.3404	0.68	0.453	0.453	TRUE	0.0962	Subtilisin-like protease	no
eug5818	2027	1386	740	74	23	54	1295	878	415	141	22	116	477.87	863	93	0.16	-2.646	-3.884	0.000102813	0.00131674	0.4801	0.5004	0.4874	0.4874	TRUE	0.1428	At1g04910-like	no
eug16322	1718	523	16	1	20	0	1098	331	9	2	19	0	243.24	479	7	0.037	-4.757	-3.882	0.000103618	0.00132344	2.7215	0.5301	1.6207	1.6207	TRUE	0.2907	#N/A	no
eug14231	715	258	205	13	18	21	457	163	115	25	17	45	137.07	245	29	0.172	-2.543	-3.881	0.000104065	0.00132825	0.3526	0.5769	0.4288	0.4288	TRUE	1.1182	Encoded by	no
eug30727	941	1163	632	20	150	19	601	737	355	38	145	41	319.35	564	75	0.19	-2.394	-3.88	0.000104492	0.0013328	0.3268	0.5156	0.393	0.393	TRUE	0.8847	Belongs to the cyclin family	no
eug1446	95	39	18	0	0	0	61	25	10	0	0	0	15.92	32	0	0.027	-5.196	-3.876	0.000106221	0.00135212	0.883	1.3942	1.1938	1.1938	TRUE	0.1841	Belongs to the glycosyl hydrolase 17 family	no
eug27261	143	115	56	2	7	0	91	73	31	4	7	0	34.37	65	4	0.099	-3.338	-3.875	0.000106598	0.00135497	0.3057	0.8978	0.586	0.586	TRUE	0.3771	#N/A	no
eug2642	58	85	13	0	0	0	37	54	7	0	0	0	16.37	33	0	0.027	-5.2	-3.86	0.000113173	0.00142426	1.0309	1.3688	1.2382	1.2382	TRUE	0.108	Belongs to the glycosyl hydrolase 17 family	no
eug5298	463	180	61	5	11	0	296	114	34	10	11	0	77.38	148	7	0.083	-3.598	-3.857	0.000114852	0.00144154	0.9865	0.6598	0.8242	0.8242	TRUE	0.1729	Belongs to the NPH3 family	no
eug6593	541	442	182	17	51	10	346	280	102	32	49	21	138.47	243	34	0.202	-2.309	-3.852	0.00011727	0.001467	0.2499	0.5759	0.3572	0.3572	TRUE	0.2773	Nodulin-like	no
eug1295	1441	1137	1127	66	186	16	921	720	632	126	179	34	435.44	758	113	0.209	-2.255	-3.844	0.000120873	0.0015031	0.2781	0.5034	0.3576	0.3576	TRUE	1.7873	Protein trichome birefringence-like 34	no
eug16607	309	75	17	2	2	0	197	48	10	4	2	0	43.38	85	2	0.049	-4.348	-3.843	0.000121762	0.00151017	1.2106	0.8089	1.0348	1.0348	TRUE	0.4268	Belongs to the chalcone stilbene synthases family	no
eug11911	728	114	55	7	8	5	465	72	31	13	8	11	100.01	189	11	0.095	-3.401	-3.842	0.000122007	0.00151221	0.8581	0.6167	0.7715	0.7715	TRUE	2.3205	-	no
eug23697	1261	1335	1008	98	161	119	806	846	565	186	155	255	468.92	739	199	0.32	-1.644	-3.838	0.000123848	0.00153155	0.049	0.5009	0.1717	0.1717	TRUE	0.5826	Belongs to the 'GDSL' lipolytic enzyme family	no
eug15220	942	719	420	20	110	33	602	456	236	38	106	71	251.32	431	72	0.227	-2.137	-3.835	0.000125381	0.00154692	0.21	0.5281	0.3142	0.3142	TRUE	0.1263	-	no
eug5016.1	108	79	52	1	5	0	69	50	29	2	5	0	25.83	49	2	0.091	-3.459	-3.827	0.000129923	0.00159168	0.1858	1.0395	0.5805	0.5805	TRUE	0.3208	ABC transporter C family member	no
eug26833	173	455	104	6	15	11	111	288	58	11	14	24	84.43	152	16	0.162	-2.623	-3.821	0.000132694	0.00161598	0.3668	0.6439	0.4598	0.4598	TRUE	0.3861	Domain of unknown function (DUF3527)	no
eug17480	5081	11912	9091	119	1319	290	3247	7548	5100	226	1272	621	3002.2	5298	706	0.193	-2.376	-3.815	0.000136132	0.00165145	0.361	0.4745	0.4169	0.4169	TRUE	0.3091	Belongs to the NPH3 family	no
eug14653	62	30	62	0	1	0	40	19	35	0	1	0	15.73	31	0	0.043	-4.556	-3.809	0.000139586	0.00168576	0	1.4054	0.7123	0.7123	TRUE	0.379	Serine aminopeptidase, S33	no
eug12722	78	65	44	0	2	0	50	41	25	0	2	0	19.61	39	1	0.051	-4.308	-3.808	0.000139878	0.00168795	0.1105	1.2203	0.6559	0.6559	TRUE	0.6303	Peptidoglycan-binding LysM domain-containing protein	no
eug3062	352	243	168	0	16	0	225	154	94	0	15	0	81.43	158	5	0.069	-3.858	-3.8	0.000144927	0.00173601	1.7638	0.6503	1.0043	1.0043	TRUE	1.0858	#N/A	no
eug17638	118	111	293	1	5	9	75	70	164	2	5	19	56.02	103	9	0.13	-2.942	-3.795	0.00014773	0.00176377	0.4224	0.7323	0.5598	0.5598	TRUE	2.876	#N/A	no
eug30263	115	126	118	0	0	4	73	80	66	0	0	9	38.01	73	3	0.067	-3.909	-3.794	0.000148138	0.00176642	0.9066	0.8568	0.8659	0.8659	TRUE	1.9109	Belongs to the peptidase S8 family	no
eug28584	260	201	40	0	8	0	166	127	22	0	8	0	53.94	105	3	0.058	-4.098	-3.789	0.00015123	0.00179579	1.5562	0.7424	1.0551	1.0551	TRUE	0.9522	tetraacyldisaccharide 4'-kinase	no
eug3034	284	181	107	8	18	10	181	115	60	15	17	21	68.36	119	18	0.213	-2.234	-3.789	0.000151268	0.00179579	0.1689	0.6849	0.3252	0.3252	TRUE	0.081	The light-harvesting complex (LHC) functions as a light receptor, it captures and delivers excitation energy to photosystems with which it is closely associated	no
eug16740	88	66	9	0	0	0	56	42	5	0	0	0	17.18	34	0	0.028	-5.154	-3.788	0.000151567	0.0017982	1.4503	1.3262	1.3731	1.3731	TRUE	0.1961	belongs to the protein kinase superfamily	no
eug15878	494	541	469	42	108	37	316	343	263	80	104	79	197.46	307	88	0.337	-1.568	-3.788	0.000151851	0.0017993	0.0159	0.5441	0.1526	0.1526	TRUE	0.2664	WVD2-like 1	no
eug4811	106	95	174	0	11	2	68	60	98	0	11	4	40.07	75	5	0.119	-3.077	-3.788	0.000152037	0.00180036	0.1936	0.8369	0.5734	0.5734	TRUE	2.1353	O-glucosyltransferase rumi homolog	no
eug12352	60	53	222	0	6	1	38	34	125	0	6	2	34.07	66	3	0.082	-3.606	-3.787	0.000152583	0.00180118	0.5792	0.9017	0.7316	0.7316	TRUE	6.2796	GDSL esterase lipase	no
eug15113	530	355	283	13	61	6	339	225	159	25	59	13	136.46	241	32	0.197	-2.343	-3.782	0.000155505	0.00182936	0.2826	0.5774	0.39	0.39	TRUE	0.5173	Indole-3-acetic acid-amido synthetase	no
eug18441	484	577	813	54	105	58	309	366	456	103	101	124	243.18	377	109	0.34	-1.558	-3.782	0.000155552	0.00182936	0.0246	0.5301	0.1527	0.1527	TRUE	0.1548	Carboxylesterase	no
eug17108.1	1270	633	1025	51	102	6	812	401	575	97	98	13	332.65	596	69	0.175	-2.511	-3.781	0.000156495	0.00183815	0.4428	0.5138	0.4703	0.4703	TRUE	0.4149	auxin-binding protein	no
eug10971	109	313	133	2	17	7	70	198	75	4	16	15	62.96	114	12	0.16	-2.641	-3.78	0.000156656	0.00183873	0.3218	0.7033	0.4652	0.4652	TRUE	4.4669	Belongs to the peptidase S10 family	no
eug28983	172228	154072	127923	4940	28350	2697	110064	97622	71765	9396	27329	5772	53658	93150	14166	0.214	-2.224	-3.779	0.000157442	0.00184354	0.3539	0.4698	0.3725	0.3725	TRUE	2.9506	-	no
eug20416	100	50	58	0	3	0	64	32	33	0	3	0	21.84	43	1	0.061	-4.034	-3.777	0.000158902	0.00185833	0.1727	1.1437	0.6805	0.6805	TRUE	1.6798	SPX domain-containing protein	no
eug23523	329	44	5	1	0	0	210	28	3	2	0	0	40.47	80	1	0.026	-5.249	-3.776	0.000159337	0.00186226	2.4927	0.8333	1.6125	1.6125	TRUE	1.2815	Protein STAY-GREEN LIKE	no
eug5162	4111	3500	2287	16	353	10	2627	2218	1283	30	340	21	1086.66	2043	130	0.109	-3.194	-3.776	0.000159471	0.00186267	1.0155	0.4831	0.7855	0.7855	TRUE	3.2418	#N/A	no
eug30103	1436	594	663	24	145	32	918	376	372	46	140	68	319.99	555	85	0.216	-2.214	-3.776	0.000159646	0.00186355	0.2805	0.5156	0.3594	0.3594	TRUE	3.8797	Belongs to the 'GDSL' lipolytic enzyme family	no
eug5670	49	37	60	1	0	0	31	23	34	2	0	0	15.05	29	1	0.046	-4.446	-3.771	0.0001624	0.00188869	0	1.4474	0.6852	0.6852	TRUE	0.5523	ABC transporter G family member	no
eug22539	414	412	318	35	68	21	265	261	178	67	66	45	146.85	235	59	0.308	-1.697	-3.769	0.000163611	0.00190095	0.036	0.5698	0.1846	0.1846	TRUE	0.5094	Belongs to the argonaute family	no
eug16229	140	39	54	1	2	2	89	25	30	2	2	4	25.43	48	3	0.095	-3.396	-3.769	0.000163656	0.00190095	0.3529	1.0484	0.5911	0.5911	TRUE	3.8165	Protein ABIL2-like isoform X1	no
eug12249	1004	947	1003	31	201	31	642	600	563	59	194	66	353.9	602	106	0.241	-2.054	-3.767	0.000165426	0.00191738	0.2042	0.5111	0.306	0.306	TRUE	5.1896	Belongs to the glycosyl hydrolase 18 family	no
eug16179	91	143	82	0	7	0	58	91	46	0	7	0	33.59	65	2	0.079	-3.67	-3.764	0.000167131	0.00193179	0.4454	0.9078	0.7686	0.7686	TRUE	2.0983	#N/A	no
eug18252	500	157	304	9	45	8	320	99	171	17	43	17	111.2	197	26	0.196	-2.352	-3.757	0.000172011	0.00197729	0.2887	0.6019	0.3955	0.3955	TRUE	0.2031	Belongs to the iron ascorbate-dependent oxidoreductase family	no
eug25255	1279	475	428	4	78	19	817	301	240	8	75	41	246.98	453	41	0.146	-2.777	-3.756	0.000172714	0.00198416	0.6218	0.5291	0.5857	0.5857	TRUE	2.0051	Protein BRANCHLESS TRICHOME	no
eug29585	154	153	85	9	7	2	98	97	48	17	7	4	45.2	81	9	0.174	-2.526	-3.754	0.000173822	0.00199324	0.1691	0.7952	0.4084	0.4084	TRUE	1.3553	Belongs to the 'GDSL' lipolytic enzyme family	no
eug11827	5059	293	93	13	60	1	3233	186	52	25	58	2	592.59	1157	28	0.054	-4.206	-3.753	0.000174455	0.00199929	2.0984	0.4944	1.4309	1.4309	TRUE	11.797	#N/A	no
eug29512	1356	705	1152	17	179	26	867	447	646	32	173	56	370.01	653	87	0.196	-2.352	-3.751	0.000176413	0.00201927	0.3713	0.5093	0.4204	0.4204	TRUE	0.6077	S-adenosyl-L-methionine carboxyl methyltransferase family protein	no
eug12316	14427	15997	8058	45	1063	11	9220	10136	4521	86	1025	24	4168.33	7959	378	0.087	-3.519	-3.749	0.000177726	0.00202814	1.1711	0.4731	0.9878	0.9878	TRUE	10.8726	EamA-like transporter family	no
eug17848	870	509	454	41	69	50	556	323	255	78	67	107	230.78	378	84	0.281	-1.83	-3.748	0.000178278	0.00203198	0.1076	0.5333	0.2325	0.2325	TRUE	0.4813	Belongs to the cytochrome P450 family	no
eug8273	1029	922	1404	97	260	81	658	584	788	185	251	173	439.66	677	203	0.35	-1.515	-3.747	0.000179072	0.00203623	0.028	0.503	0.1498	0.1498	TRUE	0.3567	nicotianamine	no
eug1714	659	398	525	24	103	17	421	252	295	46	99	36	191.53	323	60	0.252	-1.986	-3.747	0.000179213	0.00203648	0.1524	0.5464	0.2808	0.2808	TRUE	1.4212	Transcriptional regulator	no
eug10436	365	600	537	46	89	38	233	380	301	87	86	81	194.88	305	85	0.331	-1.594	-3.746	0.000179697	0.00204075	0.0332	0.5451	0.164	0.164	TRUE	0.0931	#N/A	no
eug14245	1024	464	1025	5	105	22	654	294	575	10	101	47	280.21	508	53	0.162	-2.625	-3.744	0.000181044	0.00205214	0.5334	0.5221	0.529	0.529	TRUE	1.8065	Potassium channel	no
eug24354.1	523	786	561	5	73	2	334	498	315	10	70	4	205.19	382	28	0.125	-2.999	-3.744	0.000181135	0.00205214	0.791	0.5413	0.6865	0.6865	TRUE	11.4005	#N/A	no
eug16270	266	277	140	6	34	5	170	176	79	11	33	11	79.82	142	18	0.196	-2.354	-3.743	0.000181974	0.00206041	0.241	0.654	0.3881	0.3881	TRUE	2.6164	Sugar phosphate phosphate translocator	no
eug73	1110	313	57	5	26	11	709	198	32	10	25	24	166.29	313	20	0.108	-3.216	-3.742	0.000182567	0.00206464	0.9163	0.5581	0.7834	0.7834	TRUE	0.2945	Dirigent proteins impart stereoselectivity on the phenoxy radical-coupling reaction, yielding optically active lignans from two molecules of coniferyl alcohol in the biosynthesis of lignans, flavonolignans, and alkaloids and thus plays a central role in plant secondary metabolism	yes
eug14430	575	372	208	4	41	1	367	236	117	8	40	2	128.19	240	17	0.12	-3.061	-3.738	0.000185698	0.00209627	0.7906	0.5844	0.701	0.701	TRUE	0.4004	zinc-finger of the FCS-type, C2-C2	no
eug1435	1128	2413	3886	162	385	108	721	1529	2180	308	371	231	890.04	1477	303	0.268	-1.901	-3.737	0.000185865	0.0020969	0.1677	0.4861	0.2655	0.2655	TRUE	0.09	Amino acid permease	no
eug29749	243	191	364	4	35	14	155	121	204	8	34	30	91.97	160	24	0.214	-2.227	-3.733	0.000189271	0.00212642	0.1743	0.6296	0.351	0.351	TRUE	0.4741	Senescence regulator	no
eug16451	173	130	32	2	6	0	111	82	18	4	6	0	36.74	70	3	0.09	-3.469	-3.73	0.000191701	0.00214979	0.6357	0.8702	0.7416	0.7416	TRUE	0.1763	Disease resistance protein	no
eug26797	133	81	118	1	12	1	85	51	66	2	12	2	36.35	67	5	0.138	-2.854	-3.724	0.000195945	0.00218836	0.1717	0.8745	0.5132	0.5132	TRUE	1.1192	Polygalacturonase	no
eug21309	631	593	568	8	76	2	403	376	319	15	73	4	198.4	366	31	0.141	-2.831	-3.722	0.000197298	0.00219957	0.6995	0.5437	0.6215	0.6215	TRUE	9.8362	Zinc finger (C3HC4-type RING finger) family protein	no
eug25036	38	50	24	0	0	0	24	32	13	0	0	0	11.57	23	0	0.037	-4.772	-3.722	0.000197763	0.00220344	0.1658	1.7417	1.0629	1.0629	TRUE	0.0921	Plant pleckstrin homology-like region	no
eug10970	9360	10584	6387	358	1586	146	5982	6706	3583	681	1529	312	3132.19	5424	841	0.219	-2.188	-3.72	0.000199227	0.00221714	0.3196	0.4742	0.3753	0.3753	TRUE	2.2841	plasmodesmata callose-binding protein	no
eug8267	1183	1310	678	13	154	43	756	830	380	25	148	92	371.93	655	88	0.199	-2.331	-3.719	0.000199932	0.00222224	0.375	0.5091	0.4231	0.4231	TRUE	1.9632	Zinc finger protein	no
eug13941	555	877	552	27	130	36	355	556	310	51	125	77	245.63	407	84	0.272	-1.88	-3.717	0.000201316	0.00223247	0.1308	0.5295	0.2549	0.2549	TRUE	1.1705	PLATZ transcription factor family protein	no
eug6756	195	69	15	0	2	0	125	44	8	0	2	0	29.78	59	1	0.041	-4.619	-3.704	0.000212126	0.00233586	1.2909	0.9638	1.121	1.121	TRUE	0.2234	#N/A	no
eug8344	530	319	241	2	31	0	339	202	135	4	30	0	118.29	225	11	0.096	-3.385	-3.704	0.000212305	0.00233647	1.2227	0.594	0.8799	0.8799	TRUE	1.3658	RuBisCO catalyzes two reactions the carboxylation of D- ribulose 1,5-bisphosphate, the primary event in carbon dioxide fixation, as well as the oxidative fragmentation of the pentose substrate. Both reactions occur simultaneously and in competition at the same active site	no
eug1486	55	94	8	0	0	0	35	60	4	0	0	0	16.53	33	0	0.031	-5.015	-3.701	0.000215024	0.00235897	1.5885	1.3599	1.4469	1.4469	TRUE	0.0637	BAG family molecular chaperone regulator	no
eug25060	24	37	48	0	0	0	15	23	27	0	0	0	10.95	22	0	0.038	-4.7	-3.697	0.000217987	0.00237956	0.053	1.8137	1.038	1.038	TRUE	0.2331	BAHD acyltransferase	no
eug15412	62	17	42	0	0	0	40	11	24	0	0	0	12.33	25	0	0.036	-4.792	-3.696	0.000219051	0.00238564	0.4257	1.6638	1.1544	1.1544	TRUE	0.069	Histidine phosphatase superfamily (branch 1)	no
eug17556	47	40	23	0	0	0	30	25	13	0	0	0	11.38	23	0	0.038	-4.728	-3.695	0.00021973	0.00239028	0.168	1.763	1.0768	1.0768	TRUE	0.2489	subtilisin-like protease	no
eug5011	347	440	430	6	62	21	222	279	241	11	60	45	142.98	247	39	0.224	-2.162	-3.694	0.000220954	0.00240082	0.213	0.5725	0.3514	0.3514	TRUE	2.0556	-	no
eug25363	446	479	380	7	73	18	285	303	213	13	70	39	153.99	267	41	0.22	-2.185	-3.691	0.000223397	0.0024204	0.241	0.5651	0.3625	0.3625	TRUE	2.8246	Remorin-like	no
eug15986	2970	1224	9	2	48	8	1898	776	5	4	46	17	457.63	893	22	0.057	-4.125	-3.691	0.000223668	0.0024204	2.1034	0.5017	1.4503	1.4503	TRUE	0.0822	nuclear transport factor	no
eug26591	2101	1441	1138	51	297	84	1343	913	638	97	286	180	576.2	965	188	0.26	-1.946	-3.69	0.000223938	0.0024204	0.1907	0.4951	0.2893	0.2893	TRUE	0.2234	The glycine cleavage system catalyzes the degradation of glycine	no
eug29598.2	25	38	44	0	0	0	16	24	25	0	0	0	10.79	22	0	0.039	-4.68	-3.69	0.000224297	0.00242179	0	1.8338	1.0316	1.0316	TRUE	0.3626	CRIB domain-containing protein	no
eug4608	271	191	241	19	41	15	173	121	135	36	40	32	89.53	143	36	0.31	-1.687	-3.687	0.000226801	0.00244603	0	0.634	0.1845	0.1845	TRUE	0.3711	Belongs to the glycosyl hydrolase 1 family	no
eug18336.1	242	228	306	11	51	13	155	144	172	21	49	28	94.78	157	33	0.275	-1.863	-3.687	0.000226936	0.00244608	0.0426	0.6249	0.2392	0.2392	TRUE	1.4504	Sin3 binding region of histone deacetylase complex subunit SAP30	no
eug21329	44	44	22	0	0	0	28	28	12	0	0	0	11.39	23	0	0.038	-4.719	-3.686	0.000227459	0.00244752	0.1871	1.7619	1.0876	1.0876	TRUE	1.2215	#N/A	no
eug30445	1637	1436	678	36	196	15	1046	910	380	68	189	32	437.65	779	96	0.188	-2.41	-3.684	0.000230011	0.00247121	0.455	0.5032	0.4696	0.4696	TRUE	1.6735	#N/A	no
eug21490	134	118	137	0	10	0	86	75	77	0	10	0	41.15	79	3	0.089	-3.485	-3.681	0.00023193	0.00248853	0.7714	0.8273	0.8123	0.8123	TRUE	4.3298	Belongs to the multicopper oxidase family	no
eug22393	203	132	204	0	18	3	130	84	114	0	17	6	58.6	109	8	0.13	-2.943	-3.675	0.000238135	0.00254786	0.5054	0.7208	0.6318	0.6318	TRUE	2.229	DNAJ heat shock N-terminal domain-containing protein	no
eug22118	112	52	6	0	0	0	72	33	3	0	0	0	17.98	36	0	0.03	-5.035	-3.672	0.000240604	0.0025675	2.0561	1.2882	1.5754	1.5754	TRUE	0.0671	Belongs to the disease resistance NB-LRR family	no
eug4840	1435	1590	997	34	251	68	917	1007	559	65	242	146	489.33	828	151	0.249	-2.008	-3.672	0.000240652	0.0025675	0.2245	0.4996	0.3155	0.3155	TRUE	1.8729	Domain of unknown function (DUF4378)	no
eug13692	78	113	66	2	9	2	50	72	37	4	9	4	29.21	53	6	0.173	-2.529	-3.67	0.000242134	0.00257893	0.0915	0.9736	0.3947	0.3947	TRUE	0.2368	Pollen proteins Ole e I like	no
eug14064	603	501	1195	51	139	30	385	317	670	97	134	64	278.07	457	98	0.279	-1.839	-3.67	0.000242431	0.00257918	0.1374	0.5225	0.2523	0.2523	TRUE	0.6786	Belongs to the plant LTP family	no
eug9913	58	63	52	0	1	2	37	40	29	0	1	4	18.57	35	2	0.086	-3.537	-3.667	0.000245183	0.00259929	0.0105	1.2624	0.5777	0.5777	TRUE	0.5317	#N/A	no
eug1104	4730	5586	3543	147	782	50	3023	3539	1988	280	754	107	1615.03	2850	380	0.199	-2.331	-3.666	0.000246015	0.00260262	0.4243	0.4787	0.4496	0.4496	TRUE	1.7196	Belongs to the iron ascorbate-dependent oxidoreductase family	no
eug2876	1726	1543	1011	12	177	5	1103	978	567	23	171	11	475.33	883	68	0.132	-2.922	-3.663	0.000249018	0.00263115	0.8945	0.5005	0.7155	0.7155	TRUE	5.4987	homeobox-leucine zipper protein	no
eug25304	1095	715	569	12	95	2	700	453	319	23	92	4	265.12	491	40	0.137	-2.865	-3.663	0.000249753	0.00263625	0.7861	0.5251	0.6783	0.6783	TRUE	1.1887	65-kDa microtubule-associated protein	no
eug5781	166	27	6	0	0	0	106	17	3	0	0	0	21.09	42	0	0.029	-5.118	-3.657	0.000255479	0.00268766	2.8083	1.1674	1.7739	1.7739	TRUE	1.0325	Protein PHYLLO, chloroplastic	no
eug12397	4115	4401	4274	237	1060	262	2630	2789	2398	451	1022	561	1641.56	2606	678	0.319	-1.65	-3.653	0.000259032	0.0027143	0.1014	0.4785	0.202	0.202	TRUE	2.3389	Transcription factor	no
eug28874	1820	511	34	2	43	3	1163	324	19	4	41	6	259.6	502	17	0.073	-3.773	-3.651	0.00026092	0.00272816	1.6818	0.5263	1.2155	1.2155	TRUE	0.2562	Belongs to the glycosyl hydrolase 32 family	no
eug28788	3902	2237	2499	36	472	41	2494	1417	1402	68	455	88	987.36	1771	204	0.179	-2.482	-3.65	0.000262694	0.00274063	0.5408	0.4845	0.5204	0.5204	TRUE	12.7369	Cinnamoyl-CoA reductase	no
eug23020	1148	512	350	2	48	0	734	324	196	4	46	0	217.41	418	17	0.082	-3.605	-3.647	0.000265471	0.00276501	1.7287	0.5373	1.0989	1.0989	TRUE	1.5086	Neprosin	no
eug2220	176	93	10	1	2	0	112	59	6	2	2	0	30.14	59	1	0.056	-4.156	-3.643	0.000269414	0.00279894	1.0602	0.9579	1.0177	1.0177	TRUE	0.0485	Cell division protein ftsZ	no
eug20415	302	38	3	0	1	0	193	24	2	0	1	0	36.62	73	0	0.03	-5.035	-3.643	0.000269619	0.00279894	2.6825	0.8715	1.7341	1.7341	TRUE	1.3665	Removes the phosphate from trehalose 6-phosphate to produce free trehalose	no
eug5491	889	659	1295	16	161	14	568	418	726	30	155	30	321.29	571	72	0.193	-2.373	-3.635	0.000277449	0.00286131	0.4439	0.5154	0.47	0.47	TRUE	1.0969	Ferric reduction oxidase	no
eug16201	598	676	652	22	136	20	382	428	366	42	131	43	232	392	72	0.253	-1.984	-3.634	0.000278902	0.00287315	0.1964	0.533	0.3099	0.3099	TRUE	4.7938	ABC transporter B family member	no
eug17156	62	23	27	0	0	0	40	15	15	0	0	0	11.56	23	0	0.039	-4.663	-3.63	0.000283049	0.00290318	0.3668	1.7432	1.1677	1.1677	TRUE	2.8262	Belongs to the peptidase A1 family	no
eug26	36	27	38	0	0	0	23	17	21	0	0	0	10.24	20	0	0.042	-4.569	-3.629	0.000284093	0.00290913	0	1.9073	1.0485	1.0485	TRUE	0.1429	rop guanine nucleotide exchange factor	no
eug7217	60	29	22	0	0	0	38	18	12	0	0	0	11.51	23	0	0.04	-4.657	-3.628	0.000285861	0.00292248	0.3579	1.7484	1.1666	1.1666	TRUE	0.3315	Methyltransferase	no
eug30371	1918	1375	1494	35	303	30	1226	871	838	67	292	64	559.66	978	141	0.212	-2.234	-3.628	0.000286158	0.00292393	0.3774	0.4959	0.4189	0.4189	TRUE	9.2036	N-terminal C2 in EEIG1 and EHBP1 proteins	no
eug21727	43	6	124	0	0	0	27	4	70	0	0	0	16.81	34	0	0.033	-4.927	-3.627	0.000287239	0.00293021	1.9347	1.3454	1.5673	1.5673	TRUE	0.1071	#N/A	yes
eug5701	48	52	57	0	2	0	31	33	32	0	2	0	16.25	32	1	0.064	-3.964	-3.622	0.000291858	0.0029661	0	1.3751	0.6484	0.6484	TRUE	0.8048	Lysosomal beta	no
eug14173	76	35	14	0	0	0	49	22	8	0	0	0	13.1	26	0	0.037	-4.743	-3.62	0.00029461	0.00298827	0.8777	1.5932	1.309	1.309	TRUE	0.1146	acetyl-CoA-benzylalcohol acetyltransferase-like	no
eug2430	319	207	158	3	23	0	204	131	89	6	22	0	75.26	141	9	0.123	-3.022	-3.619	0.000295268	0.00298827	0.8018	0.6652	0.7264	0.7264	TRUE	0.9398	Belongs to the glycosyl hydrolase 17 family	no
eug9904	203	215	195	21	28	11	130	136	109	40	27	24	77.64	125	30	0.303	-1.724	-3.616	0.000299066	0.00301819	0.0086	0.6591	0.2034	0.2034	TRUE	0.3647	Zinc finger, C2H2 type family protein	no
eug30001	447	231	134	18	8	2	286	146	75	34	8	4	92.24	169	15	0.15	-2.736	-3.613	0.000302574	0.0030422	0.5955	0.6291	0.609	0.609	TRUE	0.4171	Belongs to the NPH3 family	no
eug3703	101	47	19	0	0	1	65	30	11	0	0	2	17.85	35	1	0.046	-4.429	-3.612	0.000303459	0.00304891	0.687	1.294	0.9886	0.9886	TRUE	0.4267	OTU domain-containing protein	no
eug15185	579	446	618	44	126	44	370	283	347	84	121	94	216.44	333	100	0.354	-1.5	-3.611	0.000304901	0.00305745	0.0205	0.5376	0.1568	0.1568	TRUE	0.3694	Neutral ceramidase-like	no
eug24746	66	38	57	0	2	0	42	24	32	0	2	0	16.69	33	1	0.064	-3.977	-3.605	0.000312535	0.00311989	0	1.3513	0.6862	0.6862	TRUE	0.607	sodium metabolite cotransporter	no
eug9934.1	368	995	419	8	50	0	235	630	235	15	48	0	194.02	367	21	0.109	-3.193	-3.599	0.000319309	0.00317156	1.2861	0.5454	0.8889	0.8889	TRUE	7.1631	gpi-anchored protein	no
eug12269	173	47	2	0	0	0	111	30	1	0	0	0	23.58	47	0	0.029	-5.09	-3.594	0.000325062	0.00321311	3.6333	1.0939	2.002	2.002	TRUE	0.2272	Belongs to the glycosyl hydrolase 1 family	no
eug9305	733	303	193	29	32	12	468	192	108	55	31	26	146.73	256	37	0.214	-2.224	-3.593	0.000326652	0.00322242	0.3368	0.5699	0.4096	0.4096	TRUE	0.3899	Catalyzes the 6-electron oxidation of protoporphyrinogen-IX to form protoporphyrin-IX	yes
eug316	2212	1301	852	73	172	10	1414	824	478	139	166	21	506.99	905	109	0.187	-2.416	-3.591	0.000329634	0.00324469	0.5213	0.4986	0.5128	0.5128	TRUE	0.2458	LRR receptor-like serine threonine-protein kinase	no
eug26826	28	383	2	0	0	1	18	243	1	0	0	2	43.97	87	1	0.031	-5.034	-3.59	0.000330392	0.00324714	3.355	0.8043	1.976	1.976	TRUE	4.234	Xyloglucan glycosyltransferase	no
eug26643	50	25	28	0	0	0	32	16	16	0	0	0	10.58	21	0	0.043	-4.547	-3.59	0.000330536	0.00324714	0.164	1.8604	1.127	1.127	TRUE	1.3863	Protein SHOOT GRAVITROPISM	no
eug11616	42	50	64	0	2	0	27	32	36	0	2	0	16.06	32	1	0.066	-3.923	-3.589	0.000332582	0.00326249	0	1.3862	0.6662	0.6662	TRUE	0.7759	Belongs to the peptidase S10 family	no
eug8568	55	134	98	0	8	2	35	85	55	0	8	4	31.17	58	4	0.13	-2.944	-3.586	0.000335495	0.0032873	0.2544	0.9418	0.6016	0.6016	TRUE	0.3312	Glucuronoxylan 4-O-methyltransferase	no
eug11120	435	907	403	8	85	5	278	575	226	15	82	11	197.77	360	36	0.166	-2.592	-3.586	0.000336205	0.00329254	0.6104	0.544	0.5846	0.5846	TRUE	3.757	Protein of unknown function (DUF1645)	no
eug24952	245	120	22	4	5	1	157	76	12	8	5	2	43.25	82	5	0.112	-3.165	-3.581	0.000342787	0.00334844	0.7285	0.8099	0.758	0.758	TRUE	0.0717	Chitinase-like protein	no
eug12132	336	374	348	29	71	13	215	237	195	55	68	28	133.06	216	50	0.301	-1.733	-3.577	0.000347069	0.00337962	0.0452	0.5802	0.2258	0.2258	TRUE	0.8812	#N/A	no
eug15516	293	201	449	2	30	0	187	127	252	4	29	0	99.87	189	11	0.113	-3.143	-3.573	0.000352381	0.00341547	1.1291	0.6169	0.8471	0.8471	TRUE	1.2114	Belongs to the multi antimicrobial extrusion (MATE) (TC 2.A.66.1) family	no
eug29250	106	38	37	0	2	0	68	24	21	0	2	0	19.08	38	1	0.059	-4.079	-3.572	0.000353992	0.00342579	0.4336	1.2409	0.8355	0.8355	TRUE	4.2628	beta-D-xylosidase 7	no
eug20042	91	111	99	0	10	1	58	70	56	0	10	2	32.63	61	4	0.128	-2.962	-3.566	0.000362645	0.00349877	0.0136	0.9206	0.6313	0.6313	TRUE	2.8759	leucine-rich repeat extensin-like protein	no
eug26141	268	475	682	21	80	8	171	301	383	40	77	17	164.84	285	45	0.23	-2.121	-3.564	0.000365146	0.00351749	0.2846	0.5589	0.3792	0.3792	TRUE	0.3834	Belongs to the peptidase S10 family	no
eug22883	325	331	263	3	46	3	208	210	148	6	44	6	103.57	189	19	0.169	-2.564	-3.564	0.00036564	0.00352046	0.5273	0.6117	0.5622	0.5622	TRUE	7.5644	Hydrolase family protein HAD-superfamily	no
eug9827	2530	1938	3325	82	567	121	1617	1228	1865	156	547	259	945.27	1570	321	0.273	-1.872	-3.559	0.000371758	0.00357206	0.2176	0.4851	0.2952	0.2952	TRUE	1.3089	RPM1-interacting protein 4-like	no
eug22710	100	38	52	0	3	0	64	24	29	0	3	0	20.01	39	1	0.073	-3.776	-3.557	0.000375304	0.00360246	0.3028	1.2053	0.7717	0.7717	TRUE	1.5387	Ankyrin repeat-containing protein	no
eug24218	547	604	882	15	130	14	350	383	495	29	125	30	235.15	409	61	0.223	-2.167	-3.556	0.000375916	0.0036065	0.3375	0.5321	0.4072	0.4072	TRUE	7.3712	thermospermine synthase	no
eug9602	98	84	34	0	4	0	63	53	19	0	4	0	23.13	45	1	0.079	-3.66	-3.549	0.000386754	0.00369543	0.4608	1.106	0.8219	0.8219	TRUE	1.3371	Adipocyte plasma membrane-associated	no
eug28129	1091	347	15	13	4	5	697	220	8	25	4	11	160.8	308	13	0.088	-3.513	-3.548	0.000388177	0.0037066	1.4987	0.5611	1.1344	1.1344	TRUE	0.169	Catalyzes xyloglucan endohydrolysis (XEH) and or endotransglycosylation (XET). Cleaves and religates xyloglucan polymers, an essential constituent of the primary cell wall, and thereby participates in cell wall construction of growing tissues	no
eug3849.1	2171	2533	3173	235	685	186	1387	1605	1780	447	660	398	1046.3	1591	502	0.368	-1.443	-3.547	0.000389973	0.00371677	0.0443	0.4836	0.1565	0.1565	TRUE	0.6477	Belongs to the terpene cyclase mutase family	no
eug22497	251	0	256	0	1	0	160	0	144	0	1	0	50.83	101	0	0.03	-5.076	-3.546	0.000391746	0.00372801	5.7127	0.7591	2.2834	2.2834	TRUE	1.793	Copper-transporting ATPase	no
eug8064	613	1015	449	45	131	36	392	643	252	86	126	77	262.61	429	96	0.292	-1.775	-3.543	0.000395495	0.00375989	0.1346	0.5256	0.2557	0.2557	TRUE	0.1623	#N/A	no
eug6148	387	271	488	19	80	14	247	172	274	36	77	30	139.34	231	48	0.279	-1.844	-3.54	0.000400419	0.00380096	0.1279	0.5752	0.2735	0.2735	TRUE	1.6731	-	no
eug30553	470	321	226	12	63	13	300	203	127	23	61	28	123.65	210	37	0.251	-1.996	-3.539	0.000401968	0.00381374	0.2024	0.5886	0.3301	0.3301	TRUE	0.1931	-	no
eug10939	901	1074	387	0	42	0	576	680	217	0	40	0	252.31	491	13	0.068	-3.879	-3.537	0.000404253	0.00382579	3.1361	0.5279	1.4612	1.4612	TRUE	3.4877	beta-galactosidase	no
eug27429	368	136	281	20	6	6	235	86	158	38	6	13	89.28	160	19	0.185	-2.435	-3.536	0.000406732	0.00383882	0.4349	0.6344	0.5098	0.5098	TRUE	0.2831	-	no
eug20067	545	67	220	5	25	1	348	42	123	10	24	2	91.65	171	12	0.13	-2.941	-3.535	0.000408382	0.00385133	0.852	0.6302	0.7626	0.7626	TRUE	0.252	NAC domain-containing protein	yes
eug8822	89	59	64	1	7	2	57	37	36	2	7	4	23.85	43	4	0.172	-2.541	-3.534	0.000409377	0.00385879	0.0534	1.0868	0.4287	0.4287	TRUE	0.6616	Dynein light chain	no
eug12935	1712	1274	282	11	86	54	1094	807	158	21	83	116	379.82	686	73	0.174	-2.524	-3.533	0.000410761	0.0038699	0.6393	0.5083	0.5908	0.5908	TRUE	0.1912	PDDEXK-like family of unknown function	no
eug19478	3115	4471	3413	454	696	234	1991	2833	1915	864	671	501	1462.26	2246	679	0.357	-1.486	-3.528	0.000417955	0.00391614	0.0601	0.4796	0.1713	0.1713	TRUE	0.6487	isoform X1	no
eug28283	565	324	464	17	87	9	361	205	260	32	84	19	160.35	275	45	0.239	-2.065	-3.523	0.000426372	0.00397919	0.2627	0.5613	0.3688	0.3688	TRUE	1.0841	thaumatin-like protein	no
eug6228	466	409	720	20	113	18	298	259	404	38	109	39	191.06	320	62	0.266	-1.908	-3.522	0.000427509	0.00398586	0.1883	0.5466	0.3078	0.3078	TRUE	2.3413	High affinity nitrate transporter	no
eug7132	48	66	9	0	0	0	31	42	5	0	0	0	12.92	26	0	0.041	-4.596	-3.519	0.000433926	0.00403769	1.1522	1.6085	1.4298	1.4298	TRUE	0.1666	isoform X1	no
eug23904	237	95	200	5	26	8	151	60	112	10	25	17	62.59	108	17	0.235	-2.086	-3.515	0.000438962	0.00406649	0.1743	0.7047	0.3508	0.3508	TRUE	0.0978	Belongs to the 'GDSL' lipolytic enzyme family	no
eug24787	659	221	203	4	48	4	421	140	114	8	46	9	122.92	225	21	0.161	-2.634	-3.512	0.000445451	0.00412255	0.6609	0.5893	0.633	0.633	TRUE	4.2978	Belongs to the chaperonin (HSP60) family	no
eug1741	1436	1652	922	15	225	18	918	1047	517	29	217	39	460.93	827	95	0.185	-2.432	-3.509	0.000449763	0.00415634	0.593	0.5015	0.5591	0.5591	TRUE	3.7146	belongs to the protein kinase superfamily	no
eug4422	298	429	578	40	86	25	190	272	324	76	83	54	166.5	262	71	0.332	-1.589	-3.508	0.000451091	0.00416657	0.053	0.558	0.1945	0.1945	TRUE	0.1412	isochorismate synthase	no
eug14487.2	102	64	20	0	2	0	65	41	11	0	2	0	19.81	39	1	0.06	-4.05	-3.507	0.00045304	0.00417843	0.6545	1.2125	0.9349	0.9349	TRUE	0.211	Membrane-associated kinase regulator	no
eug9259	1007	440	578	8	62	0	644	279	324	15	60	0	220.26	416	25	0.117	-3.09	-3.504	0.000459147	0.00423269	1.3594	0.5364	0.9182	0.9182	TRUE	5.9532	Belongs to the 'GDSL' lipolytic enzyme family	no
eug19722	1959	1485	1050	1	137	4	1252	941	589	2	132	9	487.4	927	48	0.104	-3.264	-3.503	0.000460411	0.00424019	1.4723	0.4998	1.0531	1.0531	TRUE	1.3856	Belongs to the protein kinase superfamily. Ser Thr protein kinase family	no
eug19391	1201	856	2743	37	233	97	768	542	1539	70	225	208	558.55	950	168	0.25	-2.002	-3.501	0.000464257	0.00426519	0.2945	0.4959	0.3625	0.3625	TRUE	0.4373	#N/A	no
eug9410	443	840	548	3	63	31	283	532	307	6	61	66	209.26	374	44	0.19	-2.399	-3.5	0.000465248	0.00427013	0.5325	0.5399	0.5369	0.5369	TRUE	3.3736	receptor-like protein kinase	no
eug27311	129	71	35	0	1	3	82	45	20	0	1	6	25.74	49	2	0.095	-3.391	-3.499	0.000467071	0.0042827	0.5729	1.0414	0.8069	0.8069	TRUE	0.3413	Protein NRT1 PTR FAMILY	no
eug1000	1392	1080	1839	100	267	156	890	684	1032	190	257	334	564.51	869	260	0.356	-1.49	-3.498	0.000468381	0.00428925	0.0546	0.4956	0.1744	0.1744	TRUE	0.216	GPI-anchored protein	no
eug5071	2729	1886	736	84	270	28	1744	1195	413	160	260	60	638.64	1117	160	0.217	-2.205	-3.498	0.000468431	0.00428925	0.4359	0.4926	0.456	0.456	TRUE	0.099	-	no
eug15546	47	37	51	1	1	0	30	23	29	2	1	0	14.16	27	1	0.081	-3.618	-3.497	0.000471325	0.00430704	0	1.5091	0.5835	0.5835	TRUE	0.1216	Ankyrin repeat-containing protein	no
eug11163	29	24	41	0	0	0	19	15	23	0	0	0	9.46	19	0	0.049	-4.341	-3.494	0.000476001	0.00434135	0	2.0261	1.1282	1.1282	TRUE	0.1081	#N/A	no
eug5640	839	722	357	43	82	53	536	457	200	82	79	113	244.7	398	91	0.298	-1.749	-3.489	0.00048513	0.0044036	0.1416	0.5297	0.2576	0.2576	TRUE	0.4445	ABC transporter G family member	no
eug12833.1	5459	3487	4161	101	758	36	3489	2209	2334	192	731	77	1505.37	2677	333	0.197	-2.343	-3.487	0.000488307	0.00442362	0.5802	0.4793	0.5317	0.5317	TRUE	12.4198	Reticulon-like protein	no
eug24371	593	533	633	40	148	36	379	338	355	76	143	77	227.93	357	99	0.339	-1.562	-3.487	0.000488716	0.00442363	0.0517	0.5341	0.1929	0.1929	TRUE	1.5354	Late embryogenesis abundant protein	no
eug18142	273	329	301	26	50	31	174	208	169	49	48	66	119.3	184	54	0.353	-1.502	-3.487	0.000488777	0.00442363	0.0093	0.5929	0.1663	0.1663	TRUE	0.209	Belongs to the sulfotransferase 1 family	no
eug7453	422	317	261	7	36	0	270	201	146	13	35	0	110.83	206	16	0.144	-2.798	-3.485	0.000492007	0.00445073	0.901	0.6024	0.7334	0.7334	TRUE	0.9286	Catalyzes the rate-limiting step of the oxidative pentose-phosphate pathway, which represents a route for the dissimilation of carbohydrates besides glycolysis	no
eug30542	686	481	363	17	104	20	438	305	204	32	100	43	187.03	316	58	0.261	-1.94	-3.482	0.000497271	0.00449403	0.2233	0.5483	0.3318	0.3318	TRUE	0.3189	#N/A	no
eug18159	3504	828	502	49	151	7	2239	525	282	93	146	15	549.88	1015	85	0.148	-2.754	-3.481	0.000499279	0.00451002	0.9103	0.4963	0.7516	0.7516	TRUE	1.3726	-	no
eug20134	84	80	114	4	13	2	54	51	64	8	13	4	32.12	56	8	0.226	-2.143	-3.478	0.000504245	0.00454834	0.0068	0.9278	0.3402	0.3402	TRUE	0.7485	xylosyltransferase	no
eug13635	902	2531	1372	25	247	12	576	1604	770	48	238	26	543.52	983	104	0.176	-2.504	-3.478	0.000505797	0.00455797	0.6861	0.4966	0.6149	0.6149	TRUE	2.3594	The light-harvesting complex (LHC) functions as a light receptor, it captures and delivers excitation energy to photosystems with which it is closely associated	no
eug566	640	249	222	22	53	14	409	158	125	42	51	30	135.7	231	41	0.253	-1.983	-3.477	0.000507845	0.00456988	0.2396	0.578	0.3461	0.3461	TRUE	1.9129	Inactive receptor kinase	no
eug26647	3841	3128	2996	73	663	53	2455	1982	1681	139	639	113	1168.12	2039	297	0.221	-2.181	-3.476	0.000508598	0.00457447	0.4413	0.4822	0.4561	0.4561	TRUE	3.5966	myb domain protein	no
eug18870	26	22	101	0	1	0	17	14	57	0	1	0	14.7	29	0	0.056	-4.147	-3.473	0.000515125	0.00461995	0.5608	1.4711	0.9852	0.9852	TRUE	5.6975	Pentatricopeptide repeat-containing protein	no
eug19969	339	338	235	4	53	7	217	214	132	8	51	15	106.05	188	25	0.209	-2.259	-3.467	0.000525585	0.00470258	0.3781	0.6083	0.4673	0.4673	TRUE	5.5881	-	no
eug12196	1142	792	426	14	135	12	730	502	239	27	130	26	275.51	490	61	0.199	-2.329	-3.466	0.000527944	0.00472144	0.5233	0.523	0.5234	0.5234	TRUE	0.3447	UDP-glycosyltransferase 91C1-like	no
eug4446.1	518	173	91	11	19	11	331	110	51	21	18	24	92.41	164	21	0.201	-2.315	-3.461	0.000537291	0.0047935	0.4226	0.6288	0.491	0.491	TRUE	0.4801	Belongs to the glycosyltransferase 2 family. Plant cellulose synthase subfamily	no
eug22386	25	43	25	0	0	0	16	27	14	0	0	0	9.54	19	0	0.051	-4.303	-3.46	0.000540556	0.00481595	0.1084	2.0124	1.1796	1.1796	TRUE	0.9372	Strigolactone esterase	no
eug26073	277	92	82	5	15	6	177	58	46	10	14	13	53.02	94	12	0.207	-2.275	-3.455	0.000550798	0.00488183	0.3063	0.7472	0.4464	0.4464	TRUE	3.0295	2-methylene-furan-3-one reductase-like	no
eug14163	2568	4069	1564	29	436	27	1641	2578	877	55	420	58	938.32	1699	178	0.176	-2.506	-3.455	0.000551159	0.00488273	0.7215	0.4852	0.6332	0.6332	TRUE	0.5139	ABC transporter G family member	no
eug22750	260	202	422	11	54	19	166	128	237	21	52	41	107.42	177	38	0.288	-1.798	-3.451	0.000558801	0.00494346	0.111	0.6066	0.2724	0.2724	TRUE	0.2477	Cotton fibre expressed protein	no
eug9914	327	371	231	5	56	7	209	235	130	10	54	15	108.68	191	26	0.216	-2.209	-3.445	0.000571461	0.00503632	0.3628	0.605	0.4545	0.4545	TRUE	2.9354	Pentatricopeptide repeat-containing protein	no
eug21680	1060	1202	1088	8	169	7	677	762	610	15	163	15	373.75	683	64	0.165	-2.6	-3.444	0.000574152	0.00505554	0.7987	0.5089	0.6856	0.6856	TRUE	11.2115	belongs to the protein kinase superfamily	no
eug29756	361	25	4	0	2	0	231	16	2	0	2	0	41.79	83	1	0.043	-4.547	-3.443	0.000575221	0.00506259	2.9683	0.8218	1.8246	1.8246	TRUE	5.9621	Filament-like plant protein	no
eug866	3709	2975	3866	54	579	21	2370	1885	2169	103	558	45	1188.32	2141	235	0.183	-2.451	-3.442	0.000576501	0.00507149	0.7168	0.4819	0.6118	0.6118	TRUE	11.3931	Transcription factor	no
eug18345	309	775	286	12	61	29	197	491	160	23	59	62	165.44	283	48	0.246	-2.025	-3.442	0.000578085	0.00508068	0.2899	0.5585	0.3801	0.3801	TRUE	2.0611	beta-D-xylosidase	no
eug5560	47	26	42	0	1	0	30	16	24	0	1	0	11.84	23	0	0.066	-3.929	-3.439	0.000583722	0.00512068	0	1.7129	0.8058	0.8058	TRUE	0.102	Pentatricopeptide repeat-containing protein	no
eug20991	346	326	302	10	69	10	221	207	169	19	67	21	117.34	199	36	0.258	-1.952	-3.438	0.000586365	0.00513907	0.2025	0.595	0.3417	0.3417	TRUE	4.2602	WAT1-related protein	no
eug16699	10790	9842	7079	363	1909	154	6895	6236	3971	690	1840	330	3327.18	5701	953	0.244	-2.037	-3.437	0.000587731	0.00514387	0.3776	0.474	0.4047	0.4047	TRUE	4.0126	BEST Arabidopsis thaliana protein match is Protein of	no
eug20447	175	54	58	2	9	2	112	34	33	4	9	4	32.56	60	6	0.169	-2.567	-3.431	0.000601256	0.0052452	0.3539	0.9217	0.5446	0.5446	TRUE	5.7056	#N/A	no
eug29294	510	419	579	14	76	2	326	265	325	27	73	4	170.07	305	35	0.19	-2.396	-3.43	0.000603026	0.00525609	0.5761	0.5561	0.5676	0.5676	TRUE	6.8146	Belongs to the glycosyl hydrolase 17 family	no
eug603	340	21	1	0	1	0	217	13	1	0	1	0	38.69	77	0	0.038	-4.728	-3.43	0.000603061	0.00525609	3.6575	0.8501	2.1489	2.1489	TRUE	6.0945	IQ-domain	no
eug11020	41	41	15	0	0	0	26	26	8	0	0	0	10.1	20	0	0.051	-4.302	-3.429	0.000604818	0.00526896	0.3766	1.9271	1.2803	1.2803	TRUE	1.8883	EPIDERMAL PATTERNING FACTOR-like protein 1	no
eug1829.1	3814	3010	3984	135	854	108	2437	1907	2235	257	823	231	1315.12	2193	437	0.274	-1.867	-3.428	0.000607431	0.00528684	0.2547	0.4807	0.3291	0.3291	TRUE	5.8897	#N/A	no
eug18868	41	19	138	0	2	0	26	12	77	0	2	0	19.6	38	1	0.064	-3.957	-3.428	0.000608445	0.00529322	0.7964	1.2207	1.009	1.009	TRUE	0.4177	rho GTPase-activating protein	no
eug7262	881	895	916	9	153	9	563	567	514	17	147	19	304.64	548	61	0.187	-2.416	-3.425	0.000615487	0.00534215	0.6383	0.5179	0.5926	0.5926	TRUE	13.2598	#N/A	no
eug3784	208	186	159	6	35	10	133	118	89	11	34	21	67.76	113	22	0.275	-1.865	-3.422	0.000621726	0.00538639	0.079	0.6868	0.2932	0.2932	TRUE	0.8314	Mechanosensitive ion channel protein	no
eug388.1	396	533	314	32	64	7	253	338	176	61	62	15	150.75	256	46	0.257	-1.958	-3.421	0.000623599	0.00539844	0.2322	0.5672	0.3554	0.3554	TRUE	0.285	isoform X1	no
eug13215	72	153	392	0	14	0	46	97	220	0	13	0	62.73	121	4	0.093	-3.427	-3.415	0.000637512	0.00549405	1.9443	0.7042	1.1463	1.1463	TRUE	0.8945	expressed protein	no
eug18077	383	187	236	3	42	3	245	118	132	6	40	6	91.38	165	17	0.184	-2.439	-3.415	0.00063765	0.00549405	0.5426	0.6306	0.5781	0.5781	TRUE	6.7863	Remorin, C-terminal region	no
eug18328.1	379	293	236	3	46	2	242	186	132	6	44	4	102.43	187	18	0.174	-2.526	-3.405	0.000661338	0.00566707	0.6526	0.6133	0.6361	0.6361	TRUE	1.2952	isoflavone	no
eug1577	2150	1083	1477	25	189	2	1374	686	829	48	182	4	520.47	963	78	0.15	-2.738	-3.404	0.000664054	0.00568776	1.0156	0.4978	0.8017	0.8017	TRUE	4.0827	-	no
eug815	878	428	197	0	31	0	561	271	111	0	30	0	162.11	314	10	0.082	-3.61	-3.403	0.000665639	0.00569571	2.9532	0.5604	1.4243	1.4243	TRUE	0.6875	Pectate lyase	no
eug20332	3703	4794	3165	155	782	55	2366	3038	1776	295	754	118	1390.98	2393	389	0.241	-2.054	-3.403	0.00066577	0.00569571	0.3891	0.4801	0.4245	0.4245	TRUE	0.8936	heavy metal transport detoxification superfamily protein	no
eug7224	212	160	222	18	23	3	135	101	125	34	22	6	70.71	120	21	0.253	-1.984	-3.402	0.000669458	0.00571328	0.0851	0.6777	0.3519	0.3519	TRUE	1.1138	Salicylate	no
eug6242	177	246	342	8	51	10	113	156	192	15	49	21	91.1	154	28	0.267	-1.906	-3.401	0.000670484	0.00571685	0.165	0.6311	0.3267	0.3267	TRUE	0.5816	Belongs to the protein kinase superfamily. Ser Thr protein kinase family	no
eug13301	571	451	457	2	49	0	365	286	256	4	47	0	159.68	302	17	0.119	-3.071	-3.394	0.000690021	0.00585694	1.5254	0.5617	1.006	1.006	TRUE	9.7638	acetate butyrate--CoA ligase AAE7	no
eug19039	732	1197	1977	11	211	17	468	758	1109	21	203	36	432.67	778	87	0.188	-2.409	-3.392	0.000694464	0.00588406	0.6781	0.5036	0.6121	0.6121	TRUE	0.7224	1,4-dihydroxy-2-naphthoate polyprenyltransferase	no
eug12834	194	79	54	0	8	0	124	50	30	0	8	0	35.34	68	3	0.099	-3.341	-3.392	0.000694888	0.00588501	1.1928	0.8861	1.0003	1.0003	TRUE	1.3838	Beta-carotene isomerase D27	no
eug28171	74	68	10	0	0	1	47	43	6	0	0	2	16.35	32	1	0.059	-4.087	-3.39	0.000698271	0.00590835	0.9397	1.3696	1.1529	1.1529	TRUE	2.8017	Glucomannan 4-beta-mannosyltransferase	no
eug2049	320	372	114	0	20	0	204	236	64	0	19	0	87.24	168	6	0.095	-3.403	-3.39	0.00069884	0.00591051	2.2794	0.6383	1.2101	1.2101	TRUE	3.5909	#N/A	no
eug852	698	906	439	48	144	30	446	574	246	91	139	64	260.12	422	98	0.305	-1.712	-3.389	0.000700987	0.00592369	0.1509	0.5261	0.2667	0.2667	TRUE	0.1325	ABC transporter G family member	no
eug25678	136	152	199	2	26	2	87	96	112	4	25	4	54.67	98	11	0.196	-2.348	-3.381	0.00072207	0.00606076	0.3518	0.7388	0.5209	0.5209	TRUE	4.7311	Lipase class 3 family protein	no
eug6131	96	109	214	1	18	1	61	69	120	2	17	2	45.31	83	7	0.165	-2.601	-3.38	0.000725585	0.00607944	0.5004	0.7944	0.6363	0.6363	TRUE	4.4471	flavin-containing monooxygenase	no
eug21381.1	603	501	637	59	147	53	385	317	357	112	142	113	237.92	353	122	0.398	-1.329	-3.378	0.000729893	0.00610739	0.0084	0.5314	0.1392	0.1392	TRUE	0.1999	Metallothionein-like protein type 2	no
eug15008	41	72	64	3	4	1	26	46	36	6	4	2	19.9	36	4	0.186	-2.43	-3.377	0.000734081	0.00612398	0	1.2091	0.4339	0.4339	TRUE	0.0699	-	no
eug10475	73	42	75	3	4	0	47	27	42	6	4	0	20.82	39	3	0.157	-2.667	-3.374	0.000740067	0.00616515	0.064	1.1767	0.544	0.544	TRUE	0.5292	atexp5,atexpa5,athexp alpha 1.4,exp5,expa5	no
eug25425	286	192	257	12	53	9	183	122	144	23	51	19	90.3	150	31	0.288	-1.798	-3.374	0.000741594	0.00617097	0.1133	0.6326	0.2886	0.2886	TRUE	1.0884	Domain of unknown function (DUF4228)	no
eug29962	150	23	41	0	3	0	96	15	23	0	3	0	22.72	45	1	0.075	-3.737	-3.374	0.000741747	0.00617097	0.984	1.1174	1.0523	1.0523	TRUE	1.9933	#N/A	no
eug127	866	202	148	12	42	2	553	128	83	23	40	4	138.67	255	22	0.162	-2.623	-3.371	0.000748601	0.00621428	0.8055	0.5757	0.7283	0.7283	TRUE	2.4554	#N/A	no
eug24862.2	106	184	8	0	4	1	68	117	4	0	4	2	32.47	63	2	0.086	-3.547	-3.371	0.000750187	0.00621923	1.286	0.9229	1.1267	1.1267	TRUE	0.0705	belongs to the protein kinase superfamily	no
eug20396	59	83	38	0	4	0	38	53	21	0	4	0	19.24	37	1	0.1	-3.323	-3.368	0.000756262	0.00626133	0.2473	1.2344	0.8029	0.8029	TRUE	0.6723	subtilisin-like protease	no
eug7909	166	50	121	2	7	7	106	32	68	4	7	15	38.53	69	9	0.2	-2.324	-3.367	0.000759184	0.00628001	0.2799	0.8516	0.486	0.486	TRUE	0.0995	Belongs to the UDP-glycosyltransferase family	no
eug22281	46	54	8	0	0	0	29	34	4	0	0	0	11.35	22	0	0.051	-4.281	-3.362	0.000773811	0.00637304	1.1153	1.7665	1.5083	1.5083	TRUE	0.7954	Type I inositol 1,4,5-trisphosphate 5-phosphatase	no
eug24846	77	88	64	5	3	0	49	56	36	10	3	0	25.55	47	4	0.159	-2.649	-3.362	0.000774287	0.00637417	0.0487	1.0458	0.5879	0.5879	TRUE	1.0182	#N/A	no
eug19480	125	46	102	5	1	0	80	29	57	10	1	0	29.45	55	4	0.124	-3.012	-3.36	0.00077977	0.00640707	0.5869	0.9693	0.8022	0.8022	TRUE	0.6429	Pentatricopeptide repeat-containing protein	no
eug14474	55	45	109	0	6	1	35	29	61	0	6	2	22.12	42	3	0.139	-2.849	-3.36	0.000780134	0.00640707	0.1962	1.1349	0.6522	0.6522	TRUE	1.1221	Belongs to the glycosyltransferase 2 family. Plant cellulose synthase subfamily	no
eug18869	31	31	95	0	2	0	20	20	53	0	2	0	15.78	31	1	0.077	-3.692	-3.36	0.000780323	0.00640707	0.3445	1.4024	0.8629	0.8629	TRUE	3.3818	transcription factor	no
eug9061.1	181	152	10	1	6	0	116	96	6	2	6	0	37.55	73	3	0.093	-3.419	-3.358	0.000785381	0.00644019	1.3167	0.8616	1.1106	1.1106	TRUE	0.6513	Domain of unknown function (DUF4220)	no
eug119	212	289	242	21	40	25	135	183	136	40	39	54	97.73	151	44	0.352	-1.507	-3.356	0.000791222	0.00647963	0.022	0.6202	0.1846	0.1846	TRUE	0.3707	Galactinol--sucrose galactosyltransferase	no
eug18788	12	162	4	0	0	0	8	103	2	0	0	0	18.76	38	0	0.043	-4.547	-3.351	0.000804506	0.0065713	3.6464	1.2542	2.1491	2.1491	TRUE	8.4239	ubiE/COQ5 methyltransferase family	no
eug18750	29	37	39	0	1	0	19	23	22	0	1	0	10.8	21	0	0.074	-3.753	-3.35	0.000806908	0.0065852	0	1.8321	0.808	0.808	TRUE	0.1299	Protein CHLORORESPIRATORY REDUCTION 7	no
eug15507	637	465	651	10	90	2	407	295	365	19	87	4	196.16	356	37	0.182	-2.458	-3.35	0.000808667	0.00659433	0.709	0.5446	0.6552	0.6552	TRUE	6.0746	actin filament capping	no
eug10881	3103	1466	1445	193	348	128	1983	929	811	367	335	274	783.18	1241	325	0.331	-1.597	-3.349	0.000810534	0.00660337	0.1309	0.4883	0.2365	0.2365	TRUE	2.9336	fasciclin-like arabinogalactan protein	no
eug18551	508	352	613	21	115	23	325	223	344	40	111	49	181.93	297	67	0.301	-1.731	-3.348	0.000813439	0.00662417	0.1522	0.5505	0.2811	0.2811	TRUE	3.0708	sulfate transporter	no
eug26603	1428	1074	1775	134	369	93	913	680	996	255	356	199	566.42	863	270	0.372	-1.427	-3.347	0.00081568	0.00663668	0.0576	0.4955	0.1767	0.1767	TRUE	0.8349	#N/A	no
eug9971	167	59	17	0	4	1	107	37	10	0	4	2	26.61	51	2	0.099	-3.331	-3.344	0.000826169	0.00669547	0.9243	1.0228	0.9667	0.9667	TRUE	0.1995	auxin-binding protein	no
eug1965	20	26	41	0	0	0	13	16	23	0	0	0	8.71	17	0	0.059	-4.081	-3.344	0.000826456	0.00669547	0.057	2.1597	1.2325	1.2325	TRUE	0.1358	Phosphate-induced protein 1 conserved region	no
eug6594	139	227	109	5	18	0	89	144	61	10	17	0	53.44	98	9	0.171	-2.544	-3.342	0.000830781	0.00672761	0.5243	0.745	0.6475	0.6475	TRUE	0.5139	Gibberellin-regulated protein	no
eug8590	674	238	414	8	78	7	431	151	232	15	75	15	153.19	271	35	0.213	-2.232	-3.34	0.00083744	0.00675542	0.5035	0.5656	0.5267	0.5267	TRUE	0.8125	#N/A	no
eug9850	51	21	39	0	1	0	33	13	22	0	1	0	11.46	23	0	0.073	-3.785	-3.337	0.000848171	0.00682737	0	1.7544	0.8828	0.8828	TRUE	0.0825	Ribose-5-phosphate isomerase	no
eug8745	292	148	234	7	39	15	187	94	131	13	38	32	82.44	137	28	0.282	-1.827	-3.335	0.000854494	0.00687241	0.1312	0.6481	0.3098	0.3098	TRUE	0.2049	NAC domain-containing protein 21	no
eug11132	1057	639	44	20	5	0	675	405	25	38	5	0	191.32	368	14	0.094	-3.407	-3.333	0.000857924	0.00688824	2.202	0.5465	1.372	1.372	TRUE	0.2456	Belongs to the 'GDSL' lipolytic enzyme family	no
eug15777	2432	1442	2375	118	496	65	1554	914	1332	224	478	139	773.66	1267	280	0.298	-1.747	-3.333	0.000859107	0.0068948	0.2272	0.4886	0.3024	0.3024	TRUE	1.0968	Belongs to the TRAFAC class dynamin-like GTPase superfamily. Dynamin Fzo YdjA family	no
eug28213	75	24	10	0	0	0	48	15	6	0	0	0	11.46	23	0	0.053	-4.241	-3.332	0.000862071	0.0069127	1.2799	1.7543	1.5651	1.5651	TRUE	0.3259	#N/A	no
eug5983	95	98	139	3	19	4	61	62	78	6	18	9	38.89	67	11	0.251	-1.995	-3.331	0.000864472	0.00692312	0.0291	0.848	0.3501	0.3501	TRUE	1.4764	NAC domain-containing protein	no
eug470	41	22	23	0	0	0	26	14	13	0	0	0	8.84	18	0	0.059	-4.072	-3.331	0.000866887	0.00693932	0.1402	2.1346	1.2666	1.2666	TRUE	1.1429	Glucomannan 4-beta-mannosyltransferase	no
eug9517	200	121	22	0	7	0	128	77	12	0	7	0	37.26	72	2	0.091	-3.46	-3.328	0.000873422	0.00698293	1.6273	0.8646	1.1806	1.1806	TRUE	0.3089	-	no
eug26654	284	212	376	4	53	5	181	134	211	8	51	11	99.36	175	23	0.218	-2.201	-3.328	0.000874955	0.00699222	0.4294	0.6177	0.5032	0.5032	TRUE	2.5886	Methyltransferase domain	no
eug7643	648	615	751	68	159	78	414	390	421	129	153	167	279.11	408	150	0.415	-1.268	-3.327	0.000879187	0.00701415	0.0002	0.5223	0.13	0.13	TRUE	0.1302	BEST Arabidopsis thaliana protein match is nucleolar protein	no
eug3727	566	294	167	7	42	22	362	186	94	13	40	47	123.76	214	33	0.24	-2.059	-3.322	0.000893867	0.00711321	0.3563	0.5885	0.4381	0.4381	TRUE	0.1576	RING-H2 finger protein	no
eug11939	94	135	265	5	23	1	60	86	149	10	22	2	54.68	98	11	0.201	-2.314	-3.321	0.00089692	0.00713148	0.3882	0.7387	0.5374	0.5374	TRUE	0.6851	Acts in the modification of cell walls via demethylesterification of cell wall pectin	no
eug4480	56	66	23	0	2	1	36	42	13	0	2	2	15.76	30	1	0.108	-3.214	-3.319	0.00090373	0.0071826	0	1.4034	0.7123	0.7123	TRUE	0.4857	Abscisic acid receptor	no
eug24242	252	151	334	5	43	3	161	96	187	10	41	6	83.58	148	19	0.216	-2.211	-3.318	0.000906059	0.00719808	0.4172	0.6457	0.507	0.507	TRUE	2.1089	Belongs to the MIP aquaporin (TC 1.A.8) family	no
eug16349	1338	1129	1070	137	256	58	855	715	600	261	247	124	467.03	723	211	0.355	-1.493	-3.316	0.000912037	0.00723946	0.0746	0.5011	0.2029	0.2029	TRUE	0.4712	Adenylate isopentenyltransferase	no
eug30240	996	224	86	9	46	7	637	142	48	17	44	15	150.52	276	25	0.17	-2.553	-3.314	0.000918785	0.00728383	0.832	0.5673	0.7324	0.7324	TRUE	0.8188	Belongs to the helicase family. Dicer subfamily	no
eug28862	503	433	164	3	49	16	321	274	92	6	47	34	129.17	229	29	0.21	-2.249	-3.309	0.000936626	0.00740037	0.5269	0.5835	0.549	0.549	TRUE	0.7215	LRR receptor-like serine threonine-protein kinase	no
eug3500	12938	8121	15351	100	1935	66	8268	5146	8612	190	1865	141	4037.06	7342	732	0.178	-2.487	-3.307	0.000942344	0.00743931	0.917	0.4732	0.7269	0.7269	TRUE	21.7154	#N/A	no
eug28316	138	32	7	0	0	1	88	20	4	0	0	2	19.09	37	1	0.06	-4.071	-3.303	0.000957412	0.00753617	1.6431	1.2407	1.4412	1.4412	TRUE	0.4935	BEST Arabidopsis thaliana protein match is	no
eug30012	129	17	28	0	1	1	82	11	16	0	1	2	18.67	36	1	0.079	-3.659	-3.3	0.000965407	0.00757401	0.8429	1.258	1.0073	1.0073	TRUE	5.6765	COP1-interacting protein 7	no
eug12435	824	654	235	9	89	4	527	414	132	17	86	9	197.38	358	37	0.186	-2.428	-3.299	0.000969677	0.00759782	0.754	0.5441	0.6728	0.6728	TRUE	0.9365	#N/A	no
eug16058	237	206	235	5	45	12	151	131	132	10	43	26	82.06	138	26	0.275	-1.864	-3.299	0.000970332	0.00759979	0.1436	0.6489	0.3383	0.3383	TRUE	1.6178	May be involved in modulation of pathogen defense and leaf cell death	no
eug4483	1636	941	854	1	136	14	1045	596	479	2	131	30	380.63	707	54	0.151	-2.726	-3.297	0.000977465	0.0076493	1.1724	0.5082	0.8863	0.8863	TRUE	3.583	Belongs to the peptidase A1 family	no
eug157	991	1274	545	68	193	34	633	807	306	129	186	73	355.74	582	129	0.3	-1.735	-3.296	0.000980317	0.00766526	0.2054	0.5109	0.3035	0.3035	TRUE	0.1741	#N/A	no
eug29285	471	0	502	3	4	0	301	0	282	6	4	0	98.7	194	3	0.062	-4.011	-3.295	0.000983351	0.00768579	4.1385	0.6187	2.06	2.06	TRUE	5.2262	Protein trichome birefringence-like 33	no
eug29430	938	1204	905	83	254	44	599	763	508	158	245	94	394.49	623	166	0.336	-1.572	-3.295	0.000985025	0.00769461	0.12	0.5069	0.2356	0.2356	TRUE	0.7604	Catalyzes the rate-limiting step of the oxidative pentose-phosphate pathway, which represents a route for the dissimilation of carbohydrates besides glycolysis	no
eug4142	696	1176	651	14	171	24	445	745	365	27	165	51	299.66	518	81	0.241	-2.051	-3.294	0.000986213	0.00769553	0.4289	0.5187	0.4612	0.4612	TRUE	2.6458	-	no
eug3042	155	144	159	3	25	1	99	91	89	6	24	2	51.91	93	11	0.204	-2.295	-3.294	0.000987721	0.00770398	0.3574	0.7531	0.5394	0.5394	TRUE	4.6287	ZINC FINGER protein	no
eug10160	191	174	215	13	43	8	122	110	121	25	41	17	72.7	118	28	0.316	-1.664	-3.293	0.000992632	0.00773346	0.0012	0.672	0.2484	0.2484	TRUE	1.2721	#N/A	no
eug24295	4901	616	28	25	3	35	3132	390	16	48	3	75	610.57	1179	42	0.092	-3.443	-3.292	0.000995607	0.00775266	2.2393	0.4937	1.5292	1.5292	TRUE	1.3408	Belongs to the NPH3 family	no
eug24480	21083	20329	20886	319	3836	149	13473	12881	11717	607	3698	319	7115.75	12690	1541	0.204	-2.291	-3.289	0.00100412	0.00780607	0.7406	0.4716	0.6153	0.6153	TRUE	18.0701	#N/A	no
eug891	67	36	51	2	0	0	43	23	29	4	0	0	16.34	32	1	0.092	-3.436	-3.289	0.00100454	0.00780607	0.098	1.3704	0.8378	0.8378	TRUE	0.8971	Transcription factor	no
eug28144.1	22	40	42	0	1	0	14	25	24	0	1	0	10.65	21	0	0.079	-3.667	-3.286	0.00101795	0.00789727	0	1.8511	0.8648	0.8648	TRUE	0.579	GidA associated domain 3	yes
eug9478	171	170	131	1	25	3	109	108	73	2	24	6	53.82	97	11	0.2	-2.319	-3.284	0.0010223	0.00792453	0.4124	0.7431	0.5618	0.5618	TRUE	4.4839	-	no
eug19233	688	395	418	15	62	49	440	250	234	29	60	105	186.27	308	65	0.288	-1.794	-3.283	0.00102888	0.0079657	0.2144	0.5486	0.3287	0.3287	TRUE	1.6933	ZINC FINGER protein	no
eug7134	14888	12303	15164	619	2510	103	9514	7795	8507	1177	2420	220	4939.01	8605	1272	0.233	-2.105	-3.282	0.00102978	0.00796937	0.5273	0.4725	0.5077	0.5077	TRUE	3.9505	3-ketoacyl-CoA synthase	no
eug23109	70	80	103	5	12	4	45	51	58	10	12	9	30.47	51	10	0.278	-1.847	-3.282	0.00103163	0.00798041	0	0.9526	0.2829	0.2829	TRUE	0.116	Magnesium-chelatase subunit ChlH	no
eug17325	555	579	215	41	58	13	355	367	121	78	56	28	167.31	281	54	0.275	-1.864	-3.278	0.00104659	0.00807776	0.2641	0.5575	0.3626	0.3626	TRUE	2.9066	#N/A	no
eug17573	14085	10166	9236	350	2584	238	9001	6441	5181	666	2491	509	4048.32	6874	1222	0.262	-1.934	-3.276	0.00105373	0.00811146	0.4457	0.4732	0.416	0.416	TRUE	2.0406	Amino acid permease	no
eug18988	3	64	63	0	0	0	2	41	35	0	0	0	12.97	26	0	0.054	-4.218	-3.274	0.00106074	0.00815876	2.1537	1.6046	1.8137	1.8137	TRUE	1.1617	Belongs to the Casparian strip membrane proteins (CASP) family	no
eug28112	224	65	0	0	0	0	143	41	0	0	0	0	30.72	61	0	0.041	-4.597	-3.273	0.00106367	0.00817661	10	0.9487	3.0106	3.0106	TRUE	0.182	Protein trichome birefringence-like 36	no
eug19468.1	254	233	184	26	28	15	162	148	103	49	27	32	86.95	138	36	0.332	-1.589	-3.272	0.00106728	0.00818249	0.0539	0.6388	0.228	0.228	TRUE	0.5083	growth-regulating factor	no
eug2609	136	111	116	6	0	0	87	70	65	11	0	0	38.96	74	4	0.113	-3.141	-3.272	0.00106796	0.00818426	1.533	0.8474	1.0501	1.0501	TRUE	2.788	glycerol-3-phosphate	no
eug21864	62	29	9	0	0	0	40	18	5	0	0	0	10.51	21	0	0.059	-4.092	-3.271	0.00107352	0.00821014	1.0892	1.8705	1.5568	1.5568	TRUE	0.0915	superfamily. Protein	no
eug29186	27	34	20	0	0	0	17	22	11	0	0	0	8.34	17	0	0.065	-3.945	-3.269	0.00107993	0.0082491	0.0736	2.2353	1.2852	1.2852	TRUE	0.1002	Belongs to the TRAFAC class myosin-kinesin ATPase superfamily. Kinesin family	no
eug12248	665	636	938	19	168	17	425	403	526	36	162	36	264.77	451	78	0.26	-1.946	-3.266	0.0010919	0.008317	0.3558	0.5251	0.4159	0.4159	TRUE	8.244	BEST Arabidopsis thaliana protein match is glycine-rich protein (TAIR AT3G29075.1)	no
eug723	526	325	96	8	32	19	336	206	54	15	31	41	113.78	199	29	0.231	-2.114	-3.265	0.00109636	0.00834204	0.4368	0.5989	0.4929	0.4929	TRUE	0.0748	Belongs to the cyclin family	no
eug1361	234	96	42	5	8	0	150	61	24	10	8	0	41.86	78	6	0.151	-2.727	-3.264	0.00109735	0.00834498	0.7666	0.8212	0.7952	0.7952	TRUE	0.1973	Belongs to the GMC oxidoreductase family	no
eug26678	937	1410	1098	23	238	16	599	893	616	44	229	34	402.6	703	102	0.233	-2.104	-3.264	0.00109836	0.00834929	0.5103	0.5061	0.509	0.509	TRUE	11.6282	Domain of unknown function (DUF4228)	no
eug28125	314	383	440	45	82	36	201	243	247	86	79	77	155.31	230	81	0.404	-1.309	-3.262	0.00110484	0.00838166	0	0.5643	0.1437	0.1437	TRUE	0.143	-	no
eug25554	84	60	189	1	14	3	54	38	106	2	13	6	36.59	66	7	0.2	-2.323	-3.261	0.00110945	0.00840651	0.3278	0.8718	0.544	0.544	TRUE	0.5987	TFIIIC subunit	no
eug492	24	30	25	0	0	0	15	19	14	0	0	0	8.06	16	0	0.067	-3.907	-3.258	0.00112327	0.0084907	0	2.2955	1.2624	1.2624	TRUE	0.1513	Protein of unknown function (DUF740)	no
eug23071	407	115	0	1	0	1	260	73	0	2	0	2	56.17	111	1	0.055	-4.193	-3.256	0.00113065	0.00852657	4.253	0.7316	2.2138	2.2138	TRUE	0.1979	Retinol dehydrogenase 12-like	no
eug29692	122	51	61	3	7	0	78	32	34	6	7	0	26.16	48	4	0.172	-2.539	-3.253	0.00114259	0.00857489	0.2663	1.0323	0.6206	0.6206	TRUE	2.6931	aarF domain-containing protein kinase At1g79600	no
eug20175	224	238	15	2	11	0	143	151	8	4	11	0	52.8	101	5	0.118	-3.087	-3.251	0.00115056	0.00861756	1.4104	0.7484	1.0983	1.0983	TRUE	6.9187	-	no
eug22201	174	153	133	1	20	9	111	97	75	2	19	19	53.87	94	13	0.232	-2.111	-3.249	0.00115818	0.00865057	0.1865	0.7428	0.4666	0.4666	TRUE	0.9888	Pentatricopeptide repeat-containing protein	no
eug11734	938	1507	1119	17	245	23	599	955	628	32	236	49	416.63	727	106	0.233	-2.1	-3.247	0.00116733	0.00870857	0.5219	0.5049	0.5159	0.5159	TRUE	11.5399	hydrolase	no
eug27929	35	30	32	0	1	0	22	19	18	0	1	0	10.05	20	0	0.084	-3.574	-3.246	0.00117	0.00872501	0	1.9344	0.8473	0.8473	TRUE	0.1298	Niemann-Pick C1	no
eug28559	1549	810	720	63	234	52	990	513	404	120	226	111	393.96	636	152	0.317	-1.657	-3.246	0.00117214	0.00873749	0.1818	0.5069	0.2834	0.2834	TRUE	0.7488	E3 ubiquitin-protein ligase	no
eug16945	19758	23285	17262	1112	4940	511	12627	14754	9684	2115	4762	1094	7505.84	12355	2657	0.296	-1.756	-3.245	0.00117273	0.00873843	0.2748	0.4715	0.3359	0.3359	TRUE	1.4349	Photosystem II reaction center psb28 protein	no
eug20998.1	2903	3027	3813	192	674	47	1855	1918	2139	365	650	101	1171.29	1971	372	0.273	-1.871	-3.245	0.00117616	0.00875706	0.3458	0.4821	0.393	0.393	TRUE	1.9793	-	no
eug8809	1710	1122	859	5	195	15	1093	711	482	10	188	32	419.2	762	77	0.184	-2.44	-3.242	0.00118567	0.00881049	0.8774	0.5047	0.7367	0.7367	TRUE	1.2786	-	no
eug25490	28	65	8	0	0	0	18	41	4	0	0	0	10.59	21	0	0.06	-4.049	-3.24	0.00119346	0.00885792	1.2491	1.859	1.615	1.615	TRUE	0.1044	Abscisic acid receptor	no
eug21077	376	273	307	7	69	9	240	173	172	13	67	19	114.1	195	33	0.259	-1.947	-3.237	0.00120806	0.00895571	0.307	0.5986	0.4143	0.4143	TRUE	5.6266	Reversible hydration of carbon dioxide	no
eug10612	120	184	132	10	28	6	77	117	74	19	27	13	54.36	89	20	0.305	-1.715	-3.236	0.00121169	0.00897909	0.0611	0.7403	0.2749	0.2749	TRUE	0.7565	Belongs to the formin-like family	no
eug26168	596	559	565	32	154	37	381	354	317	61	148	79	223.42	351	96	0.346	-1.529	-3.233	0.00122286	0.00904405	0.0919	0.5354	0.2278	0.2278	TRUE	2.2529	Belongs to the peptidase A1 family	no
eug29137	1078	1117	792	21	192	8	689	708	444	40	185	17	347.19	614	81	0.22	-2.182	-3.226	0.00125367	0.0092285	0.6155	0.5119	0.5766	0.5766	TRUE	12.0351	AT-hook motif nuclear-localized protein	no
eug14865	954	467	742	11	135	7	610	296	416	21	130	15	247.98	441	55	0.215	-2.22	-3.225	0.00125907	0.00925738	0.6381	0.5289	0.5969	0.5969	TRUE	1.3763	Belongs to the cation transport ATPase (P-type) (TC 3.A.3) family. Type IV subfamily	no
eug5656	638	592	504	2	90	5	408	375	283	4	87	11	194.47	355	34	0.18	-2.472	-3.223	0.00126914	0.00930779	0.8806	0.5452	0.7617	0.7617	TRUE	11.3643	isoform X1	no
eug12712	1660	1803	1709	62	399	29	1061	1142	959	118	385	62	621.1	1054	188	0.266	-1.91	-3.22	0.00128381	0.00939533	0.3842	0.4932	0.4225	0.4225	TRUE	9.0479	Belongs to the glycosyl hydrolase 47 family	no
eug24739	1673	2039	1418	96	433	53	1069	1292	795	183	417	113	645	1052	238	0.307	-1.703	-3.218	0.00128871	0.0094202	0.2286	0.4924	0.3149	0.3149	TRUE	0.8711	Cyclin-dependent kinase inhibitor	no
eug27152	1308	950	1896	165	162	126	836	602	1064	314	156	270	540.19	834	247	0.362	-1.467	-3.216	0.00129981	0.00948662	0.0971	0.4968	0.2124	0.2124	TRUE	0.1408	Inactive receptor kinase	no
eug17339	58	58	93	4	8	1	37	37	52	8	8	2	23.91	42	6	0.232	-2.106	-3.215	0.00130266	0.00950374	0.0276	1.0852	0.4059	0.4059	TRUE	0.4137	exonuclease	no
eug10937	520	440	606	27	137	24	332	279	340	51	132	51	197.64	317	78	0.326	-1.618	-3.215	0.00130405	0.00951025	0.1376	0.544	0.2682	0.2682	TRUE	3.4281	#N/A	no
eug22876	61	40	5	0	0	0	39	25	3	0	0	0	11.19	22	0	0.061	-4.033	-3.212	0.00131769	0.00959482	1.6471	1.7852	1.7309	1.7309	TRUE	0.0969	#N/A	no
eug23900	53	28	10	0	0	0	34	18	6	0	0	0	9.54	19	0	0.065	-3.941	-3.211	0.00132052	0.00960783	0.8318	2.013	1.5313	1.5313	TRUE	0.0699	36.4 kDa proline-rich	no
eug10677	186	67	58	3	8	6	119	42	33	6	8	13	36.69	65	9	0.222	-2.169	-3.21	0.00132743	0.00964712	0.3082	0.8708	0.4902	0.4902	TRUE	2.0082	-	no
eug9102.1	983	1233	1169	38	239	101	628	781	656	72	230	216	430.68	688	173	0.328	-1.609	-3.209	0.00133283	0.0096788	0.1617	0.5037	0.272	0.272	TRUE	2.4743	Transcription factor	no
eug3100	984	632	872	25	183	13	629	400	489	48	176	28	295.04	506	84	0.256	-1.967	-3.208	0.0013374	0.00969038	0.4187	0.5194	0.4551	0.4551	TRUE	2.358	Aux IAA proteins are short-lived transcriptional factors that function as repressors of early auxin response genes at low auxin concentrations	no
eug11167	222	194	137	0	18	0	142	123	77	0	17	0	59.83	114	6	0.127	-2.977	-3.208	0.001338	0.00969038	1.8556	0.7156	1.0908	1.0908	TRUE	4.0456	reductase	no
eug29409	125	95	89	1	13	0	80	60	50	2	13	0	34.07	63	5	0.166	-2.591	-3.207	0.00134	0.00970114	0.5088	0.9016	0.7353	0.7353	TRUE	2.6343	Vegetative incompatibility protein	no
eug21601	519	658	416	15	78	1	332	417	233	29	75	2	181.3	327	35	0.196	-2.349	-3.206	0.00134762	0.00973759	0.7996	0.5507	0.6896	0.6896	TRUE	1.0073	May be involved in modulation of pathogen defense and leaf cell death	no
eug14620	786	431	366	30	95	47	502	273	205	57	92	101	204.99	327	83	0.33	-1.598	-3.202	0.00136373	0.00983515	0.1402	0.5414	0.2633	0.2633	TRUE	0.4908	-	no
eug17509	291	240	123	0	20	0	186	152	69	0	19	0	71.05	136	6	0.121	-3.042	-3.202	0.00136553	0.00984438	2.1332	0.6767	1.1764	1.1764	TRUE	2.3665	Nodulin-like	no
eug26109	4353	2541	1733	0	231	10	2782	1610	972	0	223	21	934.69	1788	81	0.114	-3.133	-3.201	0.00136724	0.00984535	2.3237	0.4853	1.3822	1.3822	TRUE	1.1728	EXORDIUM-like	no
eug28120	128	144	106	9	24	6	82	91	59	17	23	13	47.6	77	18	0.313	-1.676	-3.201	0.00136931	0.00985651	0.0371	0.7788	0.2619	0.2619	TRUE	0.3344	Universal stress protein	no
eug24132	277	175	237	2	38	11	177	111	133	4	37	24	80.81	140	22	0.244	-2.034	-3.201	0.0013713	0.00986026	0.3337	0.6517	0.4692	0.4692	TRUE	1.0803	leucine-rich repeat receptor-like serine threonine-protein kinase	no
eug15319	1350	945	981	99	286	102	863	599	550	188	276	218	449.03	671	227	0.397	-1.331	-3.2	0.00137206	0.00986127	0.0461	0.5023	0.1665	0.1665	TRUE	0.7514	Pentatricopeptide repeat-containing protein	no
eug28804	4168	2511	2549	12	351	2	2664	1591	1430	23	338	4	1008.34	1895	122	0.141	-2.827	-3.196	0.00139271	0.00998681	1.5232	0.4841	1.0952	1.0952	TRUE	20.0321	Guanine nucleotide exchange factor	no
eug16729	176	97	247	6	33	5	112	61	139	11	32	11	61.07	104	18	0.266	-1.91	-3.195	0.00139652	0.0100103	0.2186	0.7106	0.3905	0.3905	TRUE	0.5534	The light-harvesting complex (LHC) functions as a light receptor, it captures and delivers excitation energy to photosystems with which it is closely associated	no
eug8420	55	35	32	0	2	0	35	22	18	0	2	0	12.87	25	1	0.099	-3.338	-3.194	0.00140292	0.0100386	0	1.6135	0.8255	0.8255	TRUE	0.7227	histone H3	no
eug9251	3026	2425	709	99	356	114	1934	1537	398	188	343	244	773.92	1290	258	0.286	-1.804	-3.193	0.0014067	0.0100565	0.3193	0.4886	0.3759	0.3759	TRUE	0.3342	superfamily. Protein	no
eug14817	205	321	210	5	51	8	131	203	118	10	49	17	88	151	25	0.261	-1.939	-3.192	0.00141502	0.0101045	0.2957	0.6368	0.4224	0.4224	TRUE	4.373	#N/A	no
eug6482	901	203	29	9	9	14	576	129	16	17	9	30	129.41	240	19	0.157	-2.67	-3.191	0.00141994	0.0101282	1.1323	0.5833	0.9275	0.9275	TRUE	0.4775	COBRA-like protein 4	no
eug5224	2829	2483	3080	48	571	27	1808	1573	1728	91	550	58	968.09	1703	233	0.227	-2.137	-3.189	0.0014266	0.0101571	0.6314	0.4848	0.5772	0.5772	TRUE	15.7035	zinc-finger of the FCS-type, C2-C2	no
eug6897	141	102	694	0	28	3	90	65	389	0	27	6	96.25	181	11	0.14	-2.835	-3.188	0.0014306	0.0101727	1.484	0.6225	1.0468	1.0468	TRUE	3.6352	Tryptophan aminotransferase-related protein	no
eug5507	248	81	80	0	12	0	158	51	45	0	12	0	44.38	85	4	0.122	-3.035	-3.188	0.00143147	0.0101727	1.683	0.8013	1.1203	1.1203	TRUE	5.9286	Thylakoid lumenal 16.5 kDa protein	no
eug27915	1677	1196	925	3	190	22	1072	758	519	6	183	47	430.73	783	79	0.188	-2.412	-3.186	0.00144136	0.0102169	0.9397	0.5037	0.7644	0.7644	TRUE	1.0363	Nodulin-like	no
eug15780	543	295	353	2	65	4	347	187	198	4	63	9	134.5	244	25	0.193	-2.376	-3.186	0.00144302	0.0102169	0.8121	0.579	0.7158	0.7158	TRUE	10.7782	-	no
eug18151	3336	4225	3099	123	806	52	2132	2677	1739	234	777	111	1278.28	2183	374	0.261	-1.938	-3.185	0.00144933	0.0102525	0.4694	0.4811	0.4565	0.4565	TRUE	2.2298	Belongs to the glycosyltransferase 8 family	no
eug29264	105	66	2	0	1	0	67	42	1	0	1	0	18.5	37	0	0.067	-3.901	-3.183	0.0014578	0.0103007	2.0166	1.2652	1.6406	1.6406	TRUE	0.0936	Belongs to the GRAS family	no
eug15709	132	34	11	0	2	0	84	22	6	0	2	0	19	37	1	0.081	-3.629	-3.178	0.00148261	0.0104369	1.3203	1.2443	1.2788	1.2788	TRUE	0.4569	Protein of unknown function (DUF632)	no
eug6824	1636	2090	1724	22	281	4	1045	1324	967	42	271	9	609.7	1112	107	0.183	-2.447	-3.178	0.00148348	0.0104392	1.0048	0.4937	0.8012	0.8012	TRUE	17.8351	Probably inactive leucine-rich repeat receptor-like protein kinase	no
eug25351.1	1262	1195	1537	19	256	10	806	757	862	36	247	21	455.04	808	101	0.217	-2.206	-3.176	0.00149206	0.0104826	0.7043	0.5019	0.6274	0.6274	TRUE	15.4965	Heavy-metal-associated domain	no
eug22438	473	183	488	13	76	7	302	116	274	25	73	15	134.16	231	38	0.256	-1.963	-3.175	0.00149918	0.0105261	0.3868	0.5793	0.4563	0.4563	TRUE	3.0521	#N/A	no
eug4878	57	71	46	0	6	1	36	45	26	0	6	2	19.19	36	3	0.167	-2.583	-3.17	0.00152694	0.0106654	0.0797	1.2366	0.6487	0.6487	TRUE	0.7662	Strigolactone esterase	no
eug20921	137	5	96	0	3	0	88	3	54	0	3	0	24.58	48	1	0.084	-3.57	-3.169	0.00152958	0.0106759	1.7	1.0685	1.3737	1.3737	TRUE	0.2634	acyl-CoA-binding domain-containing protein	no
eug13535	156	202	280	10	47	14	100	128	157	19	45	30	79.84	128	31	0.327	-1.612	-3.169	0.00153032	0.0106771	0.0748	0.6539	0.2612	0.2612	TRUE	0.2797	serine threonine-protein kinase	no
eug29286	4033	1157	1874	77	496	72	2577	733	1051	146	478	154	856.74	1454	259	0.269	-1.895	-3.164	0.00155699	0.0108312	0.4152	0.4867	0.4401	0.4401	TRUE	0.9372	Mediator-associated protein 1-like	no
eug28225	567	973	673	35	184	24	362	617	378	67	177	51	275.29	452	98	0.304	-1.719	-3.163	0.00156111	0.0108478	0.2416	0.523	0.3356	0.3356	TRUE	4.8657	Polygalacturonase-like	no
eug7869	337	158	85	1	21	9	215	100	48	2	20	19	67.43	121	14	0.206	-2.281	-3.162	0.00156514	0.0108678	0.6028	0.6879	0.6381	0.6381	TRUE	0.1969	Belongs to the multi antimicrobial extrusion (MATE) (TC 2.A.66.1) family	no
eug20636	1401	1335	1265	98	263	19	895	846	710	186	254	41	488.58	817	160	0.285	-1.813	-3.162	0.00156925	0.0108923	0.3313	0.4997	0.3909	0.3909	TRUE	3.8692	fructose-bisphosphate aldolase	no
eug7163	916	841	1250	4	169	12	585	533	701	8	163	26	335.95	606	66	0.199	-2.331	-3.158	0.00158841	0.0109929	0.8267	0.5134	0.726	0.726	TRUE	13.4805	BEST Arabidopsis thaliana protein match is nucleolar protein	no
eug21537	1300	936	749	10	150	2	831	593	420	19	145	4	335.32	615	56	0.179	-2.481	-3.157	0.00159182	0.0110084	1.0686	0.5134	0.8405	0.8405	TRUE	1.6755	Belongs to the NPH3 family	no
eug5930	396	49	18	3	6	4	253	31	10	6	6	9	52.38	98	7	0.148	-2.756	-3.156	0.00159899	0.0110499	1.0837	0.7506	0.9663	0.9663	TRUE	2.9861	hydrolase	no
eug21661.1	183	187	339	0	28	1	117	118	190	0	27	2	75.79	142	10	0.154	-2.698	-3.156	0.00159993	0.0110502	1.3209	0.6638	0.9574	0.9574	TRUE	8.4615	-	no
eug29782	998	729	626	65	179	24	638	462	351	124	173	51	299.74	484	116	0.322	-1.636	-3.154	0.00160864	0.0110984	0.1893	0.5187	0.2977	0.2977	TRUE	0.3892	Cell division control protein 14, SIN component	no
eug13719	496	404	332	1	45	0	317	256	186	2	43	0	134.08	253	15	0.14	-2.834	-3.154	0.00161245	0.0111149	1.7511	0.5793	1.1152	1.1152	TRUE	2.6744	RING-H2 finger protein	no
eug22282	92	80	17	0	4	0	59	51	10	0	4	0	20.48	40	1	0.109	-3.194	-3.152	0.00162263	0.0111675	0.9072	1.1883	1.0574	1.0574	TRUE	1.3836	Lymphoid organ expressed yellow head virus receptor protein	no
eug9916	284	344	181	15	61	11	181	218	102	29	59	24	101.98	167	37	0.309	-1.695	-3.15	0.00163061	0.0112002	0.1721	0.6139	0.3126	0.3126	TRUE	0.4823	histidine-containing phosphotransfer protein	no
eug8503	554	466	675	27	149	22	354	295	379	51	144	47	211.68	343	81	0.32	-1.645	-3.149	0.00164096	0.0112492	0.1835	0.5391	0.3007	0.3007	TRUE	4.4267	Thylakoid lumenal 17.9 kDa protein	no
eug15654	6509	6001	6136	93	1418	216	4160	3802	3442	177	1367	462	2235.06	3801	669	0.267	-1.904	-3.148	0.00164367	0.0112583	0.4347	0.4761	0.4551	0.4551	TRUE	7.6948	#N/A	no
eug10973	522	590	465	0	43	0	334	374	261	0	41	0	168.29	323	14	0.116	-3.11	-3.148	0.00164514	0.0112615	2.9737	0.557	1.4134	1.4134	TRUE	8.1474	Pentatricopeptide repeat-containing protein	no
eug9270	91	86	77	1	11	0	58	54	43	2	11	0	28.06	52	4	0.177	-2.496	-3.147	0.00165039	0.0112933	0.2526	0.9942	0.6998	0.6998	TRUE	3.3137	mizu-kussei	no
eug4731	211	230	177	1	35	6	135	146	99	2	34	13	71.39	127	16	0.225	-2.155	-3.145	0.00166207	0.0113609	0.4852	0.6757	0.5709	0.5709	TRUE	4.5486	leucine-rich repeat receptor-like serine threonine-protein kinase	no
eug4014	23	53	101	0	4	0	15	34	57	0	4	0	18.13	35	1	0.119	-3.075	-3.142	0.0016773	0.011428	0.5403	1.2813	0.9428	0.9428	TRUE	0.4357	isoform X1	no
eug14644	2179	2290	2001	14	382	15	1393	1451	1123	27	368	32	732.17	1322	142	0.199	-2.328	-3.142	0.00167959	0.0114391	0.9057	0.4897	0.7454	0.7454	TRUE	20.1394	SBF-like CPA transporter family (DUF4137)	no
eug7730	118	83	121	3	20	5	75	53	68	6	19	11	38.59	65	12	0.279	-1.842	-3.14	0.00168992	0.0114929	0.0501	0.851	0.3524	0.3524	TRUE	1.1745	Beta-1,4-xylosyltransferase	no
eug5711	239239	314888	166790	476	28394	284	152888	199516	93569	905	27372	608	79143	148658	9628	0.146	-2.781	-3.139	0.00169481	0.0115178	1.1209	0.4697	1.1402	1.1402	TRUE	1.7981	Removal of H(2)O(2), oxidation of toxic reductants, biosynthesis and degradation of lignin, suberization, auxin catabolism, response to environmental stresses such as wounding, pathogen attack and oxidative stress	no
eug12238	74	229	149	6	26	5	47	145	84	11	25	11	53.86	92	16	0.267	-1.904	-3.139	0.00169741	0.0115273	0.2415	0.7429	0.407	0.407	TRUE	0.1411	Domain of unknown function (DUF4408)	no
eug19700	184	60	8	2	3	0	118	38	4	4	3	0	27.8	53	2	0.116	-3.114	-3.139	0.00169742	0.0115273	1.2526	0.9991	1.1452	1.1452	TRUE	0.1846	formamidase	no
eug17160	675	797	976	29	210	26	431	505	548	55	202	56	299.52	495	104	0.3	-1.739	-3.137	0.00170857	0.0115897	0.2724	0.5187	0.3563	0.3563	TRUE	6.7304	zinc finger CCCH domain-containing protein	no
eug19814	878	932	782	111	223	69	561	591	439	211	215	148	360.68	530	191	0.416	-1.264	-3.136	0.00171192	0.0115965	0.0257	0.5104	0.153	0.153	TRUE	0.3736	psbP domain-containing protein 3	no
eug3136.1	312	107	85	11	18	7	199	68	48	21	17	15	61.35	105	18	0.262	-1.933	-3.131	0.00174077	0.0117623	0.3063	0.7095	0.4336	0.4336	TRUE	1.4528	At5g01610-like	yes
eug5183	813	733	908	6	150	7	520	464	509	11	145	15	277.4	498	57	0.209	-2.261	-3.131	0.0017425	0.0117691	0.7878	0.5226	0.6951	0.6951	TRUE	15.4852	phosphatase 2C	no
eug7168	10	5	123	0	0	0	6	3	69	0	0	0	13.09	26	0	0.064	-3.968	-3.13	0.0017468	0.0117778	2.8719	1.5938	2.0931	2.0931	TRUE	14.6046	-	no
eug15454	311	216	404	13	75	13	199	137	227	25	72	28	114.52	188	42	0.311	-1.686	-3.13	0.00174779	0.0117803	0.1759	0.5981	0.3177	0.3177	TRUE	1.528	sulfate transporter	no
eug29331	1434	1229	1275	10	258	20	916	779	715	19	249	43	453.49	803	104	0.224	-2.162	-3.128	0.00175835	0.0118345	0.7445	0.502	0.6308	0.6308	TRUE	14.9263	21 kDa protein-like	no
eug16829	557	505	488	23	138	22	356	320	274	44	133	47	195.59	317	75	0.321	-1.639	-3.128	0.00175962	0.0118346	0.1838	0.5448	0.3032	0.3032	TRUE	3.0145	Squamosa promoter-binding-like protein	no
eug4636	9933	4782	3484	20	906	35	6348	3030	1955	38	873	75	2053.09	3778	329	0.175	-2.512	-3.128	0.00176097	0.0118394	1.2118	0.4767	0.9098	0.9098	TRUE	1.8276	Belongs to the cysteine synthase cystathionine beta- synthase family	no
eug26187	91	45	20	0	3	0	58	29	11	0	3	0	16.8	33	1	0.108	-3.213	-3.127	0.00176441	0.0118499	0.6482	1.3459	1.0006	1.0006	TRUE	0.4074	Belongs to the class I-like SAM-binding methyltransferase superfamily. Erg6 SMT family	no
eug19154	758	423	397	3	90	17	484	268	223	6	87	36	184	325	43	0.228	-2.135	-3.127	0.00176731	0.0118567	0.6353	0.5496	0.601	0.601	TRUE	2.7879	E3 ubiquitin-protein ligase	no
eug20403	606	507	574	14	134	31	387	321	322	27	129	66	208.78	343	74	0.304	-1.718	-3.126	0.00177193	0.0118793	0.2375	0.5401	0.3453	0.3453	TRUE	2.5609	(NAC) domain-containing protein	no
eug23913	38372	20398	27185	427	4222	47	24522	12924	15251	812	4070	101	9613.31	17566	1661	0.184	-2.438	-3.125	0.00177763	0.011907	0.8724	0.4711	0.8536	0.8536	TRUE	6.5757	ABC transporter B family member	no
eug27837	227	190	404	6	50	2	145	120	227	11	48	4	92.66	164	21	0.228	-2.132	-3.125	0.00177796	0.011907	0.5482	0.6284	0.5809	0.5809	TRUE	3.3107	#N/A	no
eug5258	829	669	437	48	126	67	530	424	245	91	121	143	259.16	400	118	0.367	-1.446	-3.125	0.00177977	0.0119148	0.0945	0.5263	0.2186	0.2186	TRUE	0.1658	L-galactose	no
eug25057	248	179	281	19	56	11	158	113	158	36	54	24	90.54	143	38	0.345	-1.535	-3.124	0.00178437	0.0119342	0.0594	0.6321	0.242	0.242	TRUE	1.0701	Protein NRT1 PTR FAMILY	no
eug15173	1874	1831	1829	197	558	188	1198	1160	1026	375	538	402	783.13	1128	438	0.438	-1.19	-3.124	0.00178519	0.0119342	0.0207	0.4883	0.1348	0.1348	TRUE	0.4629	#N/A	no
eug7130	112	86	130	8	18	2	72	54	73	15	17	4	39.31	66	12	0.282	-1.827	-3.118	0.00182359	0.012142	0.0236	0.844	0.3549	0.3549	TRUE	0.6708	WAT1-related protein	no
eug4647	27007	28806	24924	707	4995	125	17259	18252	13982	1345	4815	268	9320.1	16498	2143	0.224	-2.156	-3.117	0.00182511	0.0121451	0.6239	0.4711	0.6426	0.6426	TRUE	14.4239	vascular transport	no
eug4661	86	61	32	0	5	0	55	39	18	0	5	0	19.4	37	2	0.131	-2.933	-3.116	0.00183292	0.0121884	0.4913	1.2284	0.9227	0.9227	TRUE	0.6515	Type I 3-dehydroquinase	no
eug28258	1140	1452	1403	40	335	32	729	920	787	76	323	68	483.85	812	156	0.284	-1.816	-3.115	0.00183901	0.0122246	0.3657	0.5	0.4125	0.4125	TRUE	9.334	-	no
eug21086.1	55	57	31	0	4	1	35	36	17	0	4	2	15.78	29	2	0.161	-2.636	-3.113	0.00185027	0.0122908	0.1356	1.4027	0.6728	0.6728	TRUE	1.0801	Peptidyl-prolyl cis-trans isomerase	no
eug10865	342	199	79	6	26	13	219	126	44	11	25	28	75.54	130	21	0.26	-1.944	-3.112	0.00185515	0.0123189	0.3552	0.6644	0.4592	0.4592	TRUE	0.0741	lysine-specific demethylase	no
eug8492	104	106	43	1	11	3	66	67	24	2	11	6	29.45	52	6	0.22	-2.184	-3.112	0.00185645	0.0123232	0.2797	0.9695	0.5392	0.5392	TRUE	2.1736	-	no
eug13380	2414	402	311	1	75	0	1543	255	174	2	72	0	341.01	657	25	0.11	-3.185	-3.111	0.00186407	0.012365	2.7933	0.5127	1.6174	1.6174	TRUE	9.2026	Two-component response regulator	no
eug25035	421	272	201	26	12	21	269	172	113	49	12	45	110.02	185	35	0.28	-1.835	-3.11	0.00186906	0.0123932	0.3021	0.6033	0.4067	0.4067	TRUE	0.2965	50S ribosomal protein L18	no
eug2882	87	122	56	0	9	0	56	77	31	0	9	0	28.83	55	3	0.143	-2.809	-3.11	0.00186964	0.0123932	0.9396	0.9801	0.9662	0.9662	TRUE	0.9214	#N/A	no
eug10787	464	421	383	19	112	19	297	267	215	36	108	41	160.48	260	62	0.324	-1.628	-3.11	0.00187104	0.0123982	0.1712	0.5613	0.3004	0.3004	TRUE	2.7006	Haloacid dehalogenase-like hydrolase	no
eug20040	170	118	261	2	32	2	109	75	146	4	31	4	61.46	110	13	0.219	-2.193	-3.108	0.00188136	0.0124534	0.545	0.7091	0.6139	0.6139	TRUE	1.0266	#N/A	no
eug11495	720	445	254	0	49	1	460	282	142	0	47	2	155.66	295	16	0.138	-2.854	-3.105	0.00190208	0.0125509	1.966	0.5641	1.2193	1.2193	TRUE	0.7562	-	yes
eug3370	445	635	1010	73	105	15	284	402	567	139	101	32	254.25	418	91	0.305	-1.711	-3.105	0.00190295	0.0125523	0.2579	0.5274	0.3518	0.3518	TRUE	0.3328	#N/A	no
eug11945	141	81	77	0	10	5	90	51	43	0	10	11	34.16	61	7	0.206	-2.278	-3.104	0.00190995	0.0125853	0.2708	0.9004	0.623	0.623	TRUE	0.9464	#N/A	no
eug4663	648	381	583	5	108	13	414	241	327	10	104	28	187.34	327	47	0.242	-2.049	-3.103	0.00191399	0.0126075	0.5828	0.5481	0.5581	0.5581	TRUE	1.2361	Pentatricopeptide repeat-containing protein	no
eug7535	85	61	54	2	8	0	54	39	30	4	8	0	22.46	41	4	0.196	-2.353	-3.103	0.00191765	0.0126183	0.1086	1.1248	0.6096	0.6096	TRUE	0.7869	Belongs to the glycosyl hydrolase 28 family	no
eug23427	667	192	244	3	61	5	426	122	137	6	59	11	126.67	228	25	0.207	-2.273	-3.1	0.00193195	0.0126771	0.7922	0.5858	0.7115	0.7115	TRUE	8.6565	#N/A	no
eug28317	163	75	194	2	2	11	104	48	109	4	2	24	48.3	87	10	0.201	-2.312	-3.095	0.00196534	0.0128469	0.6275	0.7743	0.689	0.689	TRUE	2.8807	Magnesium-protoporphyrin IX monomethyl ester oxidative cyclase	no
eug20216.1	286	299	188	15	55	5	183	189	105	29	53	11	94.99	159	31	0.289	-1.792	-3.095	0.00196712	0.0128541	0.2525	0.6245	0.3847	0.3847	TRUE	2.1488	Belongs to the Ca(2 ) cation antiporter (CaCA) (TC 2.A.19) family	no
eug24975	417	295	166	0	34	1	266	187	93	0	33	2	96.91	182	12	0.152	-2.721	-3.095	0.00197108	0.0128749	1.6124	0.6214	1.0787	1.0787	TRUE	0.8246	homeobox-leucine zipper protein	no
eug975	45	75	29	0	0	2	29	48	16	0	0	4	16.14	31	1	0.111	-3.166	-3.094	0.00197167	0.0128749	0.382	1.3817	0.9943	0.9943	TRUE	0.61	#N/A	no
eug6618	965	1091	718	28	236	34	617	691	403	53	228	73	344.05	570	118	0.298	-1.746	-3.093	0.0019818	0.0129277	0.3091	0.5123	0.3788	0.3788	TRUE	3.2177	#N/A	no
eug10201	19	20	34	0	0	0	12	13	19	0	0	0	7.31	15	0	0.082	-3.6	-3.092	0.00199139	0.0129812	0	2.4819	1.3918	1.3918	TRUE	0.4426	Calcium-binding protein PBP1-like	no
eug9439	9898	10191	7393	724	2652	487	6325	6457	4147	1377	2557	1042	3650.99	5643	1659	0.366	-1.449	-3.091	0.00199217	0.0129818	0.1408	0.4736	0.2346	0.2346	TRUE	2.7096	Transcriptional activator that specifically binds 5'- GATA-3' or 5'-GAT-3' motifs within gene promoters	no
eug1105	660	913	601	7	148	12	422	578	337	13	143	26	253.18	446	61	0.234	-2.095	-3.09	0.00199953	0.0130252	0.6506	0.5277	0.6041	0.6041	TRUE	2.8605	Belongs to the peptidase S10 family	no
eug15360.1	268	240	223	21	62	16	171	152	125	40	60	34	97.07	149	45	0.373	-1.425	-3.09	0.0020045	0.0130486	0.0319	0.6212	0.2047	0.2047	TRUE	0.4915	-	no
eug25594	69	19	7	0	0	0	44	12	4	0	0	0	10.01	20	0	0.074	-3.766	-3.089	0.00200709	0.0130554	1.5981	1.9401	1.8019	1.8019	TRUE	0.4267	dof zinc finger protein	no
eug5212	576	391	305	20	70	2	368	248	171	38	67	4	149.46	262	36	0.238	-2.07	-3.089	0.00200829	0.0130554	0.584	0.568	0.5773	0.5773	TRUE	0.4797	cyclic nucleotide-gated ion channel	no
eug23658	169	127	58	7	10	0	108	80	33	13	10	0	40.66	74	8	0.201	-2.316	-3.089	0.002009	0.0130554	0.515	0.8316	0.6819	0.6819	TRUE	0.2759	Zinc finger protein	no
eug25436	150	167	92	10	20	11	96	106	52	19	19	24	52.52	85	21	0.327	-1.614	-3.088	0.00201243	0.0130731	0.0825	0.7498	0.271	0.271	TRUE	0.9333	fasciclin-like arabinogalactan protein	no
eug8577	47	51	63	1	6	0	30	32	35	2	6	0	17.56	32	3	0.182	-2.458	-3.088	0.00201715	0.0130789	0	1.3077	0.631	0.631	TRUE	1.4796	ABC transporter G family member	no
eug4860	41	31	9	0	0	0	26	20	5	0	0	0	8.48	17	0	0.078	-3.675	-3.086	0.00202663	0.0131337	0.7081	2.205	1.5878	1.5878	TRUE	0.1635	Sin3 binding region of histone deacetylase complex subunit SAP30	no
eug18306	762	790	771	4	118	42	487	501	433	8	114	90	271.88	474	71	0.246	-2.022	-3.086	0.00203163	0.0131571	0.5791	0.5237	0.5571	0.5571	TRUE	4.4127	(NAC) domain-containing protein	no
eug19436	88	64	59	3	0	3	56	41	33	6	0	6	23.67	43	4	0.176	-2.506	-3.085	0.0020329	0.0131608	0.1851	1.0915	0.7318	0.7318	TRUE	1.2554	TLD	no
eug5184	340	289	243	2	47	1	217	183	136	4	45	2	97.99	179	17	0.193	-2.374	-3.085	0.0020358	0.0131751	0.9315	0.6198	0.7937	0.7937	TRUE	3.3991	High mobility group B protein	no
eug25653	2659	804	20	43	3	9	1699	509	11	82	3	19	387.31	740	35	0.125	-3.003	-3.083	0.00204846	0.0132388	2.1065	0.5076	1.4591	1.4591	TRUE	0.2041	Tubulin is the major constituent of microtubules. It binds two moles of GTP, one at an exchangeable site on the beta chain and one at a non-exchangeable site on the alpha chain	no
eug6823	2629	1536	968	2	209	4	1680	973	543	4	201	9	568.37	1065	71	0.154	-2.703	-3.083	0.00204951	0.013241	1.59	0.4954	1.1359	1.1359	TRUE	1.0527	Protein of unknown function (DUF3754)	no
eug8410	2023	1144	1100	48	354	41	1293	725	617	91	341	88	525.85	878	173	0.291	-1.782	-3.08	0.00207193	0.0133721	0.3618	0.4975	0.4086	0.4086	TRUE	3.9332	High mobility group B protein	no
eug10949	97	83	44	3	10	3	62	53	25	6	10	6	26.84	47	7	0.257	-1.96	-3.08	0.00207263	0.0133721	0.1458	1.018	0.4149	0.4149	TRUE	0.3667	-	no
eug1483	34	37	9	0	0	0	22	23	5	0	0	0	8.37	17	0	0.079	-3.654	-3.078	0.00208209	0.0134147	0.6684	2.2282	1.5841	1.5841	TRUE	2.4952	Belongs to the GRAS family	no
eug5086	41	43	22	1	1	0	26	27	12	2	1	0	11.44	22	1	0.123	-3.025	-3.078	0.00208449	0.0134256	0	1.756	0.744	0.744	TRUE	1.0974	#N/A	no
eug24970	89	28	2	0	0	0	57	18	1	0	0	0	12.62	25	0	0.07	-3.841	-3.071	0.00213077	0.0136583	2.997	1.6357	2.1588	2.1588	TRUE	0.1692	regulation of cellular macromolecule biosynthetic process	no
eug14606	556	595	396	15	113	6	355	377	222	29	109	13	184.13	318	50	0.257	-1.959	-3.07	0.00214122	0.0137207	0.4982	0.5495	0.5176	0.5176	TRUE	8.7172	deSI-like protein At4g17486	no
eug15826	921	839	940	54	266	54	589	532	527	103	256	116	353.7	549	158	0.364	-1.459	-3.07	0.00214194	0.0137207	0.1187	0.5112	0.2385	0.2385	TRUE	3.1569	Belongs to the class-I aminoacyl-tRNA synthetase family	no
eug19648.1	868	614	546	1	101	15	555	389	306	2	97	32	230.24	417	44	0.202	-2.305	-3.069	0.00214743	0.013744	0.9713	0.5335	0.7808	0.7808	TRUE	1.9951	Pterin 4 alpha carbinolamine dehydratase	no
eug10946	25	76	193	1	9	0	16	48	108	2	9	0	30.5	57	4	0.155	-2.686	-3.069	0.00214778	0.013744	0.9428	0.9522	0.94	0.94	TRUE	0.2984	Tubulin is the major constituent of microtubules. It binds two moles of GTP, one at an exchangeable site on the beta chain and one at a non-exchangeable site on the alpha chain	no
eug30525	1676	533	323	10	79	58	1071	338	181	19	76	124	301.55	530	73	0.236	-2.083	-3.067	0.00215867	0.0137904	0.6492	0.5184	0.6141	0.6141	TRUE	0.714	expressed protein	no
eug5689	799	515	347	32	92	4	511	326	195	61	89	9	198.28	344	53	0.252	-1.986	-3.067	0.00216259	0.013806	0.5359	0.5438	0.5389	0.5389	TRUE	0.2739	Ras-related protein	no
eug10124	3252	2751	2145	188	787	156	2078	1743	1203	358	759	334	1079.13	1675	484	0.363	-1.46	-3.066	0.00217065	0.0138341	0.1404	0.4832	0.2439	0.2439	TRUE	0.6162	#N/A	no
eug3072.1	742	1184	352	41	153	48	474	750	197	78	147	103	291.68	474	109	0.319	-1.649	-3.063	0.00219198	0.0139417	0.2458	0.52	0.334	0.334	TRUE	0.07	UDP-glucuronate 4-epimerase	no
eug26534	245	254	117	0	18	11	157	161	66	0	17	24	70.67	128	14	0.204	-2.295	-3.062	0.0022023	0.0139884	0.8102	0.6778	0.7363	0.7363	TRUE	2.0057	#N/A	no
eug12844	405	365	226	7	75	11	259	231	127	13	72	24	121	206	36	0.276	-1.856	-3.06	0.00221152	0.0140197	0.3635	0.5912	0.4462	0.4462	TRUE	2.9658	cytochrome P450	no
eug435.2	1267	1125	1025	26	275	21	810	713	575	49	265	45	409.5	699	120	0.269	-1.892	-3.06	0.00221161	0.0140197	0.4761	0.5055	0.4869	0.4869	TRUE	4.5913	Pentatricopeptide repeat-containing protein	no
eug984	4449	4553	3473	124	1039	288	2843	2885	1948	236	1002	616	1588.37	2559	618	0.327	-1.612	-3.058	0.00222649	0.0140994	0.2457	0.4788	0.3219	0.3219	TRUE	1.2269	Belongs to the cyclin family	no
eug11088	26111	26511	15676	546	5382	366	16686	16798	8794	1039	5188	783	8214.74	14093	2337	0.264	-1.924	-3.057	0.00223669	0.0141544	0.6126	0.4713	0.5177	0.5177	TRUE	13.8163	#N/A	no
eug17529	110	12	3	0	0	0	70	8	2	0	0	0	13.26	27	0	0.07	-3.833	-3.056	0.00224245	0.0141813	3.3362	1.5793	2.2627	2.2627	TRUE	2.8759	RING-type E3 ubiquitin transferase	no
eug4368	6184	4802	3875	248	1032	49	3952	3043	2174	472	995	105	1789.97	3056	524	0.269	-1.895	-3.055	0.00225346	0.0142367	0.5088	0.4778	0.4977	0.4977	TRUE	0.6293	LRR receptor-like serine threonine-protein kinase	no
eug25494.1	83	88	46	3	7	5	53	56	26	6	7	11	26.29	45	8	0.267	-1.904	-3.052	0.00227698	0.014366	0.1134	1.0294	0.3946	0.3946	TRUE	1.2941	YLS9-like	no
eug12231	209	108	67	0	15	4	134	68	38	0	14	9	43.77	80	8	0.196	-2.348	-3.049	0.00229757	0.0144572	0.6924	0.8059	0.7513	0.7513	TRUE	0.2849	BEST Arabidopsis thaliana protein match is Protein of	no
eug14989	175	130	310	11	45	9	112	82	174	21	43	19	75.28	123	28	0.319	-1.646	-3.049	0.00229854	0.0144585	0.1486	0.6651	0.3144	0.3144	TRUE	0.3593	domain-containing protein	no
eug5492	398	363	411	11	99	19	254	230	231	21	95	41	145.32	238	52	0.313	-1.678	-3.048	0.00230144	0.0144693	0.2262	0.5708	0.3472	0.3472	TRUE	4.4102	Chloroplastic group IIA intron splicing facilitator CRS1	no
eug1260	1019	1268	749	2	154	6	651	803	420	4	148	13	339.98	625	55	0.184	-2.443	-3.048	0.00230179	0.0144693	1.221	0.5128	0.9289	0.9289	TRUE	2.5303	carboxymethylenebutenolidase homolog	no
eug16926	535	222	532	34	81	38	342	141	298	65	78	81	167.52	260	75	0.363	-1.463	-3.048	0.00230705	0.0144975	0.1107	0.5574	0.2394	0.2394	TRUE	0.5925	Vacuolar-processing enzyme-like	no
eug27232	201	192	571	27	51	9	128	122	320	51	49	19	115.04	190	40	0.303	-1.721	-3.047	0.00231036	0.0145135	0.254	0.5975	0.368	0.368	TRUE	4.0938	purine permease 4	no
eug26590	193	227	58	4	9	13	123	144	33	8	9	28	57.3	100	15	0.244	-2.037	-3.047	0.00231146	0.0145155	0.4468	0.7264	0.5462	0.5462	TRUE	0.753	longifolia	no
eug22502	216	111	11	0	4	4	138	70	6	0	4	9	37.83	71	4	0.143	-2.809	-3.046	0.00231689	0.0145303	1.3473	0.8587	1.123	1.123	TRUE	0.0612	UDP-glycosyltransferase 91C1-like	no
eug7443	225	295	198	2	47	6	144	187	111	4	45	13	83.96	147	21	0.244	-2.034	-3.046	0.00231966	0.0145428	0.5081	0.6449	0.5642	0.5642	TRUE	1.5485	RuBisCO catalyzes two reactions the carboxylation of D- ribulose 1,5-bisphosphate, the primary event in carbon dioxide fixation, as well as the oxidative fragmentation of the pentose substrate. Both reactions occur simultaneously and in competition at the same active site	no
eug9014	2035	1366	884	138	327	82	1300	866	496	262	315	176	569.19	887	251	0.36	-1.473	-3.045	0.00232977	0.0145822	0.1487	0.4954	0.2536	0.2536	TRUE	0.0947	#N/A	no
eug27146	178	42	0	0	0	0	114	27	0	0	0	0	23.39	47	0	0.063	-3.999	-3.045	0.00232981	0.0145822	10	1.0988	3.1741	3.1741	TRUE	0.2943	Acts as a Mg(2 ) transporter. Can also transport other divalent cations such as Fe(2 ), Sr(2 ), Ba(2 ), Mn(2 ) and Co(2 ) but to a much less extent than Mg(2 )	no
eug12595	372	414	576	13	115	19	238	262	323	25	111	41	166.57	274	59	0.308	-1.698	-3.044	0.00233592	0.0146011	0.2588	0.5579	0.3631	0.3631	TRUE	5.2764	Interconversion of serine and glycine	no
eug2977	757	538	415	27	118	6	484	341	233	51	114	13	205.9	353	59	0.268	-1.897	-3.042	0.00234661	0.0146533	0.4649	0.541	0.4935	0.4935	TRUE	0.5501	ABC transporter B family member	no
eug23014	98	27	59	1	6	0	63	17	33	2	6	0	20.09	38	3	0.17	-2.56	-3.041	0.00235861	0.0147039	0.4372	1.2024	0.7827	0.7827	TRUE	0.3489	histidine-containing phosphotransfer protein	no
eug3339	1028	735	508	81	153	69	657	466	285	154	147	148	309.48	469	150	0.388	-1.368	-3.037	0.00238721	0.0148576	0.0862	0.5171	0.2059	0.2059	TRUE	0.0866	-	no
eug25568	716	1118	393	4	113	2	458	708	220	8	109	4	251.21	462	40	0.184	-2.441	-3.037	0.00239228	0.0148744	1.2098	0.5281	0.9356	0.9356	TRUE	0.5858	transcription factor	no
eug24356.2	35	26	130	1	1	3	22	16	73	2	1	6	20.18	37	3	0.169	-2.563	-3.035	0.00240167	0.014923	0.5461	1.1991	0.7884	0.7884	TRUE	2.4643	Pentatricopeptide repeat-containing protein	no
eug29471	10222	7442	11320	252	2183	773	6532	4715	6351	479	2104	1654	3639.42	5866	1412	0.328	-1.609	-3.035	0.0024073	0.0149432	0.2589	0.4736	0.3293	0.3293	TRUE	3.9566	ZF-HD protein dimerisation region	no
eug11171	452	767	91	1	42	0	289	486	51	2	40	0	144.71	275	14	0.138	-2.854	-3.032	0.00242743	0.0150384	2.1884	0.5713	1.3507	1.3507	TRUE	0.3296	WEB family	no
eug11148.2	14	14	91	0	1	0	9	9	51	0	1	0	11.64	23	0	0.095	-3.396	-3.032	0.00242953	0.0150463	0.9269	1.7343	1.2961	1.2961	TRUE	8.7168	B3 domain-containing protein	no
eug28623	1117	1078	776	41	236	15	714	683	435	78	228	32	361.63	611	113	0.283	-1.823	-3.031	0.00243631	0.0150764	0.4356	0.5103	0.4553	0.4553	TRUE	8.0576	Belongs to the major facilitator superfamily. Sugar transporter (TC 2.A.1.1) family	no
eug20813	536	625	536	1	86	3	343	396	301	2	83	6	188.41	347	30	0.186	-2.427	-3.031	0.00243676	0.0150764	1.2105	0.5477	0.923	0.923	TRUE	8.6999	transcription factor	no
eug11162	3	72	29	0	0	0	2	46	16	0	0	0	10.63	21	0	0.077	-3.69	-3.03	0.00244622	0.01513	2.226	1.8537	1.9991	1.9991	TRUE	0.1345	BTB POZ domain-containing protein	no
eug28765	169	88	9	0	3	3	108	56	5	0	3	6	29.69	56	3	0.14	-2.832	-3.027	0.00246591	0.0152318	1.2456	0.9654	1.1212	1.1212	TRUE	0.0575	-	no
eug10093	143	209	202	3	28	0	91	132	113	6	27	0	61.64	112	11	0.201	-2.315	-3.027	0.0024689	0.0152452	0.8629	0.7084	0.778	0.778	TRUE	2.9822	Universal stress protein A-like protein	yes
eug13834	14654	18973	16233	439	4451	536	9365	12021	9107	835	4291	1147	6127.65	10164	2091	0.3	-1.737	-3.026	0.00247411	0.0152674	0.43	0.472	0.4088	0.4088	TRUE	10.2571	cationic amino acid transporter	no
eug17879	386	62	85	0	15	0	247	39	48	0	14	0	58.02	111	5	0.13	-2.94	-3.026	0.00247901	0.0152926	2.4135	0.7233	1.3732	1.3732	TRUE	12.1616	Belongs to the glycosyltransferase 31 family	no
eug12004	956	268	183	7	52	0	611	170	103	13	50	0	157.81	295	21	0.166	-2.588	-3.024	0.00249154	0.0153649	1.6253	0.5628	1.0804	1.0804	TRUE	1.7036	#N/A	no
eug25405	330	412	199	12	75	13	211	261	112	23	72	28	117.75	195	41	0.307	-1.704	-3.024	0.00249424	0.0153765	0.2525	0.5946	0.3683	0.3683	TRUE	0.5751	belongs to the uridine kinase family	no
eug14242	157	87	49	0	10	0	100	55	27	0	10	0	32.1	61	3	0.149	-2.751	-3.023	0.00249939	0.0153964	1.3331	0.9282	1.0749	1.0749	TRUE	0.7576	#N/A	no
eug10912	103	69	41	0	7	3	66	44	23	0	7	6	24.29	44	4	0.202	-2.308	-3.023	0.00250073	0.0153964	0.2902	1.0757	0.6658	0.6658	TRUE	0.1786	Pentatricopeptide repeat-containing protein	no
eug24255	38394	22774	16831	223	4067	50	24536	14430	9442	424	3921	107	8809.96	16136	1484	0.19	-2.399	-3.022	0.00250803	0.0154313	1.1298	0.4712	0.9342	0.9342	TRUE	1.5446	deSI-like protein At4g17486	no
eug663	1931	851	224	44	148	12	1234	539	126	84	143	26	358.49	633	84	0.235	-2.088	-3.018	0.00254868	0.0156457	0.7455	0.5106	0.6583	0.6583	TRUE	0.1247	caax prenyl protease	no
eug22875	699	389	1293	0	90	7	447	246	725	0	87	15	253.38	473	34	0.166	-2.588	-3.016	0.00255846	0.0156904	1.739	0.5276	1.1082	1.1082	TRUE	0.6955	BEST Arabidopsis thaliana protein match is Protein of	no
eug2377	2028	2589	2214	49	585	66	1296	1640	1242	93	564	141	829.48	1393	266	0.289	-1.791	-3.016	0.00256553	0.0157184	0.4243	0.4873	0.4468	0.4468	TRUE	10.7618	membrane protein At1g16860-like	no
eug8595	755	211	74	2	28	17	482	134	42	4	27	36	120.81	219	22	0.202	-2.307	-3.015	0.00256659	0.0157197	0.965	0.5914	0.8195	0.8195	TRUE	0.4575	High mobility group B protein	no
eug11641	614	570	645	62	154	79	392	361	362	118	148	169	258.48	372	145	0.443	-1.176	-3.014	0.00258054	0.0157847	0.0011	0.5265	0.1396	0.1396	TRUE	0.2425	Protein CURVATURE THYLAKOID 1B	no
eug8565	38	38	296	5	6	0	24	24	166	10	6	0	38.29	71	5	0.166	-2.588	-3.013	0.00258428	0.0158024	1.0805	0.854	0.976	0.976	TRUE	13.723	Phosphoinositide phospholipase C	no
eug8326	379	824	627	19	152	23	242	522	352	36	147	49	224.66	372	77	0.304	-1.717	-3.013	0.00258894	0.0158172	0.316	0.5351	0.3915	0.3915	TRUE	0.6121	Lysosomal	no
eug24838	349	144	388	4	59	8	223	91	218	8	57	17	102.26	177	27	0.258	-1.953	-3.012	0.0025915	0.015826	0.4879	0.6135	0.5355	0.5355	TRUE	5.9705	serine threonine-protein kinase	no
eug17591	3681	4877	8124	143	1094	32	2352	3090	4558	272	1055	68	1899.19	3333	465	0.242	-2.047	-3.012	0.00259935	0.0158637	0.6816	0.4773	0.6387	0.6387	TRUE	1.9467	receptor-like serine threonine-protein kinase	no
eug5353	85	19	3	0	0	0	54	12	2	0	0	0	11.34	23	0	0.078	-3.68	-3.01	0.00261446	0.0159431	2.6922	1.7676	2.1319	2.1319	TRUE	0.445	Belongs to the glycosyltransferase 8 family	no
eug13204	353	198	248	0	38	4	226	125	139	0	37	9	89.23	163	15	0.194	-2.362	-3.01	0.00261599	0.0159446	1.1244	0.6345	0.8608	0.8608	TRUE	7.4204	Belongs to the cytochrome P450 family	no
eug28067	8333	3831	547	37	592	103	5325	2427	307	70	571	220	1486.84	2686	287	0.208	-2.266	-3.009	0.00261889	0.0159505	1.037	0.4794	0.8241	0.8241	TRUE	0.0881	Belongs to the oxygen-dependent FAD-linked oxidoreductase family	no
eug6974	15178	13570	10758	430	3357	235	9700	8598	6035	818	3236	503	4814.99	8111	1519	0.286	-1.807	-3.008	0.0026322	0.0159921	0.5109	0.4726	0.4644	0.4644	TRUE	4.4697	Inactive receptor kinase	no
eug21275	2112	3048	1646	156	496	37	1350	1931	923	297	478	79	843.07	1401	285	0.299	-1.74	-3.007	0.00264031	0.0160255	0.3796	0.487	0.4172	0.4172	TRUE	0.3679	Glutamate-gated receptor that probably acts as non- selective cation channel	no
eug2777	340	238	159	8	51	3	217	151	89	15	49	6	88.01	152	23	0.261	-1.938	-3.006	0.00264726	0.0160573	0.4541	0.6368	0.5245	0.5245	TRUE	0.4245	SEC14 cytosolic factor family protein	no
eug19963	54	47	32	0	3	2	35	30	18	0	3	4	14.9	28	2	0.186	-2.425	-3.006	0.00265055	0.0160721	0.0829	1.4573	0.6422	0.6422	TRUE	0.3346	#N/A	no
eug6476	978	617	642	9	165	26	625	391	360	17	159	56	267.99	459	77	0.271	-1.885	-3.003	0.00266951	0.0161818	0.4896	0.5245	0.5111	0.5111	TRUE	8.0267	dof zinc finger protein	no
eug12336	449	292	296	20	62	40	287	185	166	38	60	86	136.91	213	61	0.365	-1.455	-3.001	0.0026943	0.0163059	0.0951	0.5771	0.2448	0.2448	TRUE	0.9713	Tetrapyrrole-binding protein	no
eug12529	1058	1266	1155	14	232	7	676	802	648	27	224	15	398.58	709	89	0.229	-2.128	-3	0.00269576	0.0163077	0.8324	0.5065	0.7062	0.7062	TRUE	17.1583	-	no
eug3996	1392	623	468	3	91	0	890	395	263	6	88	0	273.38	516	31	0.153	-2.709	-2.998	0.00271363	0.0163728	2.0726	0.5234	1.273	1.273	TRUE	2.422	NAC domain-containing protein	no
eug24492	1047	1003	1504	89	310	34	669	636	844	169	299	73	448.21	716	180	0.339	-1.56	-2.997	0.00272363	0.0164254	0.2049	0.5024	0.3106	0.3106	TRUE	1.6632	#N/A	no
eug11282	54110	53683	46735	1556	12753	719	34579	34014	26218	2960	12294	1539	18600.7	31604	5598	0.278	-1.849	-2.997	0.00272754	0.0164385	0.5555	0.4703	0.5002	0.5002	TRUE	13.3589	adenine phosphoribosyltransferase	no
eug18532	336	378	299	6	76	5	215	240	168	11	73	11	119.56	208	32	0.26	-1.946	-2.996	0.00273235	0.0164622	0.5163	0.5927	0.5456	0.5456	TRUE	5.7929	Photosystem I reaction center subunit XI	no
eug6500	99	69	88	0	12	1	63	44	49	0	12	2	28.34	52	5	0.197	-2.341	-2.996	0.00273515	0.0164685	0.4045	0.9889	0.7454	0.7454	TRUE	3.4876	cellular biosynthetic process	no
eug18329	1653	1533	1232	19	320	15	1056	971	691	36	308	32	515.93	906	125	0.243	-2.04	-2.992	0.00277537	0.0166841	0.7318	0.4981	0.6437	0.6437	TRUE	12.9667	#N/A	no
eug6008.2	29	50	41	0	3	0	19	32	23	0	3	0	12.68	25	1	0.14	-2.837	-2.989	0.00280143	0.0167956	0.0526	1.63	0.8458	0.8458	TRUE	1.2238	Domain of unknown function (DUF4228)	no
eug18591	328	284	358	23	87	12	210	180	201	44	84	26	123.95	197	51	0.348	-1.524	-2.987	0.00281352	0.0168597	0.1248	0.5883	0.2814	0.2814	TRUE	2.6607	Squamosa promoter-binding-like protein	no
eug1764	12	39	80	0	2	0	8	25	45	0	2	0	13.2	26	1	0.115	-3.123	-2.985	0.00283773	0.0169832	0.6521	1.5849	1.1047	1.1047	TRUE	0.1988	Exosome complex	no
eug21227	211	142	97	2	29	4	135	90	54	4	28	9	53.26	93	14	0.254	-1.975	-2.984	0.00284861	0.0170375	0.4114	0.7459	0.5429	0.5429	TRUE	0.455	aldehyde oxidase	no
eug13017	469	982	663	38	176	18	300	622	372	72	170	39	262.39	431	94	0.313	-1.676	-2.983	0.00285191	0.0170464	0.3041	0.5256	0.3803	0.3803	TRUE	1.5491	#N/A	no
eug13648	175	285	123	13	24	19	112	181	69	25	23	41	74.99	121	30	0.332	-1.59	-2.981	0.00286976	0.0171368	0.1506	0.6658	0.3076	0.3076	TRUE	0.1421	NEP1-interacting protein-like 2	no
eug16271	389	177	323	0	30	0	249	112	181	0	29	0	95.14	181	10	0.147	-2.763	-2.98	0.00288194	0.0171931	2.6022	0.6243	1.3212	1.3212	TRUE	1.2913	pectinesterase pectinesterase inhibitor	no
eug7877	200	359	303	34	50	27	128	227	170	65	48	58	115.99	175	57	0.393	-1.346	-2.98	0.00288605	0.0172021	0.0515	0.5965	0.1987	0.1987	TRUE	0.1267	#N/A	no
eug27908	2666	1408	1700	33	465	55	1704	892	954	63	448	118	696.38	1183	210	0.279	-1.839	-2.978	0.00289757	0.0172319	0.5056	0.4907	0.5002	0.5002	TRUE	10.9025	Microtubule-associated protein	no
eug27424	1839	1048	992	86	295	24	1175	664	557	164	284	51	482.51	799	166	0.306	-1.709	-2.977	0.00290641	0.0172681	0.3593	0.5001	0.4086	0.4086	TRUE	1.653	Rhodanese Cell cycle control phosphatase superfamily protein	no
eug27850	57	13	51	0	2	0	36	8	29	0	2	0	12.53	24	1	0.119	-3.077	-2.977	0.00290827	0.0172737	0.494	1.644	1.0513	1.0513	TRUE	0.4856	Belongs to the small GTPase superfamily. Rho family	no
eug1510	865	721	709	19	200	22	553	457	398	36	193	47	280.57	469	92	0.297	-1.753	-2.977	0.00291003	0.0172765	0.3862	0.522	0.4345	0.4345	TRUE	4.6195	Belongs to the protein kinase superfamily. Ser Thr protein kinase family	no
eug5906	910	646	794	30	216	49	582	409	445	57	208	105	301.08	479	123	0.345	-1.535	-2.976	0.00291739	0.0173035	0.1957	0.5184	0.3013	0.3013	TRUE	3.1952	CDPK-related kinase	no
eug13023	2789	1360	156	11	169	49	1782	862	88	21	163	105	503.38	911	96	0.21	-2.255	-2.976	0.00291787	0.0173035	1.0584	0.4988	0.8442	0.8442	TRUE	0.0713	Pentatricopeptide repeat-containing protein	no
eug20311	214	252	244	16	64	11	137	160	137	30	62	24	91.5	145	39	0.355	-1.495	-2.976	0.0029232	0.0173275	0.0817	0.6304	0.2642	0.2642	TRUE	2.1337	Bifunctional dihydroflavonol 4-reductase flavanone	no
eug7916	2422	1511	2266	47	528	49	1548	957	1271	89	509	105	746.61	1259	234	0.287	-1.798	-2.975	0.0029256	0.0173275	0.4637	0.4893	0.4728	0.4728	TRUE	1.8179	Lysosomal Pro-X	no
eug28105	495	387	574	53	135	48	316	245	322	101	130	103	202.87	294	111	0.435	-1.201	-2.975	0.00293104	0.0173488	0.0179	0.5421	0.1512	0.1512	TRUE	0.2493	Sin3 binding region of histone deacetylase complex subunit SAP30	no
eug15219	1187	1202	774	32	241	11	759	762	434	61	232	24	378.52	652	106	0.267	-1.906	-2.974	0.00293809	0.0173742	0.5895	0.5084	0.5488	0.5488	TRUE	10.9793	40s ribosomal protein	no
eug27813	139	313	414	0	39	5	89	198	232	0	38	11	94.62	173	16	0.198	-2.337	-2.973	0.00294466	0.0174021	1.1765	0.6251	0.8835	0.8835	TRUE	2.1358	Tetraketide alpha-pyrone reductase	no
eug30589	656	340	774	49	122	62	419	215	434	93	118	133	235.4	356	115	0.392	-1.352	-2.973	0.00294733	0.017407	0.0844	0.5321	0.2106	0.2106	TRUE	1.4024	Chaperone protein DnaJ	no
eug14661	82	18	3	0	0	0	52	11	2	0	0	0	10.92	22	0	0.083	-3.595	-2.972	0.00295618	0.0174483	2.6685	1.8181	2.155	2.155	TRUE	0.473	-	no
eug26984	189	85	45	3	10	7	121	54	25	6	10	15	38.37	67	10	0.256	-1.968	-2.969	0.00298297	0.0175827	0.3612	0.8532	0.5234	0.5234	TRUE	0.2217	LRR receptor-like serine threonine-protein kinase	no
eug6017	392	267	96	12	9	21	251	169	54	23	9	45	91.66	158	26	0.263	-1.927	-2.969	0.00298362	0.0175827	0.4936	0.6301	0.5419	0.5419	TRUE	0.1327	Receptor protein kinase	yes
eug82	1455	1175	1743	61	402	39	930	744	978	116	388	83	539.86	884	196	0.317	-1.658	-2.969	0.0029893	0.0175997	0.3194	0.4968	0.3801	0.3801	TRUE	8.0263	Heparan-alpha-glucosaminide N-acetyltransferase-like	no
eug5739	1636	1995	2422	322	366	142	1045	1264	1359	612	353	304	822.92	1223	423	0.41	-1.285	-2.967	0.00300405	0.0176479	0.0732	0.4874	0.1898	0.1898	TRUE	1.6833	Remorin, C-terminal region	yes
eug22581	942	1094	169	28	114	5	602	693	95	53	110	11	260.64	463	58	0.232	-2.109	-2.965	0.003026	0.0177493	0.835	0.526	0.7167	0.7167	TRUE	1.1472	lactoylglutathione	no
eug17695	155	126	84	0	18	3	99	80	47	0	17	6	41.63	75	8	0.216	-2.211	-2.962	0.00305804	0.0178926	0.6088	0.8231	0.7258	0.7258	TRUE	1.0031	LRR receptor-like serine threonine-protein kinase	no
eug16506	719	672	941	51	236	46	459	426	528	97	228	98	306.02	471	141	0.377	-1.406	-2.962	0.00305994	0.0178927	0.1176	0.5177	0.2398	0.2398	TRUE	3.0404	#N/A	no
eug21768	55	104	71	2	13	3	35	66	40	4	13	6	27.27	47	8	0.273	-1.873	-2.961	0.00306396	0.0179106	0.1174	1.0093	0.4324	0.4324	TRUE	1.1389	beta-galactosidase	no
eug13796	680	677	568	25	165	12	435	429	319	48	159	26	235.74	394	78	0.298	-1.745	-2.961	0.00306549	0.0179118	0.3814	0.532	0.4355	0.4355	TRUE	7.9468	histidine-containing phosphotransfer protein	no
eug30256	282	325	221	17	68	7	180	206	124	32	66	15	103.83	170	38	0.32	-1.644	-2.958	0.00309546	0.0180689	0.2164	0.6113	0.3572	0.3572	TRUE	1.4785	Protein disulfide-isomerase LQY1	no
eug5949	427	201	43	2	24	10	273	127	24	4	23	21	78.78	141	16	0.221	-2.179	-2.958	0.00309583	0.0180689	0.8059	0.6564	0.7496	0.7496	TRUE	0.0927	Belongs to the aldehyde dehydrogenase family	no
eug8712	51	71	7	0	1	1	33	45	4	0	1	2	14.1	27	1	0.122	-3.037	-2.958	0.00310056	0.0180909	0.8328	1.5134	1.096	1.096	TRUE	0.1804	PI-PLC X domain-containing protein	no
eug22930	52	34	24	1	2	1	33	22	13	2	2	2	12.37	23	2	0.19	-2.399	-2.956	0.00312008	0.0181879	0	1.6597	0.6134	0.6134	TRUE	0.0975	The light-harvesting complex (LHC) functions as a light receptor, it captures and delivers excitation energy to photosystems with which it is closely associated	no
eug26565	450	531	479	25	135	15	288	336	269	48	130	32	183.76	298	70	0.33	-1.6	-2.955	0.00312381	0.0182041	0.2329	0.5497	0.3414	0.3414	TRUE	5.1952	Protein phosphatase 2C	no
eug11877	327	88	9	0	9	0	209	56	5	0	9	0	46.41	90	3	0.121	-3.052	-2.955	0.00312634	0.0182132	2.8229	0.7867	1.6532	1.6532	TRUE	0.4993	#N/A	no
eug12701	410	1016	603	13	142	6	262	644	338	25	137	13	236.42	415	58	0.249	-2.009	-2.954	0.00313637	0.0182603	0.7073	0.5318	0.6402	0.6402	TRUE	3.0411	Cotton fibre expressed protein	no
eug5075	314	223	174	1	43	3	201	141	98	2	41	6	81.56	147	16	0.224	-2.159	-2.952	0.00315713	0.0183528	0.8082	0.65	0.7397	0.7397	TRUE	1.3088	Rhomboid family	no
eug1542	798	768	1190	2	158	12	510	487	668	4	152	26	307.66	555	61	0.217	-2.207	-2.95	0.00317521	0.0184408	1.0363	0.5174	0.8231	0.8231	TRUE	15.3126	Belongs to the glycosyltransferase 8 family	no
eug25472	169	216	270	16	52	6	108	137	151	30	50	13	81.62	132	31	0.332	-1.59	-2.948	0.00319454	0.0185346	0.1346	0.6499	0.3223	0.3223	TRUE	1.2526	N-terminal C2 in EEIG1 and EHBP1 proteins	no
eug6796	289	262	486	12	65	35	185	166	273	23	63	75	130.62	208	54	0.345	-1.534	-2.948	0.00319795	0.0185444	0.1496	0.5822	0.3005	0.3005	TRUE	1.5895	Vacuolar-processing enzyme-like	no
eug22469.1	38	25	9	0	0	0	24	16	5	0	0	0	7.53	15	0	0.096	-3.387	-2.948	0.00319935	0.0185468	0.6225	2.4247	1.671	1.671	TRUE	0.0673	formamidase	no
eug2594	119	93	25	2	10	1	76	59	14	4	10	2	27.43	50	5	0.218	-2.201	-2.948	0.00320316	0.0185629	0.4988	1.0062	0.6809	0.6809	TRUE	0.2959	Pentatricopeptide repeat-containing protein	no
eug13804	1489	956	854	86	285	36	952	606	479	164	275	77	425.29	679	172	0.343	-1.545	-2.947	0.00320934	0.0185648	0.2258	0.5042	0.3189	0.3189	TRUE	0.7337	Xyloglucan glycosyltransferase	no
eug7434	796	612	616	49	203	47	509	388	346	93	196	101	271.92	414	130	0.389	-1.363	-2.946	0.0032163	0.0185993	0.0961	0.5237	0.223	0.223	TRUE	1.8482	Subtilisin-like protease	no
eug28145	16	14	41	0	0	0	10	9	23	0	0	0	7.02	14	0	0.098	-3.349	-2.945	0.00322588	0.018649	0.2811	2.5676	1.5805	1.5805	TRUE	1.9178	Belongs to the glycosyl hydrolase 5 (cellulase A) family	no
eug93	213	121	208	0	26	6	136	77	117	0	25	13	61.23	110	13	0.226	-2.149	-2.945	0.00322827	0.0186513	0.7355	0.71	0.7214	0.7214	TRUE	1.3974	Protein FAF-like, chloroplastic	no
eug25969	1203	683	393	2	127	9	769	433	220	4	122	19	261.25	474	48	0.21	-2.255	-2.945	0.00323197	0.018667	1.1097	0.5259	0.872	0.872	TRUE	0.6347	Encoded by	no
eug1437	461	446	247	6	56	0	295	283	139	11	54	0	130.19	239	22	0.198	-2.334	-2.944	0.00324452	0.0187165	1.3287	0.5826	0.933	0.933	TRUE	9.6525	Photosystem I reaction center subunit IV	no
eug26765	372	61	2	2	6	2	238	39	1	4	6	4	48.56	93	5	0.144	-2.801	-2.943	0.00324697	0.0187232	1.7172	0.7727	1.3645	1.3645	TRUE	0.7676	Belongs to the iron ascorbate-dependent oxidoreductase family	no
eug2647	2066	2054	2281	5	336	7	1320	1301	1280	10	324	15	708.29	1300	116	0.194	-2.366	-2.943	0.00325148	0.0187395	1.3401	0.4903	0.9989	0.9989	TRUE	24.7579	Belongs to the helicase family. Dicer subfamily	no
eug13363	286	239	119	23	33	9	183	151	67	44	32	19	82.63	134	32	0.33	-1.599	-2.942	0.00325903	0.0187617	0.1812	0.6477	0.3305	0.3305	TRUE	0.3296	cytochrome P450	no
eug23486	555	345	265	0	54	7	355	219	149	0	52	15	131.5	241	22	0.2	-2.324	-2.942	0.00325932	0.0187617	1.3145	0.5815	0.9251	0.9251	TRUE	1.0767	Encoded by	no
eug29816	365	202	162	4	52	5	233	128	91	8	50	11	86.76	151	23	0.262	-1.93	-2.942	0.00326358	0.0187805	0.5149	0.6392	0.5622	0.5622	TRUE	1.3235	psbQ-like protein 2	no
eug9383	57	46	63	3	0	2	36	29	35	6	0	4	18.48	33	3	0.194	-2.368	-2.941	0.00326964	0.0187982	0	1.2659	0.736	0.736	TRUE	1.539	Bark storage protein	no
eug25864.1	157	117	59	7	7	9	100	74	33	13	7	19	41.15	69	13	0.288	-1.798	-2.941	0.0032733	0.0188077	0.2348	0.8273	0.4276	0.4276	TRUE	0.1261	receptor-like protein kinase At1g67000	no
eug2854	431	400	799	60	116	56	275	253	448	114	112	120	220.49	325	115	0.418	-1.26	-2.936	0.00332189	0.0190405	0.0527	0.5363	0.1798	0.1798	TRUE	1.2728	Ferric reduction oxidase 7	no
eug13847	615	245	763	3	93	3	393	155	428	6	90	6	179.68	325	34	0.213	-2.229	-2.935	0.00333432	0.0191002	1.0851	0.5515	0.8505	0.8505	TRUE	9.9884	belongs to the protein kinase superfamily	no
eug15107	140	79	38	0	9	0	89	50	21	0	9	0	28.25	53	3	0.16	-2.648	-2.934	0.00334327	0.0191456	1.2871	0.9906	1.1026	1.1026	TRUE	0.555	Fasciclin-like arabinogalactan protein	no
eug2003	1506	1285	984	22	273	9	962	814	552	42	263	19	442.15	776	108	0.248	-2.009	-2.933	0.00335674	0.0192111	0.8052	0.5028	0.6649	0.6649	TRUE	3.2574	(NAC) domain-containing protein	no
eug6416	164	159	115	17	21	4	105	101	65	32	20	9	55.2	90	20	0.323	-1.629	-2.932	0.00336913	0.0192693	0.0992	0.7362	0.3391	0.3391	TRUE	0.7132	4-coumarate--CoA ligase-like	no
eug25552	35	17	31	1	0	0	22	11	17	2	0	0	8.74	17	1	0.121	-3.045	-2.93	0.00339035	0.0193623	0	2.154	1.0314	1.0314	TRUE	0.4776	Domain of unknown function (DUF3511)	no
eug25264	71	27	2	0	0	0	45	17	1	0	0	0	10.6	21	0	0.088	-3.502	-2.929	0.00339771	0.0193985	2.7403	1.8582	2.2042	2.2042	TRUE	0.1066	Rho termination factor, N-terminal domain	no
eug28990	316	138	139	2	2	16	202	87	78	4	2	34	67.89	122	13	0.213	-2.231	-2.928	0.00341003	0.0194397	0.9141	0.6864	0.8199	0.8199	TRUE	4.6162	Transcription factor IBH1-like	no
eug8191	540	506	784	30	176	26	345	321	440	57	170	56	231.32	369	94	0.347	-1.529	-2.928	0.0034101	0.0194397	0.2032	0.5332	0.312	0.312	TRUE	4.8365	Phosphorylase is an important allosteric enzyme in carbohydrate metabolism. Enzymes from different sources differ in their regulatory mechanisms and in their natural substrates. However, all known phosphorylases share catalytic and structural properties	no
eug12491	4417	3081	4747	45	779	15	2823	1952	2663	86	751	32	1384.43	2479	290	0.226	-2.147	-2.926	0.00343241	0.0195315	1.0057	0.4802	0.8031	0.8031	TRUE	21.9391	Probably involved in the RNA silencing pathway and required for the generation of small interfering RNAs (siRNAs)	no
eug13639	1044	984	897	65	302	76	667	623	503	124	291	163	395.22	598	193	0.395	-1.339	-2.925	0.00344665	0.0196066	0.0981	0.5068	0.2189	0.2189	TRUE	2.209	arabinose-5-phosphate isomerase activity	no
eug19341	3117	3050	1998	13	493	13	1992	1933	1121	25	475	28	928.86	1682	176	0.213	-2.231	-2.924	0.00345524	0.0196431	1.1434	0.4854	0.8862	0.8862	TRUE	23.8024	Protein GLUTAMINE DUMPER	no
eug11464	65	27	9	0	0	1	42	17	5	0	0	2	10.97	21	1	0.111	-3.169	-2.923	0.00346144	0.019667	0.8828	1.8111	1.3222	1.3222	TRUE	0.4186	#N/A	no
eug29950	1020	874	1109	23	239	11	652	554	622	44	230	24	354.24	609	99	0.272	-1.881	-2.922	0.00347287	0.0197141	0.5956	0.5111	0.5644	0.5644	TRUE	13.1426	#N/A	no
eug36	1852	1564	1222	6	233	2	1184	991	686	11	225	4	516.72	954	80	0.19	-2.397	-2.921	0.00348716	0.0197833	1.457	0.498	1.0612	1.0612	TRUE	4.1333	Kelch-like protein	no
eug17052	67	54	31	0	5	0	43	34	17	0	5	0	16.54	31	2	0.162	-2.625	-2.919	0.00350764	0.0198741	0.3349	1.3595	0.9402	0.9402	TRUE	1.2497	Peptidyl-prolyl cis-trans isomerase	no
eug19758	130	117	70	4	18	8	83	74	39	8	17	17	39.76	65	14	0.315	-1.665	-2.918	0.00351808	0.0199048	0.116	0.8398	0.3506	0.3506	TRUE	0.6957	Belongs to the peptidase S10 family	no
eug23718	220	226	367	5	61	15	141	143	206	10	59	32	98.35	163	34	0.309	-1.695	-2.918	0.00352434	0.019924	0.2704	0.6192	0.4074	0.4074	TRUE	1.7378	phototropin	no
eug29435	575	325	440	10	99	4	367	206	247	19	95	9	157.21	273	41	0.261	-1.935	-2.917	0.00353297	0.0199651	0.6262	0.5632	0.6016	0.6016	TRUE	4.2221	zinc finger CCCH domain-containing protein	no
eug17641	1069	772	724	28	220	15	683	489	406	53	212	32	312.65	526	99	0.294	-1.765	-2.916	0.00354484	0.0200262	0.4556	0.5166	0.4776	0.4776	TRUE	3.2314	Belongs to the ABC transporter superfamily. ABCG family. PDR (TC 3.A.1.205) subfamily	no
eug18737	250	248	244	12	60	4	160	157	137	23	58	9	90.5	151	30	0.304	-1.719	-2.914	0.00356991	0.0201376	0.2938	0.6322	0.4244	0.4244	TRUE	4.6579	High affinity nitrate transporter	no
eug8652	44	61	48	4	2	2	28	39	27	8	2	4	17.92	31	5	0.25	-2.003	-2.914	0.00357222	0.0201446	0.0265	1.291	0.4919	0.4919	TRUE	0.6668	Random slug protein	no
eug28555	299	182	72	0	25	3	191	115	40	0	24	6	62.88	115	10	0.199	-2.329	-2.912	0.00359073	0.0202308	1.1676	0.7036	0.9299	0.9299	TRUE	0.2327	D-glycerate 3-kinase	no
eug3861	129	33	1	0	0	1	82	21	1	0	0	2	17.67	35	1	0.096	-3.384	-2.91	0.0036111	0.0203213	2.7491	1.3024	2.0055	2.0055	TRUE	0.3974	Pentatricopeptide repeat-containing protein	no
eug20543	971	625	439	59	161	58	621	396	246	112	155	124	275.73	421	130	0.387	-1.37	-2.91	0.0036186	0.0203519	0.1172	0.5229	0.235	0.235	TRUE	0.1407	cytochrome P450	no
eug27423	29	42	41	0	3	0	19	27	23	0	3	0	11.84	23	1	0.154	-2.703	-2.905	0.00367554	0.020647	0.0036	1.7128	0.8573	0.8573	TRUE	1.3203	Basic leucine zipper	no
eug3917	1580	1249	1176	45	343	20	1010	791	660	86	331	43	486.65	820	153	0.293	-1.771	-2.903	0.00370042	0.0207641	0.4887	0.4998	0.4929	0.4929	TRUE	3.2857	Cytochrome b6-f complex iron-sulfur subunit	no
eug19757	587	552	536	12	145	28	375	350	301	23	140	60	208.02	342	74	0.319	-1.65	-2.901	0.00372173	0.0208513	0.3184	0.5403	0.3991	0.3991	TRUE	4.0397	actin binding	no
eug4035	78	61	25	3	4	0	50	39	14	6	4	0	18.68	34	3	0.206	-2.281	-2.901	0.00372186	0.0208513	0.3291	1.2575	0.7226	0.7226	TRUE	0.2213	Family of unknown function (DUF716)	no
eug20816	673	579	331	4	104	4	430	367	186	8	100	9	183.18	328	39	0.232	-2.11	-2.901	0.00372464	0.020858	0.9252	0.5499	0.7761	0.7761	TRUE	3.543	Sulfite exporter TauE SafE family protein	no
eug11764	249	186	385	0	41	5	159	118	216	0	40	11	90.53	164	17	0.215	-2.219	-2.901	0.00372527	0.020858	1.1201	0.6321	0.8576	0.8576	TRUE	1.4648	Protein of unknown function (DUF668)	no
eug27814	10	67	140	1	6	1	6	42	79	2	6	2	22.87	42	3	0.189	-2.406	-2.898	0.0037576	0.0209811	0.7562	1.1132	0.8806	0.8806	TRUE	0.0537	dof zinc finger protein	no
eug5116	9241	9387	10231	1328	3099	911	5906	5948	5740	2526	2987	1950	4176.01	5865	2488	0.472	-1.082	-2.897	0.00376589	0.0210168	0.0216	0.4731	0.1309	0.1309	TRUE	0.4286	Tryptophan aminotransferase-related protein	no
eug15783	361	264	229	1	54	5	231	167	128	2	52	11	98.52	175	22	0.238	-2.073	-2.897	0.00377069	0.0210311	0.8084	0.619	0.7266	0.7266	TRUE	2.1173	Protein PLASTID MOVEMENT IMPAIRED	no
eug18518	0	111	66	0	0	0	0	70	37	0	0	0	17.89	36	0	0.083	-3.598	-2.896	0.00377514	0.0210496	10	1.2922	3.1369	3.1369	TRUE	0.0533	Leucine carboxyl methyltransferase	no
eug4455	108	0	68	0	0	0	69	0	38	0	0	0	17.86	36	0	0.083	-3.596	-2.896	0.003783	0.021081	10	1.2937	3.1357	3.1357	TRUE	0.0619	Cysteine-rich receptor-like protein kinase	no
eug8571	471	479	506	32	149	37	301	303	284	61	144	79	195.34	296	95	0.396	-1.337	-2.895	0.00378736	0.0210929	0.0789	0.5449	0.2202	0.2202	TRUE	2.0488	Ubiquitin domain-containing protein	no
eug6475	380	253	273	0	40	12	243	160	153	0	39	26	103.42	185	22	0.228	-2.13	-2.895	0.00379711	0.0211347	0.9997	0.6119	0.7845	0.7845	TRUE	2.8991	Belongs to the CTL (choline transporter-like) family	no
eug2832	10799	11977	9699	317	2581	97	6901	7589	5441	603	2488	208	3871.62	6644	1100	0.275	-1.863	-2.894	0.00379909	0.0211394	0.627	0.4734	0.5781	0.5781	TRUE	9.2028	Clathrin is the major protein of the polyhedral coat of coated pits and vesicles	no
eug29292	65	30	77	1	7	0	42	19	43	2	7	0	18.73	35	3	0.204	-2.294	-2.892	0.00383178	0.0212774	0.2692	1.2554	0.7461	0.7461	TRUE	1.8472	Inactive leucine-rich repeat receptor-like protein kinase	no
eug9997	68	89	97	1	13	0	43	56	54	2	13	0	28.12	51	5	0.215	-2.221	-2.89	0.00384883	0.0213494	0.4542	0.9931	0.765	0.765	TRUE	4.0176	#N/A	no
eug647	2511	2071	3279	344	733	174	1605	1312	1840	654	707	372	1081.62	1586	578	0.428	-1.226	-2.89	0.00384929	0.0213494	0.0605	0.4832	0.181	0.181	TRUE	0.4762	phenolic glucoside malonyltransferase	no
eug19464	427	303	400	5	89	8	273	192	224	10	86	17	133.61	230	38	0.276	-1.858	-2.889	0.00386369	0.0213979	0.5399	0.5797	0.5552	0.5552	TRUE	4.4879	plastid-lipid-associated protein 7	no
eug27646	8860	1284	1566	350	252	84	5662	814	879	666	243	180	1407.1	2452	363	0.26	-1.946	-2.887	0.00389059	0.0215152	0.7573	0.48	0.6547	0.6547	TRUE	15.9783	#N/A	no
eug27344	727	700	628	32	203	26	465	444	352	61	196	56	262.11	420	104	0.343	-1.544	-2.886	0.00389955	0.0215521	0.243	0.5257	0.3378	0.3378	TRUE	5.9211	-	no
eug15401	399	278	280	14	88	13	255	176	157	27	85	28	121.25	196	47	0.336	-1.573	-2.886	0.00390336	0.0215608	0.2199	0.591	0.3462	0.3462	TRUE	4.1249	peptidase	no
eug2141	919	648	1036	23	213	66	587	411	581	44	205	141	328.23	526	130	0.342	-1.548	-2.884	0.0039265	0.0216503	0.2549	0.5144	0.3434	0.3434	TRUE	1.8396	isoform X1	no
eug24289.1	43	40	28	0	3	0	27	25	16	0	3	0	11.9	23	1	0.155	-2.687	-2.883	0.00393379	0.0216798	0.0655	1.7061	0.8858	0.8858	TRUE	1.4263	Cytochrome b561 and DOMON domain-containing protein	no
eug21333	371	329	196	3	55	1	237	208	110	6	53	2	102.73	185	20	0.225	-2.15	-2.883	0.00393414	0.0216798	0.9609	0.6128	0.8165	0.8165	TRUE	4.8887	Probable protein Pop3	no
eug6504	729	1139	1156	7	130	0	466	722	649	13	125	0	329.12	612	46	0.184	-2.446	-2.883	0.00394116	0.0216977	1.8903	0.5143	1.1763	1.1763	TRUE	9.192	At4g06744-like	no
eug28842	36	3	48	0	0	0	23	2	27	0	0	0	8.64	17	0	0.099	-3.336	-2.882	0.00395189	0.0217268	1.7414	2.1734	1.9992	1.9992	TRUE	0.8692	Basic form of pathogenesis-related protein 1-like	no
eug12431	214	86	135	0	21	1	137	54	76	0	20	2	48.23	89	7	0.199	-2.326	-2.881	0.00396238	0.0217717	1.147	0.7748	0.9466	0.9466	TRUE	2.1062	F-Box protein	no
eug23211	595	179	339	24	77	8	380	113	190	46	74	17	136.81	228	46	0.307	-1.704	-2.88	0.00397371	0.0218076	0.3573	0.5771	0.4416	0.4416	TRUE	0.2624	Divinyl chlorophyllide a 8-vinyl-reductase	no
eug20898	5102	3924	4175	264	1083	62	3260	2486	2342	502	1044	133	1627.97	2696	560	0.311	-1.685	-2.88	0.00397405	0.0218076	0.4261	0.4786	0.4447	0.4447	TRUE	2.646	Myb-related protein	no
eug27906	276	343	194	13	60	3	176	217	109	25	58	6	98.59	167	30	0.289	-1.79	-2.88	0.00397469	0.0218076	0.4097	0.6189	0.4994	0.4994	TRUE	0.902	regulation of auxin polar transport	no
eug1528	113	56	0	0	0	0	72	35	0	0	0	0	17.95	36	0	0.085	-3.558	-2.878	0.00400156	0.0219486	10	1.2896	3.195	3.195	TRUE	0.0484	High mobility group B protein	no
eug29552	987	648	943	34	251	44	631	411	529	65	242	94	328.53	524	134	0.349	-1.52	-2.877	0.0040187	0.0220234	0.2361	0.5144	0.3282	0.3282	TRUE	1.2396	Clustered mitochondria protein	no
eug29634	2048	2037	2145	157	614	69	1309	1291	1203	299	592	148	806.83	1268	346	0.361	-1.469	-2.877	0.00402089	0.022029	0.2112	0.4878	0.3017	0.3017	TRUE	2.5971	The light-harvesting complex (LHC) functions as a light receptor, it captures and delivers excitation energy to photosystems with which it is closely associated	no
eug14641	352	63	71	1	19	0	225	40	40	2	18	0	54.15	102	7	0.177	-2.497	-2.876	0.00402859	0.0220648	1.5512	0.7414	1.1567	1.1567	TRUE	11.9553	Functions as actin-binding component of the Arp2 3 complex which is involved in regulation of actin polymerization and together with an activating nucleation-promoting factor (NPF) mediates the formation of branched actin networks	no
eug29260	173	113	140	0	21	6	111	72	79	0	20	13	48.96	87	11	0.244	-2.036	-2.876	0.00403213	0.0220714	0.5479	0.7702	0.6764	0.6764	TRUE	2.1608	beta-galactosidase	no
eug13578	837	574	933	68	234	43	535	364	523	129	226	92	311.49	474	149	0.392	-1.35	-2.875	0.00403804	0.0220909	0.1123	0.5168	0.2347	0.2347	TRUE	2.1506	SANTA (SANT Associated)	no
eug14233	172	124	204	3	36	2	110	79	114	6	35	4	57.94	101	15	0.266	-1.909	-2.874	0.00405003	0.0221436	0.4768	0.7236	0.5786	0.5786	TRUE	6.353	Pistil-specific extensin-like protein	no
eug22360	3026	4961	3676	149	1137	135	1934	3143	2062	283	1096	289	1467.96	2380	556	0.332	-1.591	-2.873	0.00406268	0.0221935	0.3311	0.4796	0.3815	0.3815	TRUE	8.4706	gpi-anchored protein	no
eug5657	95	72	52	6	10	3	61	46	29	11	10	6	27.16	45	9	0.309	-1.695	-2.873	0.00406537	0.0222017	0.0855	1.0115	0.3638	0.3638	TRUE	0.078	IQ-domain	no
eug9599	27004	20171	17654	401	5387	291	17257	12781	9904	763	5193	623	7753.36	13314	2193	0.276	-1.858	-2.873	0.00406769	0.0222079	0.7408	0.4714	0.5906	0.5906	TRUE	2.4963	WVD2-like 1	no
eug27864	415	355	631	22	133	20	265	225	354	42	128	43	176.17	281	71	0.348	-1.524	-2.873	0.00407189	0.0222245	0.2135	0.5531	0.3267	0.3267	TRUE	2.146	GDSL esterase lipase	no
eug1487	1407	1479	1372	42	408	45	899	937	770	80	393	96	529.24	869	190	0.321	-1.64	-2.872	0.00407762	0.0222364	0.3686	0.4974	0.4133	0.4133	TRUE	9.5571	-	no
eug12601	292	214	178	3	51	4	187	136	100	6	49	9	80.91	141	21	0.267	-1.903	-2.871	0.00409112	0.0223036	0.5526	0.6515	0.5917	0.5917	TRUE	1.5098	beta-galactosidase	no
eug11992	332	145	266	11	62	11	212	92	149	21	60	24	92.92	151	35	0.332	-1.59	-2.87	0.00410507	0.0223727	0.2233	0.628	0.3586	0.3586	TRUE	0.2485	Heptahelical transmembrane protein	no
eug24497	71	52	25	3	3	0	45	33	14	6	3	0	16.82	31	3	0.207	-2.273	-2.868	0.00412618	0.0224563	0.2823	1.3445	0.7283	0.7283	TRUE	0.1721	methyltransferase activity	no
eug28617	74	36	26	0	4	0	47	23	15	0	4	0	14.76	28	1	0.16	-2.646	-2.868	0.00413649	0.0224989	0.4607	1.467	0.9989	0.9989	TRUE	1.0328	Alpha-L-arabinofuranosidase	no
eug12934	1199	1139	1410	78	366	132	766	722	791	148	353	283	510.44	760	261	0.414	-1.273	-2.866	0.00415369	0.0225728	0.0823	0.4984	0.2037	0.2037	TRUE	1.4757	protein required for chloroplast accumulation response	no
eug7357	8306	6139	9911	562	2569	411	5308	3890	5560	1069	2476	880	3197.16	4919	1475	0.381	-1.391	-2.866	0.00415607	0.0225728	0.191	0.4742	0.264	0.264	TRUE	4.254	polyamine oxidase 5	no
eug29037	105	117	133	6	29	6	67	74	75	11	28	13	44.68	72	17	0.344	-1.539	-2.865	0.00417172	0.0226317	0	0.799	0.3027	0.3027	TRUE	1.5299	Transcription factor	no
eug22117.1	156	175	85	1	21	0	100	111	48	2	20	0	46.73	86	7	0.204	-2.294	-2.864	0.00417704	0.0226509	1.1107	0.7845	0.9346	0.9346	TRUE	4.9236	#N/A	no
eug16584	191	155	221	17	48	8	122	98	124	32	46	17	73.33	115	32	0.369	-1.439	-2.864	0.00418939	0.0227014	0.0497	0.6703	0.2635	0.2635	TRUE	0.8686	sulfate transporter	no
eug1946	85	31	30	2	4	0	54	20	17	4	4	0	16.41	30	3	0.202	-2.308	-2.862	0.00420488	0.0227401	0.3523	1.3666	0.7589	0.7589	TRUE	3.876	Wuschel-related homeobox	no
eug16277	534	890	639	8	154	7	341	564	358	15	148	15	240.38	421	59	0.257	-1.958	-2.858	0.00425842	0.0229882	0.7717	0.5308	0.6793	0.6793	TRUE	14.8054	SPIRAL1-like	no
eug10318	51	60	63	2	10	2	33	38	35	4	10	4	20.61	35	6	0.287	-1.8	-2.858	0.00425909	0.0229882	0	1.1837	0.4145	0.4145	TRUE	0.8155	187-kDa microtubule-associated protein	no
eug15631	2322	1717	838	137	369	136	1484	1088	470	261	356	291	658.22	1014	303	0.38	-1.394	-2.858	0.00425938	0.0229882	0.1658	0.4919	0.2653	0.2653	TRUE	0.1463	glycosyl transferase family 1 protein	no
eug12808	306	338	403	0	53	3	196	214	226	0	51	6	115.55	212	19	0.206	-2.281	-2.858	0.0042674	0.0230183	1.4407	0.5969	0.9933	0.9933	TRUE	11.4546	(NAC) domain-containing protein	no
eug29102	932	1155	790	20	240	60	596	732	443	38	231	128	361.41	590	132	0.327	-1.615	-2.857	0.00427157	0.0230342	0.3409	0.5103	0.4004	0.4004	TRUE	0.7106	atexp20,atexpa20,athexp alpha 1.23,exp20,expa20	no
eug15689	606	511	659	34	183	30	387	324	370	65	176	64	231.01	360	102	0.371	-1.432	-2.857	0.00427663	0.0230549	0.1614	0.5333	0.2808	0.2808	TRUE	4.1097	Belongs to the leguminous lectin family	no
eug26248	349	480	191	3	70	4	223	304	107	6	67	9	119.34	211	27	0.247	-2.018	-2.856	0.00429023	0.0231021	0.808	0.5929	0.723	0.723	TRUE	0.8317	Belongs to the MIP aquaporin (TC 1.A.8) family	no
eug15508.1	129	145	288	12	44	7	82	92	162	23	42	15	69.35	112	27	0.34	-1.555	-2.856	0.00429211	0.0231053	0.1618	0.6818	0.3337	0.3337	TRUE	1.7463	The light-harvesting complex (LHC) functions as a light receptor, it captures and delivers excitation energy to photosystems with which it is closely associated	no
eug28781	8597	6517	5145	325	2018	246	5494	4129	2886	618	1945	527	2599.93	4170	1030	0.343	-1.544	-2.855	0.00430247	0.0231479	0.3001	0.4752	0.3585	0.3585	TRUE	0.6346	Protein phosphatase 2C and cyclic nucleotide-binding kinase domain-containing	no
eug17828	255	312	280	22	83	22	163	198	157	42	80	47	114.45	173	56	0.403	-1.309	-2.854	0.00431114	0.0231879	0.0446	0.5982	0.2101	0.2101	TRUE	1.2032	#N/A	no
eug21234	985	771	650	58	244	61	629	489	365	110	235	131	326.46	494	159	0.398	-1.328	-2.852	0.0043407	0.0233137	0.1102	0.5146	0.2303	0.2303	TRUE	0.2969	phosphoenolpyruvate carboxylase	no
eug24797	303	495	352	33	109	27	194	314	197	63	105	58	155.06	235	75	0.398	-1.328	-2.852	0.00434868	0.0233499	0.0831	0.5645	0.2238	0.2238	TRUE	1.146	Ribose-5-phosphate isomerase	no
eug23320	354	204	247	15	63	26	226	129	139	29	61	56	106.49	165	49	0.378	-1.403	-2.851	0.00436354	0.0234096	0.0969	0.6078	0.2565	0.2565	TRUE	1.1929	CAS1 domain-containing protein	no
eug8445	307	369	123	27	41	7	196	234	69	51	40	15	100.81	166	35	0.317	-1.655	-2.85	0.00437294	0.0234262	0.3099	0.6156	0.4158	0.4158	TRUE	0.4634	Belongs to the formin-like family	no
eug18948	14	75	47	2	0	0	9	48	26	4	0	0	14.44	28	1	0.141	-2.83	-2.849	0.00438084	0.0234291	0.7849	1.489	1.176	1.176	TRUE	0.3654	Transcription factor	no
eug26655	405	213	312	17	85	14	259	135	175	32	82	30	118.84	190	48	0.351	-1.511	-2.848	0.00439902	0.023493	0.1893	0.5934	0.3222	0.3222	TRUE	0.7729	Mog1 PsbP DUF1795-like photosystem II reaction center PsbP family protein	no
eug21624	595	582	348	9	126	22	380	369	195	17	121	47	188.32	315	62	0.306	-1.708	-2.847	0.00441215	0.0235431	0.4165	0.5477	0.469	0.469	TRUE	5.643	The light-harvesting complex (LHC) functions as a light receptor, it captures and delivers excitation energy to photosystems with which it is closely associated	no
eug4869	256	310	261	13	76	8	164	196	146	25	73	17	103.59	169	38	0.332	-1.591	-2.847	0.00441445	0.0235481	0.2401	0.6116	0.3721	0.3721	TRUE	4.3704	#N/A	no
eug26731	1376	1308	1867	45	301	5	879	829	1047	86	290	11	523.66	918	129	0.256	-1.964	-2.847	0.00441558	0.0235481	0.8365	0.4977	0.7038	0.7038	TRUE	12.3635	methyltransferase activity	no
eug14967	603	210	69	14	9	20	385	133	39	27	9	43	105.87	186	26	0.254	-1.977	-2.845	0.00444266	0.0236531	0.7383	0.6086	0.6913	0.6913	TRUE	0.2686	beta-galactosidase	no
eug4906	600	425	574	21	154	33	383	269	322	40	148	71	205.63	325	86	0.359	-1.478	-2.845	0.00444311	0.0236531	0.1966	0.5411	0.3109	0.3109	TRUE	1.3952	-	no
eug11103.1	536	525	652	37	180	42	343	333	366	70	174	90	229.12	347	111	0.399	-1.326	-2.843	0.00446625	0.0237445	0.0955	0.5338	0.2288	0.2288	TRUE	2.4462	Transcription factor	no
eug1445	129	126	8	0	5	3	82	80	4	0	5	6	29.67	55	4	0.177	-2.495	-2.843	0.00446914	0.0237531	1.2465	0.9657	1.1213	1.1213	TRUE	6.3353	Probably involved in the RNA silencing pathway and required for the generation of small interfering RNAs (siRNAs)	no
eug7210	1576	1517	1384	61	403	24	1007	961	776	116	388	51	550.11	915	185	0.31	-1.688	-2.842	0.00448391	0.0238181	0.4702	0.4963	0.4661	0.4661	TRUE	9.9676	Belongs to the protein kinase superfamily. Ser Thr protein kinase family	no
eug18975	618	609	363	8	123	6	395	386	204	15	119	13	188.51	328	49	0.266	-1.908	-2.84	0.0045134	0.0239478	0.7076	0.5476	0.6461	0.6461	TRUE	12.7126	SBF-like CPA transporter family (DUF4137)	no
eug16178	442	543	348	13	108	5	282	344	195	25	104	11	160.21	274	47	0.285	-1.81	-2.839	0.00452698	0.0239996	0.5523	0.5614	0.5558	0.5558	TRUE	1.8081	Belongs to the protein kinase superfamily. Ser Thr protein kinase family	no
eug20825	114	86	12	0	6	0	73	54	7	0	6	0	23.31	45	2	0.155	-2.693	-2.838	0.00453561	0.0240319	1.5478	1.101	1.2994	1.2994	TRUE	0.7789	Belongs to the cyclin family	no
eug19905	38	117	58	0	8	0	24	74	33	0	8	0	23.11	44	3	0.178	-2.489	-2.838	0.00454356	0.0240605	1.0003	1.1065	1.0662	1.0662	TRUE	2.3967	-	no
eug28405	844	578	800	87	220	75	539	366	449	165	212	161	315.41	451	179	0.455	-1.138	-2.836	0.0045627	0.0241356	0.0286	0.5162	0.1528	0.1528	TRUE	0.1029	Pentatricopeptide repeat-containing protein At1g79080	no
eug4908	241	836	103	11	62	17	154	530	58	21	60	36	143.1	247	39	0.274	-1.87	-2.836	0.00456286	0.0241356	0.6123	0.5724	0.6082	0.6082	TRUE	0.5338	-	no
eug16330	1374	943	1448	165	341	151	878	597	812	314	329	323	542.27	762	322	0.473	-1.081	-2.835	0.00457743	0.024199	0.021	0.4967	0.1358	0.1358	TRUE	0.4305	BTB POZ and TAZ domain-containing protein	no
eug10596	289	256	372	9	80	20	185	162	209	17	77	43	115.44	185	46	0.346	-1.53	-2.835	0.00458343	0.0242172	0.2045	0.5971	0.3395	0.3395	TRUE	1.5982	E3 ubiquitin-protein ligase	no
eug629	752	1006	1859	43	311	23	481	637	1043	82	300	49	431.95	720	144	0.309	-1.696	-2.833	0.00461414	0.0243658	0.4611	0.5036	0.4765	0.4765	TRUE	1.6209	chloroplast organization	no
eug23593	1494	1601	1034	36	300	7	955	1014	580	68	289	15	486.98	850	124	0.263	-1.926	-2.832	0.00462139	0.0243972	0.7932	0.4998	0.6803	0.6803	TRUE	13.8159	LRR receptor-like serine threonine-protein kinase	no
eug2956	292	131	153	0	23	0	187	83	86	0	22	0	62.94	119	7	0.176	-2.503	-2.831	0.00463511	0.024456	2.3048	0.7034	1.2709	1.2709	TRUE	8.6746	MLP-like protein	no
eug13013	97	122	39	0	12	1	62	77	22	0	12	2	29.15	54	5	0.208	-2.262	-2.829	0.00466897	0.0245727	0.8031	0.9746	0.8905	0.8905	TRUE	1.1531	transcription factor	no
eug12495	1277	1076	1495	58	360	26	816	682	839	110	347	56	474.92	779	171	0.325	-1.623	-2.828	0.00468106	0.0246226	0.381	0.5005	0.423	0.423	TRUE	8.7047	mlp-like protein 328	no
eug21531	533	618	693	19	171	14	341	392	389	36	165	30	225.32	374	77	0.315	-1.666	-2.828	0.00468476	0.0246352	0.4025	0.5349	0.4501	0.4501	TRUE	9.2956	Long-chain fatty alcohol oxidase involved in the omega- oxidation pathway of lipid degradation	no
eug14600	1542	1293	781	66	351	74	985	819	438	126	338	158	477.52	747	207	0.368	-1.444	-2.827	0.00469591	0.0246869	0.2184	0.5004	0.3024	0.3024	TRUE	0.6014	Cold shock protein domain	no
eug16839	1520	814	836	62	304	70	971	516	469	118	293	150	419.49	652	187	0.374	-1.418	-2.827	0.00469886	0.0246952	0.1862	0.5046	0.2864	0.2864	TRUE	2.6936	serine-type endopeptidase activity	no
eug3158	516	627	785	40	200	47	330	397	440	76	193	101	256.15	389	123	0.397	-1.334	-2.826	0.00470973	0.0247381	0.1116	0.527	0.2384	0.2384	TRUE	1.9661	Solute carrier family 35 member	no
eug24353	231	379	132	1	35	0	148	240	74	2	34	0	82.91	154	12	0.195	-2.36	-2.824	0.0047463	0.0248755	1.6656	0.6471	1.1256	1.1256	TRUE	0.73	Belongs to the multicopper oxidase family	no
eug15670	153	95	95	7	16	0	98	60	53	13	15	0	40	70	9	0.258	-1.954	-2.824	0.00474813	0.0248782	0.3499	0.8375	0.6365	0.6365	TRUE	1.2985	Tryptophan/tyrosine permease family	no
eug11374	659	804	956	70	246	37	421	509	536	133	237	79	319.39	489	150	0.389	-1.361	-2.823	0.00475841	0.0249114	0.1357	0.5156	0.2548	0.2548	TRUE	2.0826	Photosystem II 5 kDa protein	no
eug11131	298	75	11	3	10	0	190	48	6	6	10	0	43.25	81	5	0.177	-2.501	-2.823	0.00475975	0.0249114	1.6022	0.8099	1.2392	1.2392	TRUE	0.3643	#N/A	yes
eug13003	60	37	1	0	0	0	38	23	1	0	0	0	10.39	21	0	0.102	-3.292	-2.822	0.0047722	0.0249627	3.2825	1.8861	2.4211	2.4211	TRUE	0.0862	Encoded by	no
eug24451	545	428	299	29	115	14	348	271	168	55	111	30	163.87	262	65	0.348	-1.521	-2.822	0.0047766	0.0249649	0.2355	0.5594	0.3449	0.3449	TRUE	0.3981	Pleckstrin homology domain-containing family A member	no
eug18663	22	20	17	0	0	0	14	13	10	0	0	0	6.04	12	0	0.118	-3.078	-2.82	0.00480442	NA	0	2.9047	1.5985	1.5985	TRUE	0.194	#N/A	no
eug28948	81	91	98	7	19	6	52	58	55	13	18	13	34.81	55	15	0.366	-1.452	-2.817	0.00484606	0.0252929	0	0.8924	0.2559	0.2559	TRUE	0.2197	LRR receptor-like serine threonine-protein kinase	no
eug11311	462	542	532	4	118	15	295	343	298	8	114	32	181.76	312	51	0.281	-1.83	-2.817	0.00484868	0.0252938	0.6204	0.5505	0.5931	0.5931	TRUE	9.5534	Coiled-coil domain-containing protein 94 homolog	no
eug5022	30	38	24	0	2	0	19	24	13	0	2	0	9.77	19	1	0.152	-2.719	-2.817	0.00485377	0.0253051	0	1.9757	0.9538	0.9538	TRUE	0.5866	-	no
eug4403	1452	2047	1276	143	493	128	928	1297	716	272	475	274	660.33	980	340	0.418	-1.257	-2.816	0.0048555	0.0253071	0.1009	0.4918	0.208	0.208	TRUE	0.2795	30S ribosomal protein S31	no
eug9463	176	44	7	0	5	0	112	28	4	0	5	0	24.85	48	2	0.141	-2.823	-2.816	0.00485787	0.0253125	2.1225	1.0619	1.5557	1.5557	TRUE	0.5429	beta-galactosidase	no
eug19638	176	123	51	0	14	0	112	78	29	0	13	0	38.75	73	4	0.18	-2.475	-2.816	0.00486559	0.0253317	1.8161	0.8494	1.2034	1.2034	TRUE	0.7638	Phosphate-induced protein 1 conserved region	no
eug10449	428	513	377	11	121	19	274	325	211	21	117	41	164.71	270	60	0.327	-1.611	-2.813	0.0049118	0.0255159	0.3317	0.5589	0.4125	0.4125	TRUE	1.6651	Pentatricopeptide repeat-containing protein	no
eug17262	53	33	17	0	2	1	34	21	10	0	2	2	11.4	22	1	0.178	-2.486	-2.81	0.0049499	0.0256502	0	1.7611	0.8348	0.8348	TRUE	0.0914	Ferredoxins are iron-sulfur proteins that transfer electrons in a wide variety of metabolic reactions	yes
eug6799	227	262	96	5	31	0	145	166	54	10	30	0	67.39	122	13	0.231	-2.113	-2.81	0.00495283	0.0256576	1.025	0.688	0.8477	0.8477	TRUE	2.3589	Heavy-metal-associated domain-containing protein	no
eug8129	4420	2852	7988	137	1335	255	2825	1807	4481	261	1287	546	1867.71	3038	698	0.333	-1.586	-2.809	0.00497606	0.0257504	0.3856	0.4774	0.4096	0.4096	TRUE	0.4412	Protein NRT1 PTR FAMILY	no
eug5883	602	240	745	52	91	49	385	152	418	99	88	105	207.71	318	97	0.388	-1.367	-2.808	0.00498352	0.0257748	0.1408	0.5404	0.2589	0.2589	TRUE	2.0692	Domain of unknown function (DUF4228)	no
eug20019	120	65	83	0	14	1	77	41	47	0	13	2	30.01	55	5	0.223	-2.166	-2.807	0.00500762	0.0258853	0.6705	0.96	0.8294	0.8294	TRUE	4.257	#N/A	no
eug25032	131	135	126	2	30	5	84	86	71	4	29	11	47.23	80	15	0.301	-1.734	-2.806	0.00501025	0.0258918	0.2547	0.7812	0.4732	0.4732	TRUE	3.612	Galactinol--sucrose galactosyltransferase	no
eug19956	720	541	625	79	187	49	460	343	351	150	180	105	264.82	385	145	0.441	-1.18	-2.806	0.0050203	0.0259295	0.0393	0.5251	0.173	0.173	TRUE	0.519	Serine threonine-protein kinase	no
eug211	630	419	518	16	149	25	403	265	291	30	144	54	197.71	320	76	0.341	-1.554	-2.805	0.00503238	0.0259635	0.2887	0.544	0.377	0.377	TRUE	5.7155	Signal peptidase complex subunit	no
eug26894	1012	822	2783	9	307	23	647	521	1561	17	296	49	515.18	910	121	0.253	-1.983	-2.805	0.00503515	0.0259706	0.9858	0.4981	0.7661	0.7661	TRUE	6.1547	#N/A	no
eug13554	3465	2666	4441	234	1148	230	2214	1689	2491	445	1107	492	1406.49	2131	681	0.399	-1.326	-2.804	0.00504057	0.0259844	0.1448	0.48	0.2462	0.2462	TRUE	1.8328	Domain of unknown function (DUF1995)	no
eug13156.1	91	75	49	0	10	3	58	48	27	0	10	6	24.87	44	5	0.246	-2.021	-2.804	0.00505169	0.0260275	0.2327	1.0614	0.6649	0.6649	TRUE	0.5045	transcription factor	no
eug15207	429	377	546	18	130	13	274	239	306	34	125	28	167.79	273	62	0.335	-1.578	-2.799	0.00512468	0.0263814	0.3069	0.5573	0.3949	0.3949	TRUE	4.5084	transcription factor	no
eug12419	402	399	423	38	109	12	257	253	237	72	105	26	158.34	249	68	0.366	-1.448	-2.797	0.00515556	0.0265119	0.1701	0.5625	0.3071	0.3071	TRUE	1.2454	Protein of unknown function (DUF616)	no
eug19291	551	261	758	19	135	28	352	165	425	36	130	60	194.82	314	75	0.343	-1.545	-2.796	0.00517028	0.0265804	0.2886	0.5451	0.3745	0.3745	TRUE	0.6757	XH XS domain-containing protein	no
eug17742	465	462	826	22	131	4	297	293	463	42	126	9	204.99	351	59	0.286	-1.804	-2.794	0.00520716	0.0267335	0.6206	0.5414	0.5897	0.5897	TRUE	7.5043	Acyl-CoA N-acyltransferase with RING FYVE PHD-type zinc finger protein	no
eug28734.1	86	124	84	1	19	1	55	79	47	2	18	2	33.83	60	7	0.254	-1.977	-2.791	0.00524737	0.0269106	0.4854	0.9046	0.6756	0.6756	TRUE	3.8003	Pentatricopeptide repeat-containing protein	no
eug8180	39	54	20	2	2	0	25	34	11	4	2	0	12.68	23	2	0.202	-2.311	-2.791	0.00525246	0.0269294	0.2336	1.6303	0.7725	0.7725	TRUE	0.1404	Plant lipoxygenase may be involved in a number of diverse aspects of plant physiology including growth and development, pest resistance, and senescence or responses to wounding	no
eug18250	464	400	431	23	134	21	297	253	242	44	129	45	168.27	264	73	0.37	-1.436	-2.79	0.00526486	0.026971	0.1777	0.557	0.3026	0.3026	TRUE	4.3082	ribosomal protein L34	no
eug16661	172	84	35	0	11	0	110	53	20	0	11	0	32.23	61	4	0.179	-2.481	-2.789	0.00528272	0.0270551	1.7211	0.9263	1.2347	1.2347	TRUE	0.5543	rop guanine nucleotide exchange factor	no
eug10384	14375	9281	6008	1119	2382	484	9186	5881	3370	2128	2296	1036	3983.01	6146	1820	0.383	-1.386	-2.789	0.00529452	0.0271082	0.1828	0.4732	0.285	0.285	TRUE	0.1133	belongs to the protein kinase superfamily	no
eug26304	5476	3502	3238	128	1172	105	3499	2219	1817	243	1130	225	1522.15	2512	533	0.321	-1.639	-2.788	0.00530056	0.0271317	0.4517	0.4792	0.4614	0.4614	TRUE	3.2779	Trigger factor-like protein	no
eug19361	71	65	37	0	7	0	45	41	21	0	7	0	19.01	36	2	0.191	-2.388	-2.788	0.00530633	0.0271431	0.5558	1.2439	0.996	0.996	TRUE	3.1043	Tyrosine dopa decarboxylase	no
eug12193.1	750	595	741	64	226	65	479	377	416	122	218	139	291.79	424	160	0.441	-1.18	-2.788	0.00531108	0.0271487	0.0462	0.52	0.1769	0.1769	TRUE	1.1048	Histidine kinase	no
eug17833	881	1316	612	23	189	3	563	834	343	44	182	6	328.76	580	77	0.256	-1.968	-2.787	0.00531313	0.0271519	0.9322	0.5143	0.7652	0.7652	TRUE	0.7414	Histone H1	no
eug7706	268	364	362	14	85	32	171	231	203	27	82	68	130.34	202	59	0.381	-1.39	-2.786	0.00533934	0.0272562	0.1139	0.5825	0.2734	0.2734	TRUE	0.9612	Zinc finger protein CONSTANS-like	no
eug7205	3	20	62	0	0	0	2	13	35	0	0	0	8.23	17	0	0.113	-3.144	-2.785	0.0053584	0.0273387	1.9617	2.2585	2.1371	2.1371	TRUE	0.1368	#N/A	no
eug6474	860	962	626	109	218	61	550	610	351	207	210	131	343.06	504	183	0.431	-1.214	-2.784	0.00536639	0.0273721	0.0685	0.5125	0.1929	0.1929	TRUE	0.5674	-	no
eug22526	625	633	777	10	153	4	399	401	436	19	147	9	235.24	412	58	0.264	-1.92	-2.783	0.00539041	0.0274649	0.8356	0.5321	0.716	0.716	TRUE	15.3947	ABC transporter C family member	no
eug26125	1045	1061	903	22	285	41	668	672	507	42	275	88	375.17	616	135	0.328	-1.61	-2.781	0.00541886	0.0275725	0.3983	0.5088	0.4374	0.4374	TRUE	8.5867	EF hand family protein	no
eug13817	632	674	870	108	160	35	404	427	488	205	154	75	292.26	440	145	0.407	-1.297	-2.781	0.00542204	0.0275809	0.101	0.5199	0.232	0.232	TRUE	1.1558	Auxin transporter-like protein	no
eug8034	16	13	32	0	0	0	10	8	18	0	0	0	6.07	12	0	0.124	-3.017	-2.78	0.00543512	NA	0.1392	2.895	1.6813	1.6813	TRUE	0.8588	#N/A	no
eug9283	482	274	455	9	88	2	308	174	255	17	85	4	140.52	246	35	0.268	-1.901	-2.78	0.00544223	0.0276542	0.7607	0.5743	0.6898	0.6898	TRUE	2.3476	photosystem II core complex proteins psbY	no
eug22402	195	195	247	5	46	1	125	124	139	10	44	2	73.79	129	19	0.271	-1.885	-2.778	0.00547661	0.0277839	0.644	0.669	0.6549	0.6549	TRUE	7.7219	#N/A	no
eug14339	714	323	247	11	89	31	456	205	139	21	86	66	162.1	267	58	0.326	-1.617	-2.776	0.00550306	0.0278956	0.371	0.5604	0.4372	0.4372	TRUE	0.5671	polyribonucleotide nucleotidyltransferase	no
eug24021	39	44	14	0	2	0	25	28	8	0	2	0	10.43	20	1	0.152	-2.715	-2.775	0.00552053	0.0279766	0.385	1.8808	1.0948	1.0948	TRUE	1.4709	Belongs to the peptidase S10 family	no
eug7947	656	935	428	39	194	35	419	592	240	74	187	75	264.64	417	112	0.365	-1.455	-2.774	0.00554143	0.0280599	0.2299	0.5252	0.3258	0.3258	TRUE	0.1923	Belongs to the UDP-glycosyltransferase family	no
eug14316	145	76	77	3	21	2	93	48	43	6	20	4	35.71	61	10	0.291	-1.782	-2.774	0.00554506	0.0280707	0.2976	0.8818	0.5184	0.5184	TRUE	2.8991	Protein of unknown function, DUF538	no
eug29677	212	104	161	2	27	0	135	66	90	4	26	0	53.59	97	10	0.231	-2.116	-2.773	0.00555618	0.0281195	1.0463	0.7442	0.8857	0.8857	TRUE	1.888	protochlorophyllide	no
eug23372	36	27	27	1	2	0	23	17	15	2	2	0	9.85	18	1	0.195	-2.358	-2.771	0.00558339	0.028174	0	1.9642	0.7242	0.7242	TRUE	0.311	#N/A	no
eug14624	1056	691	1104	26	248	12	675	438	619	49	239	26	341.04	577	105	0.299	-1.74	-2.769	0.00562375	0.0283322	0.5818	0.5127	0.5566	0.5566	TRUE	10.2022	Poly(A) RNA polymerase	no
eug7600	89	93	66	3	14	0	57	59	37	6	13	0	28.67	51	6	0.258	-1.957	-2.767	0.00565303	0.0284585	0.2662	0.983	0.663	0.663	TRUE	2.3868	XH XS domain-containing protein	no
eug23617	533	517	169	35	76	8	341	328	95	67	73	17	153.33	255	52	0.319	-1.65	-2.767	0.00565355	0.0284585	0.4148	0.5656	0.4686	0.4686	TRUE	3.4979	lob domain-containing protein	no
eug563	568	292	551	14	129	13	363	185	309	27	124	28	172.65	286	60	0.322	-1.635	-2.767	0.0056596	0.0284595	0.4048	0.5548	0.4585	0.4585	TRUE	2.1152	Catalyzes xyloglucan endohydrolysis (XEH) and or endotransglycosylation (XET). Cleaves and religates xyloglucan polymers, an essential constituent of the primary cell wall, and thereby participates in cell wall construction of growing tissues	no
eug20719.1	210	204	225	3	53	6	134	129	126	6	51	13	76.55	130	23	0.3	-1.735	-2.767	0.00566393	0.0284661	0.435	0.6618	0.5246	0.5246	TRUE	6.6822	#N/A	no
eug27547	34	287	17	4	7	0	22	182	10	8	7	0	37.91	71	5	0.188	-2.414	-2.765	0.00568624	0.0285402	1.5306	0.8578	1.2285	1.2285	TRUE	4.7169	Bifunctional dihydroflavonol 4-reductase flavanone	no
eug30594	609	562	759	44	196	67	389	356	426	84	189	143	264.52	390	139	0.427	-1.228	-2.764	0.00570688	0.0286133	0.0691	0.5252	0.202	0.202	TRUE	0.8341	serine threonine-protein kinase	no
eug29035	872	859	1171	84	321	90	557	544	657	160	309	193	403.38	586	221	0.442	-1.177	-2.764	0.00571268	0.0286348	0.0573	0.506	0.182	0.182	TRUE	1.3856	Pentatricopeptide repeat-containing protein At3g26782	no
eug27	65	32	56	0	6	0	42	20	31	0	6	0	16.5	31	2	0.194	-2.365	-2.763	0.00573464	0.028722	0.296	1.3615	0.9728	0.9728	TRUE	1.1141	Protein LOW PSII ACCUMULATION 3	no
eug1881	1608	1748	1502	151	539	97	1028	1108	843	287	520	208	665.37	993	338	0.416	-1.264	-2.761	0.00575453	0.0287757	0.1116	0.4917	0.2242	0.2242	TRUE	2.5293	phenylalanine--tRNA ligase, chloroplastic	no
eug22656	184	189	61	0	18	0	118	120	34	0	17	0	48.15	91	6	0.188	-2.414	-2.761	0.00575986	0.0287931	2.1428	0.7752	1.2748	1.2748	TRUE	7.1528	Belongs to the peptidase S10 family	no
eug4417	11148	10319	7083	485	2410	108	7124	6538	3974	923	2323	231	3518.82	5879	1159	0.312	-1.682	-2.759	0.00580366	0.0289677	0.5438	0.4737	0.5185	0.5185	TRUE	4.7716	Belongs to the UDP-glycosyltransferase family	no
eug13932	223	55	56	4	18	3	143	35	31	8	17	6	40.03	70	10	0.277	-1.854	-2.759	0.00580498	0.0289677	0.4939	0.8373	0.6053	0.6053	TRUE	8.3713	BAHD family acyltransferase, clade V	no
eug16210	387	339	370	46	79	50	247	215	208	87	76	107	156.72	223	90	0.461	-1.118	-2.758	0.00582011	0.0290286	0.0078	0.5635	0.1528	0.1528	TRUE	0.2018	transcription factor	no
eug2597	1432	1256	1131	32	320	11	915	796	634	61	308	24	456.39	782	131	0.289	-1.793	-2.757	0.00583562	0.0290656	0.6918	0.5018	0.6192	0.6192	TRUE	4.7494	-	no
eug9332	2729	986	607	4	233	4	1744	625	341	8	225	9	491.67	903	81	0.213	-2.234	-2.755	0.00586069	0.0291334	1.5404	0.4995	1.1404	1.1404	TRUE	1.7436	UBX domain-containing protein	no
eug13150.2	290	12	354	1	26	3	185	8	199	2	25	6	70.82	131	11	0.211	-2.246	-2.755	0.00587058	0.0291703	1.3667	0.6774	1.0944	1.0944	TRUE	5.3344	Belongs to the yippee family	no
eug17421	1454	1098	2473	36	448	34	929	696	1387	68	432	73	597.56	1004	191	0.307	-1.703	-2.754	0.0058865	0.0292186	0.5615	0.4942	0.5371	0.5371	TRUE	1.8898	Associates with the EF-Tu.GDP complex and induces the exchange of GDP to GTP. It remains bound to the aminoacyl-tRNA.EF- Tu.GTP complex up to the GTP hydrolysis stage on the ribosome	no
eug30058	47	67	47	1	8	0	30	42	26	2	8	0	18.08	33	3	0.235	-2.092	-2.754	0.0058883	0.0292199	0.1065	1.2838	0.734	0.734	TRUE	2.2192	#N/A	no
eug28296	5377	3624	2954	4	480	1	3436	2296	1657	8	463	2	1310.35	2463	158	0.183	-2.452	-2.754	0.00589276	0.0292343	2.2326	0.4808	1.4873	1.4873	TRUE	2.8637	L-ascorbate oxidase homolog	no
eug28869	501	394	816	22	161	37	320	250	458	42	155	79	217.3	343	92	0.366	-1.449	-2.754	0.00589612	0.0292433	0.2239	0.5373	0.3279	0.3279	TRUE	0.806	RbcX protein	no
eug29931	67	88	85	2	17	4	43	56	48	4	16	9	29.17	49	10	0.318	-1.652	-2.752	0.00593178	0.0293969	0.02	0.9742	0.41	0.41	TRUE	1.4514	#N/A	no
eug11268	488	615	460	6	122	29	312	390	258	11	118	62	191.78	320	64	0.315	-1.667	-2.751	0.00593642	0.0294122	0.4669	0.5463	0.497	0.497	TRUE	1.5882	Phytosulfokines	no
eug25954	541	438	285	32	121	21	346	278	160	61	117	45	167.6	261	74	0.378	-1.404	-2.751	0.00594704	0.0294416	0.1808	0.5574	0.2973	0.2973	TRUE	0.3609	LRR receptor-like serine threonine-protein kinase	no
eug4375	607	476	301	0	63	1	388	302	169	0	61	2	153.54	286	21	0.196	-2.348	-2.75	0.00595792	0.0294868	2.1066	0.5654	1.2919	1.2919	TRUE	1.936	methyltransferase-like protein 15	no
eug23310	444	597	408	15	133	9	284	378	229	29	128	19	177.82	297	59	0.315	-1.668	-2.75	0.00596164	0.0294868	0.4663	0.5523	0.498	0.498	TRUE	2.5608	Belongs to the cytochrome P450 family	no
eug21784	3962	1673	2126	1	293	1	2532	1060	1193	2	282	2	845.19	1595	95	0.178	-2.488	-2.749	0.00597041	0.0295185	2.3891	0.487	1.559	1.559	TRUE	24.202	Belongs to the OSBP family	no
eug2801	571	440	256	2	63	0	365	279	144	4	61	0	141.97	263	22	0.207	-2.272	-2.749	0.00597938	0.0295551	1.8386	0.5732	1.1799	1.1799	TRUE	1.5492	#N/A	no
eug29699	8035	11726	11112	59	1974	28	5135	7430	6234	112	1903	60	3478.91	6266	692	0.236	-2.084	-2.748	0.00599693	0.0296341	1.2755	0.4738	0.9627	0.9627	TRUE	5.6134	Triose phosphate phosphate translocator	no
eug17127	286	334	397	17	91	35	183	212	223	32	88	75	135.35	206	65	0.4	-1.322	-2.748	0.0059992	0.0296376	0.0846	0.5783	0.247	0.247	TRUE	1.3477	#N/A	no
eug20471	25	29	49	0	3	1	16	18	27	0	3	2	11.15	20	2	0.212	-2.237	-2.745	0.00604271	0.0298056	0	1.7903	0.7269	0.7269	TRUE	0.6222	RNA-binding protein	no
eug27506	781	794	587	58	216	26	499	503	329	110	208	56	284.28	444	125	0.376	-1.413	-2.743	0.00608115	0.0299483	0.2093	0.5213	0.3106	0.3106	TRUE	2.118	hydrolase, alpha beta fold family	no
eug16903	21	26	11	0	0	0	13	16	6	0	0	0	6.01	12	0	0.129	-2.952	-2.743	0.00609662	NA	0.2122	2.9185	1.7396	1.7396	TRUE	0.2191	DNA-dependent RNA polymerase catalyzes the transcription of DNA into RNA using the four ribonucleoside triphosphates as substrates	no
eug25832	308	138	117	17	11	16	197	87	66	32	11	34	71.18	117	26	0.328	-1.609	-2.742	0.00609841	0.0300176	0.3075	0.6763	0.4308	0.4308	TRUE	0.9699	Participates in electron transfer between P700 and the cytochrome b6-f complex in photosystem I	no
eug13711	37	33	8	0	1	0	24	21	4	0	1	0	8.33	16	0	0.144	-2.799	-2.742	0.00610003	0.0300177	0	2.2357	1.3102	1.3102	TRUE	1.4764	membrane protein At1g06890-like	no
eug14320	109	116	55	0	15	1	70	73	31	0	14	2	31.77	58	5	0.229	-2.126	-2.742	0.00610548	0.0300367	0.8304	0.9329	0.886	0.886	TRUE	4.5908	#N/A	no
eug26589	746	299	219	12	99	7	477	189	123	23	95	15	153.71	263	44	0.292	-1.775	-2.742	0.00611377	0.0300539	0.6227	0.5653	0.6015	0.6015	TRUE	1.2384	Alpha-L-arabinofuranosidase	no
eug9784	4459	3105	2921	148	531	488	2850	1967	1639	282	512	1044	1382.25	2152	613	0.377	-1.407	-2.74	0.00615026	0.0301841	0.2448	0.4802	0.3142	0.3142	TRUE	1.5742	IQ-domain	no
eug27043	34	62	100	0	8	0	22	39	56	0	8	0	20.8	39	3	0.199	-2.327	-2.74	0.00615146	0.0301841	0.8165	1.1771	1.0452	1.0452	TRUE	0.8049	RECEPTOR-like protein kinase	no
eug4986	531	489	591	47	178	48	339	310	332	89	172	103	224.08	327	121	0.44	-1.185	-2.739	0.00616164	0.0302262	0.0477	0.5352	0.1866	0.1866	TRUE	1.3744	#N/A	no
eug1519	376	399	612	7	63	51	240	253	343	13	61	109	169.94	279	61	0.329	-1.602	-2.739	0.00616493	0.0302345	0.3824	0.5562	0.4477	0.4477	TRUE	1.2232	protein trichome birefringence-like 19	no
eug12301	232	126	188	0	24	0	148	80	105	0	23	0	59.45	111	8	0.196	-2.349	-2.738	0.00618906	0.0303134	2.2637	0.7172	1.2596	1.2596	TRUE	2.9447	Pentatricopeptide repeat-containing protein	no
eug4474	79	71	21	0	7	1	50	45	12	0	7	2	19.36	36	3	0.217	-2.207	-2.737	0.00619751	0.030339	0.6081	1.23	0.8922	0.8922	TRUE	1.4549	oxygen-evolving enhancer protein	no
eug27052	130	17	29	0	5	0	83	11	16	0	5	0	19.16	37	2	0.169	-2.565	-2.737	0.00619945	0.0303406	1.4236	1.238	1.3248	1.3248	TRUE	4.4924	Homologous-pairing protein 2 homolog	no
eug22769	305	605	514	47	119	52	195	383	288	89	115	111	197	289	105	0.434	-1.205	-2.736	0.00621038	0.0303783	0.0646	0.5443	0.1953	0.1953	TRUE	0.0879	gibberellin receptor	no
eug14006	303	540	509	1	86	4	194	342	286	2	83	9	152.45	274	31	0.243	-2.044	-2.736	0.00621327	0.0303846	1.1557	0.5661	0.9033	0.9033	TRUE	3.3537	Belongs to the peptidase A1 family	no
eug26972.1	327	281	177	2	59	8	209	178	99	4	57	17	94.02	162	26	0.286	-1.805	-2.735	0.006233	0.0304495	0.6206	0.6261	0.624	0.624	TRUE	2.1574	heavy metal-associated domain containing protein, expressed	no
eug22328	208	177	235	9	60	10	133	112	132	17	58	21	78.88	126	32	0.361	-1.47	-2.735	0.00624611	0.030474	0.1609	0.6562	0.3335	0.3335	TRUE	3.5092	serine threonine-protein kinase	no
eug26447	254	158	140	2	38	1	162	100	79	4	37	2	63.92	114	14	0.257	-1.961	-2.734	0.00625679	0.0305016	0.8318	0.6998	0.7747	0.7747	TRUE	3.2208	Belongs to the multicopper oxidase family	no
eug8996	263	606	468	7	72	0	168	384	263	13	69	0	149.55	272	27	0.23	-2.118	-2.732	0.00630416	0.0306699	1.4846	0.568	1.004	1.004	TRUE	1.0108	#N/A	no
eug22843	580	587	723	13	136	2	371	372	406	25	131	4	218.05	383	53	0.267	-1.905	-2.731	0.00631251	0.0307026	0.9056	0.5371	0.7545	0.7545	TRUE	13.6329	WPP domain-interacting tail-anchored protein	no
eug25559.1	262	308	408	29	81	42	167	195	229	55	78	90	135.77	197	74	0.443	-1.174	-2.73	0.00634084	0.0308137	0.0227	0.578	0.1787	0.1787	TRUE	0.2346	Belongs to the ABC transporter superfamily. ABCG family. PDR (TC 3.A.1.205) subfamily	no
eug4024	1704	1361	1376	136	412	40	1089	862	772	259	397	86	577.45	908	247	0.37	-1.436	-2.73	0.00634187	0.0308137	0.2552	0.495	0.3355	0.3355	TRUE	1.2792	Protein of unknown function (DUF4079)	no
eug7079	243	226	633	42	47	31	155	143	355	80	45	66	140.86	218	64	0.383	-1.386	-2.728	0.00637311	0.0309256	0.1713	0.5741	0.2917	0.2917	TRUE	3.4965	Auxin transporter-like protein	no
eug3314	808	684	1034	103	221	118	516	433	580	196	213	253	365.22	510	221	0.484	-1.048	-2.727	0.00638638	0.030982	0.0157	0.5099	0.1376	0.1376	TRUE	0.1395	aldehyde oxidase	no
eug19092	384	502	284	37	104	39	245	318	159	70	100	83	162.82	241	84	0.426	-1.231	-2.726	0.00641176	0.0310819	0.0732	0.56	0.2082	0.2082	TRUE	0.107	Protein NRT1 PTR FAMILY	no
eug17012	2483	1966	3156	359	574	354	1587	1246	1771	683	553	758	1099.47	1535	665	0.484	-1.046	-2.726	0.00641191	0.0310819	0.0255	0.4829	0.1401	0.1401	TRUE	0.235	Belongs to the glycosyl hydrolase 1 family	no
eug20944	78	70	49	2	13	2	50	44	27	4	13	4	23.72	40	7	0.3	-1.735	-2.726	0.00641728	0.0310921	0.1176	1.0902	0.4766	0.4766	TRUE	1.302	Proteinaceous RNase P 1, chloroplastic	no
eug18642	1298	714	709	20	252	35	829	452	398	38	243	75	339.25	560	119	0.327	-1.615	-2.724	0.00644879	0.0312285	0.4542	0.5129	0.4754	0.4754	TRUE	7.0921	transcription factor	no
eug30709	694	444	577	20	173	24	444	281	324	38	167	51	217.45	350	85	0.351	-1.51	-2.722	0.00648393	0.0313745	0.3065	0.5372	0.3861	0.3861	TRUE	4.0583	Peptidyl-prolyl cis-trans isomerase	no
eug10300	553	292	339	8	81	1	353	185	190	15	78	2	137.34	243	32	0.261	-1.938	-2.721	0.00650703	0.0314701	0.9563	0.5767	0.7943	0.7943	TRUE	11.2218	diacylglycerol O-acyltransferase	no
eug11686	98	79	98	1	16	0	63	50	55	2	15	0	30.83	56	6	0.241	-2.052	-2.72	0.0065238	0.0315081	0.6806	0.947	0.8306	0.8306	TRUE	5.0324	ATP-dependent zinc metalloprotease	no
eug630	361	214	318	11	84	8	231	136	178	21	81	17	110.62	182	40	0.334	-1.582	-2.719	0.0065444	0.0315941	0.3412	0.6026	0.4352	0.4352	TRUE	1.2657	Aux IAA proteins are short-lived transcriptional factors that function as repressors of early auxin response genes at low auxin concentrations	no
eug9534	259	296	220	11	75	17	166	188	123	21	72	36	101.02	159	43	0.372	-1.425	-2.719	0.00655474	0.0316279	0.1627	0.6153	0.3155	0.3155	TRUE	1.5881	centromere protein	no
eug10437	900	761	861	105	267	58	575	482	483	200	257	124	353.6	513	194	0.445	-1.169	-2.718	0.00656093	0.0316496	0.0596	0.5112	0.1866	0.1866	TRUE	0.7655	Antitermination NusB domain-containing protein	no
eug13916	6177	5189	4349	380	1687	204	3947	3288	2440	723	1626	437	2076.79	3225	929	0.381	-1.392	-2.718	0.00656675	0.0316615	0.25	0.4766	0.3133	0.3133	TRUE	1.0263	transcription factor	no
eug29925	21	40	5	0	0	0	13	25	3	0	0	0	6.93	14	0	0.128	-2.964	-2.717	0.00659274	0.0317787	1.2064	2.5942	2.0146	2.0146	TRUE	0.055	Belongs to the NPH3 family	no
eug4941	2117	1063	1496	16	385	23	1353	674	839	30	371	49	552.74	955	150	0.283	-1.819	-2.716	0.00660886	0.0318401	0.8465	0.4962	0.6861	0.6861	TRUE	4.2975	#N/A	no
eug1913	59	46	39	0	6	0	38	29	22	0	6	0	15.75	30	2	0.204	-2.291	-2.715	0.00662407	0.0318971	0.1347	1.404	0.9666	0.9666	TRUE	1.5889	Chloroplastic group IIA intron splicing facilitator CRS1	no
eug19318	86	78	116	0	16	1	55	49	65	0	15	2	31.17	56	6	0.241	-2.051	-2.715	0.00663279	0.0319309	0.7049	0.9418	0.8384	0.8384	TRUE	4.9212	Belongs to the protein kinase superfamily. Ser Thr protein kinase family	no
eug6227	90	24	44	1	5	3	58	15	25	2	5	6	18.42	33	4	0.263	-1.926	-2.714	0.00664475	0.031971	0.3086	1.2685	0.6234	0.6234	TRUE	0.4413	Wiskott-Aldrich syndrome protein family member	no
eug3602	274	178	151	11	55	8	175	113	85	21	53	17	77.28	124	30	0.354	-1.498	-2.713	0.00666607	0.0320584	0.2121	0.66	0.3634	0.3634	TRUE	0.7358	Myb-related protein	no
eug16985	299	72	24	10	4	1	191	46	13	19	4	2	45.86	83	8	0.228	-2.136	-2.713	0.00667204	0.0320751	1.1096	0.7905	0.9888	0.9888	TRUE	0.6328	GPI ethanolamine phosphate transferase	no
eug22928	60	45	65	0	6	4	38	29	36	0	6	9	19.61	34	5	0.267	-1.904	-2.713	0.00667296	0.0320751	0.0057	1.2202	0.6149	0.6149	TRUE	0.7613	#N/A	no
eug21959	1921	1928	1243	80	510	42	1228	1222	697	152	492	90	646.71	1049	245	0.343	-1.545	-2.712	0.0066886	0.0321339	0.3916	0.4923	0.4266	0.4266	TRUE	8.7084	APO protein	no
eug3317	99	30	69	0	3	5	63	19	39	0	3	11	22.43	40	5	0.237	-2.078	-2.712	0.00669442	0.0321505	0.5142	1.1258	0.8194	0.8194	TRUE	0.3301	mizu-kussei	no
eug19537	952	430	241	5	118	15	608	272	135	10	114	32	195.23	338	52	0.281	-1.833	-2.712	0.00669658	0.0321505	0.8022	0.5449	0.6944	0.6944	TRUE	0.5244	Pentatricopeptide repeat-containing protein	no
eug24788	46	417	15	1	6	8	29	264	8	2	6	17	54.47	100	8	0.208	-2.266	-2.712	0.00669716	0.0321505	1.4614	0.7398	1.1863	1.1863	TRUE	3.4059	clip-associated	no
eug9022	648	1238	717	96	169	16	414	784	402	183	163	34	330.09	533	127	0.346	-1.533	-2.711	0.00670074	0.0321595	0.3583	0.5141	0.4136	0.4136	TRUE	3.4556	regulation of multicellular organismal development	no
eug24863	23	17	27	0	1	0	15	11	15	0	1	0	6.93	14	0	0.158	-2.661	-2.71	0.00673622	0.0322886	0	2.5936	1.1088	1.1088	TRUE	0.1803	homeobox-leucine zipper protein	no
eug18625	45	15	6	0	0	0	29	10	3	0	0	0	6.94	14	0	0.129	-2.951	-2.709	0.00674804	0.0323206	1.2652	2.5912	2.0341	2.0341	TRUE	0.288	Structural maintenance of chromosomes protein	no
eug697	109	265	3593	56	108	24	70	168	2016	107	104	51	419.2	751	87	0.246	-2.023	-2.707	0.00678165	0.0324569	1.2036	0.5047	0.9367	0.9367	TRUE	9.6274	Pentatricopeptide repeat-containing protein	no
eug10957	88	48	2	0	2	0	56	30	1	0	2	0	14.95	29	1	0.142	-2.816	-2.704	0.00684754	0.032681	2.002	1.4542	1.7298	1.7298	TRUE	0.1213	Belongs to the cytochrome P450 family	no
eug10843.1	148	78	115	0	16	0	95	49	65	0	15	0	37.32	70	5	0.209	-2.261	-2.704	0.00685496	0.0327081	1.6945	0.8639	1.15	1.15	TRUE	2.8729	#N/A	no
eug25870	728	878	1198	135	202	37	465	556	672	257	195	79	370.72	564	177	0.4	-1.322	-2.701	0.00691428	0.032938	0.1582	0.5093	0.2709	0.2709	TRUE	0.8492	tesmin tso1-like cxc	no
eug22773	323	222	377	25	93	24	206	141	211	48	90	51	124.52	186	63	0.419	-1.256	-2.7	0.00693543	0.0330085	0.0712	0.5878	0.2238	0.2238	TRUE	1.2673	belongs to the protein kinase superfamily	no
eug6195	1949	395	66	14	76	41	1246	250	37	27	73	88	286.75	511	63	0.253	-1.984	-2.699	0.00694674	0.0330456	1.1213	0.5209	0.8938	0.8938	TRUE	0.6884	ammonium transporter	no
eug826	406	198	146	2	50	12	259	125	82	4	48	26	90.75	155	26	0.294	-1.765	-2.698	0.00697556	0.0331335	0.6087	0.6318	0.6178	0.6178	TRUE	0.5688	Belongs to the adaptor complexes medium subunit family	no
eug8306	429	302	493	6	70	0	274	191	277	11	67	0	136.83	247	26	0.239	-2.063	-2.697	0.006994	0.0331951	1.4394	0.5771	0.9851	0.9851	TRUE	11.9179	Peptidase, trypsin-like serine and cysteine proteases	no
eug11718	135	95	135	7	29	2	86	60	76	13	28	4	44.63	74	15	0.329	-1.606	-2.696	0.0070235	0.0332681	0.1865	0.7994	0.4379	0.4379	TRUE	1.7405	heparanase-like protein	no
eug857	109	68	76	7	3	7	70	43	43	13	3	15	31.09	52	10	0.313	-1.676	-2.693	0.00707112	0.0334348	0.1876	0.9429	0.4749	0.4749	TRUE	1.7352	Protein of unknown function (DUF2921)	no
eug23868	80	101	84	6	16	9	51	64	47	11	15	19	34.72	54	15	0.379	-1.399	-2.693	0.00708476	0.0334909	0	0.8935	0.2703	0.2703	TRUE	0.2436	B2 protein-like	no
eug1672	845	587	410	10	139	3	540	372	230	19	134	6	216.9	381	53	0.271	-1.883	-2.692	0.00709205	0.0335086	0.9255	0.5374	0.7756	0.7756	TRUE	0.9698	-	no
eug15182	329	261	165	9	69	7	210	165	93	17	67	15	94.47	156	33	0.331	-1.597	-2.692	0.00710893	0.0335715	0.3706	0.6254	0.462	0.462	TRUE	0.8193	Protein TIC 62, chloroplastic	no
eug15942	225	103	182	0	23	0	144	65	102	0	22	0	55.55	104	7	0.204	-2.291	-2.691	0.00711428	0.0335884	2.2499	0.7345	1.2717	1.2717	TRUE	1.4095	rhodanese-like domain-containing protein	no
eug27544	176	182	139	2	31	14	112	115	78	4	30	30	61.57	102	21	0.327	-1.614	-2.691	0.00711826	0.0335988	0.2762	0.7086	0.4629	0.4629	TRUE	1.8839	#N/A	no
eug14809	266	844	421	9	98	1	170	535	236	17	94	2	175.78	314	38	0.254	-1.977	-2.69	0.00713553	0.0336466	1.1361	0.5533	0.8895	0.8895	TRUE	2.6747	radialis-like	no
eug27251	33	33	3	0	0	0	21	21	2	0	0	0	7.28	15	0	0.131	-2.933	-2.689	0.00715982	0.0337358	1.6824	2.4915	2.1579	2.1579	TRUE	3.7449	Belongs to the major facilitator superfamily. Sugar transporter (TC 2.A.1.1) family	no
eug877	398	489	434	27	143	21	254	310	243	51	138	45	173.63	269	78	0.386	-1.373	-2.689	0.00717436	0.0337537	0.1774	0.5543	0.3009	0.3009	TRUE	4.2396	Geranylgeranyl diphosphate reductase	no
eug27772	497	350	405	5	103	22	318	222	227	10	99	47	153.74	256	52	0.324	-1.627	-2.687	0.00721855	0.0338855	0.4649	0.5653	0.5033	0.5033	TRUE	2.3411	#N/A	no
eug167	450	407	636	38	159	24	288	258	357	72	153	51	196.53	301	92	0.398	-1.33	-2.686	0.00722445	0.0339047	0.1493	0.5444	0.2757	0.2757	TRUE	3.1776	Pentatricopeptide repeat-containing protein	no
eug30131	295	117	201	4	47	2	189	74	113	8	45	4	72.1	125	19	0.286	-1.808	-2.686	0.00722827	0.0339142	0.6604	0.6737	0.6657	0.6657	TRUE	1.1222	Methyltransferase domain	no
eug8434	23	23	21	0	0	1	15	15	12	0	0	2	7.2	14	1	0.163	-2.617	-2.686	0.00723137	0.0339203	0	2.5143	1.1208	1.1208	TRUE	0.6807	RNA-binding protein	no
eug25498	320	961	719	6	151	26	204	609	403	11	146	56	238.23	405	71	0.301	-1.732	-2.685	0.00724861	0.0339706	0.6665	0.5313	0.6151	0.6151	TRUE	0.2914	Protein of unknown function (DUF1517)	no
eug8684	131	18	0	0	0	0	84	11	0	0	0	0	15.85	32	0	0.116	-3.107	-2.685	0.00726145	0.0340191	10	1.398	3.5756	3.5756	TRUE	0.9965	#N/A	no
eug25461	28	24	7	0	0	0	18	15	4	0	0	0	6.17	12	0	0.137	-2.868	-2.684	0.00726994	NA	0.6113	2.8548	1.9024	1.9024	TRUE	0.6475	#N/A	no
eug8161	46	21	45	1	3	2	29	13	25	2	3	4	12.84	22	3	0.263	-1.925	-2.684	0.00727487	0.0340735	0	1.6162	0.5758	0.5758	TRUE	0.3893	glycine-rich protein	no
eug5311.2	94	81	89	0	10	7	60	51	50	0	10	15	30.99	54	8	0.282	-1.828	-2.684	0.00728198	0.0340785	0.0003	0.9445	0.631	0.631	TRUE	1.277	Cell division protein ftsZ	no
eug11906	735	391	823	57	159	78	470	248	462	108	153	167	267.97	393	143	0.436	-1.199	-2.683	0.00728859	0.0340785	0.0814	0.5245	0.2066	0.2066	TRUE	1.2312	Auxin-induced protein 6B-like	no
eug25216	747	462	1137	62	146	103	477	293	638	118	141	220	314.51	469	160	0.419	-1.255	-2.683	0.00729055	0.0340792	0.1182	0.5164	0.237	0.237	TRUE	0.1003	#N/A	no
eug20609	173	233	172	7	55	8	111	148	96	13	53	17	73.02	118	28	0.35	-1.514	-2.683	0.00729852	0.034108	0.2343	0.6711	0.3898	0.3898	TRUE	3.2323	Belongs to the protein kinase superfamily. Ser Thr protein kinase family	no
eug7608	341	256	246	8	77	5	218	162	138	15	74	11	103.05	173	33	0.318	-1.652	-2.683	0.00730305	0.0341207	0.4666	0.6124	0.5216	0.5216	TRUE	4.2448	-	no
eug18622	86	72	87	0	12	0	55	46	49	0	12	0	26.83	50	4	0.218	-2.197	-2.682	0.00731135	0.0341426	1.1217	1.0183	1.0519	1.0519	TRUE	5.0882	Ribosomal protein S1-like RNA-binding domain	no
eug19347	11	43	114	0	5	1	7	27	64	0	5	2	17.53	33	2	0.207	-2.271	-2.682	0.00731897	0.0341606	0.8494	1.3092	1.0428	1.0428	TRUE	0.1445	#N/A	no
eug2957	96	175	285	4	5	20	61	111	160	8	5	43	64.56	111	19	0.29	-1.787	-2.682	0.00732065	0.0341606	0.608	0.6976	0.6421	0.6421	TRUE	0.5241	Belongs to the glycosyltransferase 2 family	no
eug704	845	231	182	43	30	24	540	146	102	82	29	51	158.42	263	54	0.323	-1.629	-2.682	0.00732165	0.0341606	0.4797	0.5625	0.5086	0.5086	TRUE	2.6849	-	no
eug5840	519	663	540	8	117	1	332	420	303	15	113	2	197.47	352	43	0.257	-1.958	-2.681	0.00733619	0.0341908	1.1334	0.5441	0.8813	0.8813	TRUE	15.3287	#N/A	no
eug28160	629	1269	810	19	231	9	402	804	454	36	223	19	323.09	553	93	0.296	-1.758	-2.68	0.00735351	0.034263	0.7342	0.5151	0.6512	0.6512	TRUE	12.0357	Pentatricopeptide repeat-containing protein	no
eug23657	10	64	12	1	0	0	6	41	7	2	0	0	9.26	18	1	0.151	-2.731	-2.679	0.00738122	0.0343655	1.032	2.0587	1.4995	1.4995	TRUE	7.9762	Protein ENHANCED DISEASE RESISTANCE 2-like	no
eug11566.1	405	471	385	66	105	34	259	298	216	126	101	73	178.79	258	100	0.453	-1.142	-2.679	0.00738334	0.0343655	0.0304	0.5519	0.178	0.178	TRUE	0.228	Belongs to the peptidase C1 family	no
eug30079	214	96	168	2	36	7	137	61	94	4	35	15	57.55	97	18	0.311	-1.684	-2.679	0.00738462	0.0343655	0.4117	0.7253	0.5342	0.5342	TRUE	0.4695	Lil3 protein	no
eug666	65	49	332	0	16	0	42	31	186	0	15	0	45.71	86	5	0.192	-2.379	-2.679	0.00738891	0.0343708	2.4146	0.7916	1.4254	1.4254	TRUE	5.4665	Oxysterol-binding protein-related protein	no
eug7881	327	61	54	3	20	0	209	39	30	6	19	0	50.48	93	8	0.226	-2.143	-2.679	0.0073894	0.0343708	1.3589	0.7611	1.0705	1.0705	TRUE	12.6107	Pentatricopeptide repeat-containing protein	no
eug1174	182	127	34	0	17	2	116	80	19	0	16	4	39.42	72	7	0.234	-2.097	-2.678	0.00739734	0.0343993	1.1154	0.843	0.9818	0.9818	TRUE	0.3884	Endonuclease that specifically degrades the RNA of RNA- DNA hybrids	no
eug24820	356	349	397	47	115	31	228	221	223	89	111	66	156.33	224	89	0.462	-1.115	-2.678	0.00740647	0.0344285	0	0.5637	0.1655	0.1655	TRUE	0.464	Photosystem I reaction center subunit	no
eug14767	168	38	4	1	5	1	107	24	2	2	5	2	23.76	44	3	0.198	-2.333	-2.678	0.00740807	0.0344285	1.2938	1.0891	1.2227	1.2227	TRUE	0.4396	glycerol-3-phosphate	no
eug14884	239	253	193	23	66	13	153	160	108	44	64	28	92.75	140	45	0.409	-1.29	-2.677	0.00742004	0.0344623	0.0695	0.6283	0.2441	0.2441	TRUE	0.9249	reductase	no
eug24505	2344	1692	1291	249	422	90	1498	1072	724	474	407	193	727.89	1098	358	0.41	-1.287	-2.677	0.00742341	0.0344695	0.1578	0.4898	0.2603	0.2603	TRUE	0.1684	Tubulin is the major constituent of microtubules. It binds two moles of GTP, one at an exchangeable site on the beta chain and one at a non-exchangeable site on the alpha chain	no
eug24044	2575	2994	1733	318	304	31	1646	1897	972	605	293	66	913.18	1505	321	0.331	-1.597	-2.677	0.00743208	0.0345012	0.5018	0.4857	0.4959	0.4959	TRUE	1.8212	Magnesium transporter CorA-like family protein	no
eug2886	112	25	32	2	6	0	72	16	18	4	6	0	19.16	35	3	0.231	-2.117	-2.676	0.00744496	0.0345355	0.6359	1.2379	0.8891	0.8891	TRUE	6.9398	cytochrome P450	no
eug19139	34	14	10	0	0	0	22	9	6	0	0	0	6.03	12	0	0.139	-2.846	-2.676	0.00745166	NA	0.5297	2.9088	1.8851	1.8851	TRUE	0.4976	-	no
eug17672	35	20	6	0	0	0	22	13	3	0	0	0	6.4	13	0	0.137	-2.865	-2.674	0.00748812	0.0346845	0.9059	2.7692	1.9827	1.9827	TRUE	0.0501	AP2-like ethylene-responsive transcription factor	no
eug6930	598	521	651	34	117	2	382	330	365	65	113	4	209.87	359	61	0.297	-1.75	-2.674	0.0075001	0.0347145	0.7189	0.5397	0.6439	0.6439	TRUE	2.3512	Belongs to the argonaute family	no
eug4278	244	159	101	18	32	11	156	101	57	34	31	24	66.99	105	30	0.381	-1.394	-2.673	0.0075181	0.0347806	0.1404	0.6893	0.3025	0.3025	TRUE	0.1043	fructose-bisphosphate aldolase	no
eug7715	821	700	872	73	273	50	525	444	489	139	263	107	327.74	486	170	0.427	-1.226	-2.673	0.00752236	0.0347841	0.1006	0.5145	0.2246	0.2246	TRUE	2.5107	#N/A	no
eug6452	1992	1946	1062	221	83	127	1273	1233	596	420	80	272	645.66	1034	257	0.356	-1.49	-2.672	0.00754147	0.034846	0.3578	0.4923	0.4039	0.4039	TRUE	1.6353	LRR receptor-like serine threonine-protein kinase	no
eug3220	135	179	227	9	44	2	86	113	127	17	42	4	65.14	109	21	0.322	-1.636	-2.67	0.00758443	0.0349923	0.3661	0.6955	0.5012	0.5012	TRUE	3.0156	Filament-like plant protein	no
eug712	431	259	280	16	81	34	275	164	157	30	78	73	129.65	199	60	0.396	-1.338	-2.67	0.00758592	0.0349923	0.1329	0.5831	0.2813	0.2813	TRUE	1.2858	#N/A	no
eug8616	493	289	536	14	115	5	315	183	301	27	111	11	157.84	266	50	0.312	-1.68	-2.67	0.00758613	0.0349923	0.5727	0.5628	0.5689	0.5689	TRUE	9.7312	Acetyltransferase (GNAT) family	no
eug30568	480	386	628	41	159	47	307	245	352	78	153	101	205.91	301	111	0.44	-1.183	-2.669	0.00759791	0.0350381	0.0633	0.541	0.2005	0.2005	TRUE	0.5489	Transcriptional activator	no
eug410	567	441	596	47	169	60	362	279	334	89	163	128	226.14	325	127	0.456	-1.132	-2.669	0.00760121	0.0350413	0.0394	0.5346	0.1777	0.1777	TRUE	0.6115	PAM68-like	no
eug28163	819	1035	682	72	207	13	523	656	383	137	200	28	321.02	521	122	0.346	-1.53	-2.669	0.00760268	0.0350413	0.3908	0.5154	0.4357	0.4357	TRUE	0.6077	-	no
eug18072	36	44	29	0	4	0	23	28	16	0	4	0	11.83	22	1	0.203	-2.302	-2.667	0.00766337	0.0352796	0.0596	1.7133	0.9602	0.9602	TRUE	1.3946	Glycosyltransferase	no
eug26987	307	245	215	7	69	4	196	155	121	13	67	9	93.41	157	30	0.315	-1.665	-2.665	0.0076902	0.0353887	0.4951	0.6271	0.5457	0.5457	TRUE	1.9446	Photosystem II reaction center W protein	no
eug21830	2055	705	6	7	0	29	1313	447	3	13	0	62	306.45	588	25	0.166	-2.587	-2.665	0.00769824	0.0354055	3.6085	0.5176	2.0756	2.0756	TRUE	0.188	Ring finger and transmembrane domain-containing protein	no
eug2978	451	252	345	1	73	10	288	160	194	2	70	21	122.52	214	31	0.28	-1.836	-2.665	0.0077098	0.0354326	0.8557	0.5897	0.7409	0.7409	TRUE	3.2955	Squamosa promoter-binding-like protein	no
eug28367	326	299	486	25	117	18	208	189	273	48	113	39	144.88	223	67	0.393	-1.349	-2.664	0.00771165	0.0354326	0.1579	0.5711	0.2923	0.2923	TRUE	3.4225	-	no
eug18668	118	119	111	3	29	7	75	75	62	6	28	15	43.62	71	16	0.347	-1.526	-2.663	0.00773528	0.0355152	0.1131	0.807	0.3897	0.3897	TRUE	1.6015	DnaJ molecular chaperone homology domain	no
eug22022	3320	1831	995	94	555	46	2122	1160	558	179	535	98	775.38	1280	271	0.331	-1.597	-2.662	0.00775754	0.0355914	0.5151	0.4885	0.5056	0.5056	TRUE	0.2899	Dynamin family	no
eug14418	371	117	577	16	66	29	237	74	324	30	64	62	131.84	212	52	0.355	-1.492	-2.661	0.00778063	0.03568	0.3077	0.5812	0.398	0.398	TRUE	0.1807	Belongs to the peptidase M16 family	no
eug19020	1322	1876	1156	17	311	4	845	1189	649	32	300	9	503.78	894	114	0.262	-1.933	-2.66	0.00780393	0.0357437	1.1479	0.4988	0.8896	0.8896	TRUE	3.1741	Subtilisin-like protease	no
eug29601	52	32	4	0	0	1	33	20	2	0	0	2	9.65	18	1	0.152	-2.72	-2.66	0.00780399	0.0357437	1.2293	1.9952	1.5885	1.5885	TRUE	0.3482	Belongs to the glycosyl hydrolase 31 family	no
eug2053	4021	3208	7296	200	1448	121	2570	2033	4093	380	1396	259	1788.43	2899	678	0.347	-1.527	-2.66	0.00782046	0.035793	0.4274	0.4778	0.445	0.445	TRUE	2.2688	Glyoxylate succinic semialdehyde reductase 2	no
eug27458	1550	1697	1153	13	364	16	991	1075	647	25	351	34	520.41	904	137	0.283	-1.819	-2.659	0.00782786	0.035813	0.9011	0.4978	0.7468	0.7468	TRUE	15.5404	Belongs to the peptidase S10 family	no
eug19699	840	568	1219	54	253	21	537	360	684	103	244	45	328.68	527	131	0.357	-1.484	-2.659	0.00782965	0.035813	0.3477	0.5143	0.4026	0.4026	TRUE	0.686	Belongs to the Glu Leu Phe Val dehydrogenases family	no
eug18880	154	110	149	2	31	1	98	70	84	4	30	2	47.92	84	12	0.282	-1.827	-2.659	0.00783054	0.035813	0.6313	0.7767	0.695	0.695	TRUE	3.5913	Belongs to the EF-1-beta EF-1-delta family	no
eug26943	314	337	190	5	72	4	201	214	107	10	69	9	101.38	174	29	0.3	-1.736	-2.659	0.00784307	0.0358443	0.6359	0.6148	0.6277	0.6277	TRUE	9.751	-	no
eug15440	1384	2330	818	16	318	5	884	1476	459	30	307	11	527.89	940	116	0.259	-1.951	-2.659	0.00784603	0.035847	1.1428	0.4974	0.9174	0.9174	TRUE	0.7585	belongs to the protein kinase superfamily	no
eug17767	140	202	56	0	10	10	89	128	31	0	10	21	46.65	83	10	0.258	-1.953	-2.658	0.00784938	0.035847	0.909	0.7851	0.8443	0.8443	TRUE	0.2568	Pentatricopeptide repeat-containing protein	no
eug3144	389	154	398	41	55	19	249	98	223	78	53	41	123.52	190	57	0.394	-1.344	-2.657	0.00788168	0.0359771	0.1562	0.5887	0.2895	0.2895	TRUE	1.0934	#N/A	no
eug27543	37	45	53	2	7	2	24	29	30	4	7	4	16.12	28	5	0.313	-1.678	-2.657	0.00788889	0.0360013	0	1.3827	0.4282	0.4282	TRUE	0.2459	leucine-rich repeat receptor-like serine threonine-protein kinase	no
eug23679.1	409	330	472	35	133	26	261	209	265	67	128	56	164.28	245	84	0.423	-1.241	-2.655	0.0079297	0.0361613	0.0877	0.5592	0.2315	0.2315	TRUE	2.1225	Photosystem II stability assembly factor HCF136	no
eug3496	463	32	4	3	12	2	296	20	2	6	12	4	56.66	106	7	0.201	-2.312	-2.654	0.00795311	0.0362593	1.811	0.7293	1.4069	1.4069	TRUE	6.1486	Zeaxanthin epoxidase	no
eug1595	548	413	1277	4	140	2	350	262	716	8	135	4	245.85	443	49	0.248	-2.014	-2.654	0.00796088	0.0362859	1.3352	0.5294	1.0043	1.0043	TRUE	4.0935	plastid-lipid-associated protein 4	no
eug21896	57	64	107	6	15	3	36	41	60	11	14	6	28.22	46	10	0.353	-1.503	-2.65	0.00803978	0.036571	0.0543	0.9912	0.3504	0.3504	TRUE	0.7106	phosphoribosylamine--glycine ligase	no
eug9605	124	90	358	1	29	11	79	57	201	2	28	24	65.08	112	18	0.291	-1.779	-2.65	0.0080409	0.036571	0.6472	0.6957	0.6675	0.6675	TRUE	1.0225	#N/A	no
eug30121	16	13	25	0	0	0	10	8	14	0	0	0	5.41	11	0	0.147	-2.765	-2.65	0.00804664	NA	0	3.1882	1.7706	1.7706	TRUE	0.2303	axial regulator YABBY	no
eug12822.1	399	595	349	3	100	3	255	377	196	6	96	6	156.05	276	36	0.268	-1.898	-2.65	0.00805664	0.0366162	1.033	0.5639	0.8428	0.8428	TRUE	3.2699	Histone H1	no
eug3962	548	656	316	65	122	35	350	416	177	124	118	75	209.88	314	106	0.418	-1.258	-2.649	0.00806673	0.0366532	0.1212	0.5397	0.2454	0.2454	TRUE	0.3654	Pentatricopeptide repeat-containing protein	no
eug2030	47	33	11	0	2	0	30	21	6	0	2	0	9.84	19	1	0.173	-2.53	-2.647	0.00812411	0.0368725	0.5365	1.9654	1.2089	1.2089	TRUE	0.3176	Belongs to the tetraspanin (TM4SF) family	no
eug28032.1	3774	2852	4236	102	923	24	2412	1807	2376	194	890	51	1288.4	2198	378	0.302	-1.729	-2.646	0.0081533	0.0369575	0.767	0.481	0.6597	0.6597	TRUE	16.0812	30S ribosomal protein 3	no
eug14206	480	295	348	2	83	16	307	187	195	4	80	34	134.49	230	39	0.303	-1.724	-2.646	0.0081558	0.0369591	0.6742	0.579	0.6352	0.6352	TRUE	3.3116	#N/A	no
eug22470	217	141	247	5	44	19	139	89	139	10	42	41	76.53	122	31	0.362	-1.465	-2.645	0.00815813	0.0369591	0.1964	0.6619	0.3725	0.3725	TRUE	1.7197	RING-H2 finger protein	no
eug27817	105	134	573	13	49	3	67	85	321	25	47	6	91.97	158	26	0.299	-1.743	-2.643	0.00822124	0.0371939	0.6603	0.6296	0.6489	0.6489	TRUE	5.485	Belongs to the ABC transporter superfamily. ABCG family. PDR (TC 3.A.1.205) subfamily	no
eug15475	145	168	131	22	20	5	93	106	73	42	19	11	57.4	91	24	0.368	-1.441	-2.642	0.00823147	0.0372266	0.1151	0.726	0.3457	0.3457	TRUE	1.1198	Belongs to the glycosyl hydrolase 17 family	no
eug11698	1224	1218	387	133	88	33	782	772	217	253	85	71	363.25	590	136	0.345	-1.533	-2.642	0.00824266	0.0372639	0.4207	0.5101	0.4566	0.4566	TRUE	5.105	Pseudouridine synthase	no
eug3355	77	39	89	0	9	4	49	25	50	0	9	9	23.51	41	6	0.277	-1.85	-2.641	0.00826229	0.0373258	0.2052	1.0956	0.6707	0.6707	TRUE	1.0906	cytochrome P450	no
eug23543	2606	1969	2034	268	547	61	1665	1248	1141	510	527	131	870.28	1351	389	0.386	-1.373	-2.639	0.00830954	0.0375213	0.2532	0.4865	0.3306	0.3306	TRUE	3.6187	Protein of unknown function (DUF1677)	no
eug1489	540	247	0	0	13	2	345	157	0	0	13	4	86.4	167	6	0.16	-2.648	-2.639	0.00831366	0.0375309	4.664	0.6399	2.298	2.298	TRUE	0.0833	N-acetyltransferase	no
eug18186	101	121	77	0	15	0	65	77	43	0	14	0	33.14	62	5	0.223	-2.166	-2.637	0.00837303	0.0377267	1.5728	0.9137	1.1399	1.1399	TRUE	3.2191	DNA ligase	no
eug20872	461	342	579	18	130	7	295	217	325	34	125	15	168.44	279	58	0.332	-1.589	-2.635	0.00841757	0.037864	0.476	0.5569	0.5061	0.5061	TRUE	6.534	COP1-interacting protein 7	no
eug18442	374	140	97	19	34	9	239	89	54	36	33	19	78.38	127	29	0.347	-1.527	-2.635	0.0084248	0.0378818	0.3228	0.6573	0.4314	0.4314	TRUE	0.7529	#N/A	no
eug468	768	596	385	25	180	25	491	378	216	48	174	54	226.5	362	92	0.364	-1.46	-2.635	0.00842554	0.0378818	0.3194	0.5345	0.3929	0.3929	TRUE	0.5853	#N/A	no
eug6333	218	172	119	14	27	21	139	109	67	27	26	45	68.78	105	33	0.399	-1.325	-2.633	0.00845102	0.0379692	0.0985	0.6836	0.273	0.273	TRUE	0.1287	amidase C869.01	no
eug5500	2846	1831	1816	6	382	3	1819	1160	1019	11	368	6	730.63	1333	128	0.235	-2.089	-2.632	0.00848454	0.0380744	1.6423	0.4897	1.1719	1.1719	TRUE	15.6938	Belongs to the TRAFAC class myosin-kinesin ATPase superfamily. Kinesin family	no
eug20335	1696	970	1058	128	310	29	1084	615	594	243	299	62	482.73	764	201	0.37	-1.434	-2.631	0.00850532	0.0381586	0.3154	0.5	0.3789	0.3789	TRUE	3.5137	glycosylase	no
eug18504	683	631	476	17	165	7	436	400	267	32	159	15	218.28	368	69	0.316	-1.661	-2.631	0.00851338	0.038179	0.6187	0.537	0.5881	0.5881	TRUE	9.601	HMG-Y-related protein	no
eug5643	380	270	606	11	106	33	243	171	340	21	102	71	157.94	251	65	0.366	-1.449	-2.629	0.00856418	0.0383679	0.2853	0.5628	0.3828	0.3828	TRUE	0.3813	Encoded by	no
eug2146	369	295	301	6	83	23	236	187	169	11	80	49	122.04	197	47	0.353	-1.5	-2.629	0.00857571	0.0384104	0.3224	0.5902	0.4226	0.4226	TRUE	1.3405	Belongs to the short-chain dehydrogenases reductases (SDR) family	no
eug10003	1510	1303	1257	23	401	41	965	826	705	44	387	88	502.3	832	173	0.331	-1.595	-2.626	0.00863335	0.0385952	0.5462	0.4989	0.5293	0.5293	TRUE	4.7544	Belongs to the protein kinase superfamily. Ser Thr protein kinase family	no
eug12684	55	33	37	0	5	2	35	21	21	0	5	4	14.32	26	3	0.262	-1.93	-2.625	0.00865498	0.0386827	0.0767	1.4975	0.6844	0.6844	TRUE	0.8012	Belongs to the expansin family	no
eug3623	242	98	129	11	24	17	155	62	72	21	23	36	61.59	96	27	0.379	-1.401	-2.625	0.00865777	0.0386855	0.1593	0.7085	0.3259	0.3259	TRUE	2.9059	Belongs to the GST superfamily	no
eug27552	106	31	9	0	4	0	68	20	5	0	4	0	16.05	31	1	0.182	-2.456	-2.625	0.00865972	0.0386855	1.4589	1.3868	1.4236	1.4236	TRUE	0.5557	#N/A	no
eug7809	171	121	103	3	34	5	109	77	58	6	33	11	48.82	81	17	0.332	-1.593	-2.624	0.008679	0.0387441	0.3056	0.7711	0.4813	0.4813	TRUE	1.0999	Universal stress protein A-like protein	no
eug4892	416	398	301	10	109	22	266	252	169	19	105	47	143.01	229	57	0.362	-1.465	-2.623	0.00872156	0.0388928	0.3056	0.5725	0.3984	0.3984	TRUE	3.0308	Belongs to the enoyl-CoA hydratase isomerase family	no
eug14082	243	370	460	17	111	21	155	234	258	32	107	45	138.68	216	61	0.387	-1.371	-2.622	0.00873018	0.0388989	0.199	0.5757	0.3235	0.3235	TRUE	3.0883	Magnesium transporter MRS2-I-like	no
eug12522	23	15	97	2	0	1	15	10	54	4	0	2	14.09	26	2	0.205	-2.289	-2.622	0.00874094	0.0389376	0.8187	1.514	1.1178	1.1178	TRUE	1.9098	Phytoene synthase	yes
eug18609	158	147	202	3	44	9	101	93	113	6	42	19	62.47	102	22	0.343	-1.543	-2.621	0.00875715	0.0389822	0.2797	0.7052	0.448	0.448	TRUE	2.4606	#N/A	no
eug30277	79	52	73	0	12	2	50	33	41	0	12	4	23.37	41	5	0.274	-1.866	-2.621	0.00876261	0.0389974	0.2231	1.0994	0.714	0.714	TRUE	1.435	high mobility group	no
eug22740	330	81	151	0	31	4	211	51	85	0	30	9	64.23	116	13	0.254	-1.979	-2.621	0.00877669	0.0390416	1.2365	0.6987	0.9621	0.9621	TRUE	1.0814	-	no
eug23623	30	62	148	0	10	0	19	39	83	0	10	0	25.19	47	3	0.215	-2.221	-2.62	0.0087828	0.0390502	1.4577	1.054	1.2116	1.2116	TRUE	0.8737	Pectate lyase	no
eug3549.1	1847	1535	1444	33	405	9	1180	973	810	63	390	19	572.58	988	157	0.294	-1.765	-2.62	0.00878323	0.0390502	0.8715	0.4953	0.7272	0.7272	TRUE	4.8481	Peptidyl-prolyl cis-trans isomerase	no
eug4452	192	259	198	1	36	17	123	164	111	2	35	36	78.48	133	24	0.314	-1.673	-2.62	0.00878485	0.0390502	0.5292	0.6571	0.5876	0.5876	TRUE	2.6283	Integrator complex subunit	no
eug29303	141	51	60	1	14	0	90	32	34	2	13	0	28.58	52	5	0.247	-2.016	-2.62	0.00880215	0.0391179	0.885	0.9846	0.9356	0.9356	TRUE	4.3629	30S ribosomal protein 3	no
eug23095	107	72	49	1	5	8	68	46	27	2	5	17	27.56	47	8	0.297	-1.753	-2.618	0.00883806	0.039247	0.3303	1.0037	0.6082	0.6082	TRUE	0.4324	nucleobase-ascorbate transporter	no
eug30500	765	719	699	53	194	10	489	456	392	101	187	21	274.3	446	103	0.349	-1.518	-2.618	0.00885726	0.039298	0.4174	0.5232	0.4562	0.4562	TRUE	1.4079	oligopeptide transporter	no
eug4033	339	381	407	14	115	9	217	241	228	27	111	19	140.52	229	52	0.349	-1.52	-2.617	0.00886709	0.0393283	0.38	0.5743	0.4505	0.4505	TRUE	8.0771	Thioredoxin-like protein CITRX	no
eug13911	72	13	1	0	0	0	46	8	1	0	0	0	9.14	18	0	0.137	-2.865	-2.617	0.00887662	0.0393283	3.7458	2.0809	2.7417	2.7417	TRUE	0.6334	Anthranilate N-benzoyltransferase protein	no
eug17730	774	1366	877	3	212	7	495	866	492	6	204	15	346.2	618	75	0.262	-1.932	-2.615	0.00891126	0.0394447	1.255	0.5121	0.9551	0.9551	TRUE	20.995	ubiquitin-protein transferase activity	no
eug2340	56	58	57	1	11	3	36	37	32	2	11	6	20.57	35	6	0.318	-1.652	-2.615	0.00891367	0.0394461	0	1.185	0.4745	0.4745	TRUE	1.0013	Haloacid dehalogenase-like hydrolase domain-containing protein	no
eug18508	801	732	478	18	204	21	512	464	268	34	197	45	253.28	415	92	0.343	-1.544	-2.615	0.00892753	0.0394889	0.4571	0.5277	0.4823	0.4823	TRUE	6.0706	ADP,ATP carrier protein	no
eug11922	17368	17272	11451	100	3139	32	11099	10944	6424	190	3026	68	5291.93	9489	1095	0.256	-1.968	-2.614	0.00895114	0.0395724	1.377	0.4723	1.0224	1.0224	TRUE	28.5209	Monocopper oxidase-like protein SKU5	no
eug18973	72	2	8	0	0	0	46	1	4	0	0	0	8.63	17	0	0.139	-2.846	-2.614	0.00895269	0.0395724	3.325	2.1757	2.6461	2.6461	TRUE	5.0711	SNF2 domain-containing protein	no
eug4575	720	558	476	4	144	21	460	354	267	8	139	45	212.01	360	64	0.31	-1.691	-2.614	0.00896095	0.0395996	0.7002	0.539	0.6374	0.6374	TRUE	1.4807	Alpha beta-Hydrolases superfamily protein	no
eug4279	199	140	139	22	33	9	127	89	78	42	32	19	64.46	98	31	0.408	-1.295	-2.612	0.00899577	0.0397348	0.0591	0.6979	0.2599	0.2599	TRUE	0.7024	-	no
eug706	1727	2346	2663	86	693	44	1104	1486	1494	164	668	94	834.97	1361	309	0.346	-1.532	-2.612	0.00900972	0.0397685	0.4751	0.4872	0.4797	0.4797	TRUE	11.788	transcriptional co-repressor	no
eug9883	566	419	326	4	113	11	362	265	183	8	109	24	158.36	270	47	0.307	-1.702	-2.611	0.00901466	0.0397808	0.7168	0.5625	0.6478	0.6478	TRUE	1.1638	metal-nicotianamine transporter	no
eug7764.1	389	456	1314	27	195	18	249	289	737	51	188	39	258.76	425	93	0.34	-1.555	-2.611	0.00901991	0.0397808	0.4938	0.5264	0.4957	0.4957	TRUE	7.088	Belongs to the TRAFAC class myosin-kinesin ATPase superfamily. Kinesin family	no
eug12451	1858	1595	2005	108	611	60	1187	1011	1125	205	589	128	707.6	1108	307	0.381	-1.391	-2.611	0.00902931	0.0397991	0.2888	0.4904	0.3565	0.3565	TRUE	7.2771	Glutamyl-tRNA reductase-binding protein	no
eug10040	1993	1676	1665	121	625	88	1274	1062	934	230	602	188	715.11	1090	340	0.405	-1.305	-2.61	0.00906109	0.0398925	0.2023	0.4901	0.2942	0.2942	TRUE	3.3431	Strigolactone esterase	no
eug3417	1228	1162	1579	59	355	12	785	736	886	112	342	26	481.16	802	160	0.327	-1.615	-2.609	0.00907419	0.0399216	0.6013	0.5001	0.5637	0.5637	TRUE	6.9371	#N/A	no
eug7064	85	14	18	0	3	0	54	9	10	0	3	0	12.7	24	1	0.183	-2.448	-2.609	0.00907616	0.0399216	1.0544	1.6289	1.3306	1.3306	TRUE	8.485	Belongs to the glycosyl hydrolase 1 family	no
eug3099	319	277	169	7	48	0	204	176	95	13	46	0	88.96	158	20	0.269	-1.896	-2.609	0.00908978	0.0399628	1.1633	0.635	0.8827	0.8827	TRUE	2.6805	Belongs to the NPH3 family	no
eug7506	113	40	5	0	4	0	72	25	3	0	4	0	17.37	33	1	0.179	-2.48	-2.608	0.0091171	0.0400426	1.8278	1.317	1.5674	1.5674	TRUE	0.3147	Protein of unknown function (DUF632)	no
eug8719	1338	3032	3460	31	694	58	855	1921	1941	59	669	124	928.22	1572	284	0.312	-1.679	-2.607	0.00914666	0.0401407	0.7704	0.4854	0.6415	0.6415	TRUE	15.859	magnesium protoporphyrin IX methyltransferase	no
eug5206	1021	1156	1072	42	361	67	652	732	601	80	348	143	426.27	662	190	0.388	-1.364	-2.607	0.00914728	0.0401407	0.2518	0.5041	0.3357	0.3357	TRUE	5.3649	Acid phosphatase vanadium-dependent haloperoxidase-related protein	no
eug12993	781	694	581	78	226	70	499	440	326	148	218	150	296.8	422	172	0.472	-1.084	-2.606	0.00916725	0.0402096	0.0423	0.5191	0.1708	0.1708	TRUE	0.3229	Lil3 protein	no
eug596	745	726	675	42	249	44	476	460	379	80	240	94	288.15	438	138	0.408	-1.295	-2.605	0.00918488	0.0402682	0.1747	0.5206	0.2851	0.2851	TRUE	4.3837	Iaa-amino acid hydrolase	no
eug29243	22407	13293	35365	1123	7115	566	14319	8423	19840	2136	6859	1211	8798	14194	3402	0.355	-1.494	-2.605	0.00919201	0.0402901	0.477	0.4712	0.4507	0.4507	TRUE	0.4819	calcineurin b-like protein	no
eug10225	368	383	187	4	35	36	235	243	105	8	34	77	116.86	194	40	0.328	-1.607	-2.603	0.00924019	0.0404731	0.5103	0.5955	0.5432	0.5432	TRUE	2.2532	C2H2 zinc finger protein	no
eug2756	6810	3126	1069	399	427	225	4352	1981	600	759	412	482	1430.75	2311	551	0.354	-1.498	-2.603	0.00925445	0.0405261	0.4402	0.4798	0.454	0.454	TRUE	0.154	Bifunctional epoxide hydrolase 2-like	no
eug6582	1151	793	1021	105	179	9	736	502	573	200	173	19	367.05	604	131	0.339	-1.56	-2.602	0.00927761	0.0405793	0.5114	0.5097	0.5112	0.5112	TRUE	3.0384	#N/A	no
eug29352	296	334	111	4	61	9	189	212	62	8	59	19	91.46	154	29	0.319	-1.651	-2.601	0.00930867	0.0406741	0.5464	0.6305	0.5866	0.5866	TRUE	2.8974	-	no
eug15203	244	137	249	2	39	0	156	87	140	4	38	0	70.64	128	14	0.254	-1.975	-2.6	0.00930983	0.0406741	1.3546	0.6779	0.9986	0.9986	TRUE	6.697	nucleobase-ascorbate transporter	no
eug20394	33	11	11	0	0	0	21	7	6	0	0	0	5.7	11	0	0.153	-2.704	-2.6	0.00931705	NA	0.5403	3.0498	1.9636	1.9636	TRUE	2.8099	Inactive protein kinase SELMODRAFT_444075-like	no
eug9051	109	21	0	0	0	0	70	13	0	0	0	0	13.83	28	0	0.133	-2.905	-2.599	0.00934319	0.0408104	10	1.5341	3.5994	3.5994	TRUE	0.4704	Belongs to the UDP-glycosyltransferase family	no
eug6007	860	720	577	0	81	0	550	456	324	0	78	0	234.59	443	26	0.198	-2.337	-2.599	0.00935276	0.0408333	3.7391	0.5323	1.7338	1.7338	TRUE	4.1569	Domain of unknown function (DUF4228)	no
eug12972	11	21	34	0	1	0	7	13	19	0	1	0	6.73	13	0	0.176	-2.505	-2.599	0.00935637	0.0408396	0	2.6571	1.2488	1.2488	TRUE	0.0741	transcription factor	no
eug18175	1628	1182	1067	32	358	13	1040	749	599	61	345	28	470.28	796	145	0.314	-1.67	-2.598	0.00936527	0.0408541	0.7194	0.5009	0.6361	0.6361	TRUE	3.3744	mannan synthase activity	no
eug23013	1591	2104	1295	2	210	0	1017	1333	726	4	202	0	547.1	1025	69	0.207	-2.271	-2.598	0.00937406	0.040879	2.7633	0.4965	1.6032	1.6032	TRUE	2.4045	#N/A	no
eug22874	277	304	169	6	68	4	177	193	95	11	66	9	91.66	155	29	0.319	-1.649	-2.598	0.0093885	0.040923	0.5615	0.6301	0.5877	0.5877	TRUE	7.7063	Tubulin is the major constituent of microtubules. It binds two moles of GTP, one at an exchangeable site on the beta chain and one at a non-exchangeable site on the alpha chain	no
eug491	204	120	175	14	40	3	130	76	98	27	39	6	62.7	101	24	0.356	-1.49	-2.597	0.00940325	0.0409684	0.229	0.7043	0.4157	0.4157	TRUE	0.5753	transcription factor	no
eug9377	21	13	17	0	0	0	13	8	10	0	0	0	5.2	10	0	0.158	-2.665	-2.595	0.00944613	NA	0	3.3009	1.8226	1.8226	TRUE	0.3117	isoform X1	no
eug18173	1153	1011	585	10	181	1	737	641	328	19	174	2	316.87	569	65	0.258	-1.954	-2.594	0.0094819	0.0412361	1.397	0.516	1.0235	1.0235	TRUE	5.2321	Belongs to the DHHC palmitoyltransferase family	no
eug3234.1	2676	3987	2940	189	1058	98	1710	2526	1649	359	1020	210	1245.8	1962	530	0.377	-1.408	-2.593	0.00951499	0.0413522	0.3605	0.4814	0.3798	0.3798	TRUE	7.6794	Belongs to the glycosyl hydrolase 17 family	no
eug21496.1	379	384	382	11	120	15	242	243	214	21	116	32	144.75	233	56	0.359	-1.477	-2.593	0.00951659	0.0413522	0.3465	0.5712	0.4268	0.4268	TRUE	7.3593	Pentatricopeptide repeat-containing protein	no
eug28337	1157	1223	998	161	367	102	739	775	560	306	354	218	492.08	691	293	0.483	-1.05	-2.592	0.009529	0.0413633	0.0378	0.4995	0.1608	0.1608	TRUE	0.5082	Rhodanese-like domain-containing protein 4 chloroplastic	no
eug1882	23	12	31	1	0	0	15	8	17	2	0	0	6.93	13	1	0.179	-2.481	-2.592	0.00953967	0.041394	0	2.5929	1.2255	1.2255	TRUE	0.5294	Transcriptional activator that specifically binds 5'- GATA-3' or 5'-GAT-3' motifs within gene promoters	no
eug29415.1	57	129	10	3	0	2	36	82	6	6	0	4	22.29	41	3	0.217	-2.204	-2.592	0.00954048	0.041394	1.3004	1.1298	1.2241	1.2241	TRUE	0.1181	Chromosome segregation during meiosis	no
eug20591	272	290	229	8	78	17	174	184	128	15	75	36	102.14	162	42	0.373	-1.422	-2.592	0.00954942	0.0414233	0.2408	0.6137	0.3733	0.3733	TRUE	2.2994	transcription factor	no
eug20038	23	9	21	0	0	0	15	6	12	0	0	0	5.36	11	0	0.157	-2.67	-2.591	0.00955885	NA	0.1741	3.214	1.8829	1.8829	TRUE	0.1725	UPF0481 protein At3g47200-like	no
eug11389	351	271	202	4	74	11	224	172	113	8	71	24	101.97	170	34	0.331	-1.593	-2.591	0.0095652	0.0414631	0.4983	0.6139	0.5357	0.5357	TRUE	0.7918	protein DS12 from 2D-PAGE of leaf	no
eug4075	505	166	22	4	26	12	323	105	12	8	25	26	83.1	147	20	0.275	-1.864	-2.587	0.00967953	0.0419009	0.9945	0.6467	0.8672	0.8672	TRUE	0.2125	Belongs to the UDP-glycosyltransferase family	no
eug24161	253	111	68	0	20	0	162	70	38	0	19	0	48.24	90	6	0.219	-2.194	-2.587	0.00968257	0.0419036	2.3492	0.7747	1.3637	1.3637	TRUE	1.3688	Domain of unknown function (DUF309)	no
eug24695	1077	655	949	78	306	62	688	415	532	148	295	133	368.62	545	192	0.434	-1.206	-2.587	0.0096935	0.04193	0.1209	0.5095	0.2374	0.2374	TRUE	0.519	homeobox-leucine zipper protein	no
eug24839	365	352	316	16	102	6	233	223	177	30	98	13	129.19	211	47	0.348	-1.524	-2.586	0.00970584	0.0419378	0.4088	0.5835	0.4738	0.4738	TRUE	7.2859	Cysteine-rich receptor-like protein kinase	no
eug1786	236	47	9	0	9	0	151	30	5	0	9	0	32.39	62	3	0.19	-2.396	-2.586	0.00971496	0.0419676	2.7205	0.9241	1.7108	1.7108	TRUE	0.9304	CCT motif family protein	no
eug19991	29	14	10	0	0	0	19	9	6	0	0	0	5.5	11	0	0.157	-2.669	-2.585	0.0097239	NA	0.3749	3.1449	1.9373	1.9373	TRUE	0.2962	DNA-dependent RNA polymerase catalyzes the transcription of DNA into RNA using the four ribonucleoside triphosphates as substrates	no
eug18981	156	140	91	2	30	1	100	89	51	4	29	2	45.72	80	12	0.292	-1.775	-2.585	0.00974016	0.0420668	0.6643	0.7915	0.7188	0.7188	TRUE	4.5883	Pentatricopeptide repeat-containing protein	no
eug3005	2603	2093	1404	122	600	38	1663	1326	788	232	578	81	778.17	1259	297	0.355	-1.496	-2.584	0.00975564	0.0420854	0.426	0.4885	0.4633	0.4633	TRUE	0.8703	Tetratricopeptide repeat	no
eug395	12	18	21	0	0	0	8	11	12	0	0	0	5.14	10	0	0.16	-2.643	-2.583	0.00979009	NA	0	3.332	1.8325	1.8325	TRUE	0.2372	transcription factor	no
eug28887	285	440	197	39	68	14	182	279	111	74	66	30	123.52	191	57	0.397	-1.335	-2.582	0.00982554	0.0423385	0.1812	0.5887	0.313	0.313	TRUE	0.1184	Belongs to the iron ascorbate-dependent oxidoreductase family	no
eug30530.1	5830	74	4567	6	413	66	3726	47	2562	11	398	141	1147.58	2112	183	0.231	-2.113	-2.581	0.0098419	0.0423896	1.9108	0.4824	1.3365	1.3365	TRUE	0.2436	29 kDa ribonucleoprotein	no
eug19444.1	390	466	249	9	96	3	249	295	140	17	93	6	133.38	228	39	0.309	-1.696	-2.577	0.00995599	0.0427736	0.7349	0.5799	0.6739	0.6739	TRUE	2.7628	#N/A	no
eug13693	836	693	496	19	205	41	534	439	278	36	198	88	262.19	417	107	0.37	-1.434	-2.576	0.00999541	0.0429136	0.3354	0.5257	0.4053	0.4053	TRUE	0.9794	Plant protein of unknown function (DUF868)	no
eug12000	379	406	257	35	108	24	242	257	144	67	104	51	144.28	214	74	0.43	-1.217	-2.576	0.0100034	0.0429329	0.0988	0.5716	0.2397	0.2397	TRUE	1.193	FAS-associated factor	no
eug25926.1	80	66	28	0	8	0	51	42	16	0	8	0	19.39	36	3	0.226	-2.144	-2.576	0.0100045	0.0429329	0.9963	1.2286	1.1375	1.1375	TRUE	1.7524	WRC	no
eug27987	348	323	314	11	96	5	222	205	176	21	93	11	121.23	201	42	0.336	-1.572	-2.576	0.0100094	0.0429345	0.4938	0.591	0.5305	0.5305	TRUE	9.0347	Photosystem I reaction center subunit III	no
eug477	1091	1371	879	8	291	23	697	869	493	15	281	49	400.66	686	115	0.306	-1.711	-2.575	0.0100193	0.042967	0.8361	0.5063	0.7095	0.7095	TRUE	2.0413	triosephosphate isomerase	no
eug2953	333	494	128	3	55	0	213	313	72	6	53	0	109.39	199	20	0.246	-2.022	-2.574	0.0100544	0.0430806	1.7201	0.6041	1.1498	1.1498	TRUE	0.6119	Belongs to the calycin superfamily. Lipocalin family	no
eug5805	80640	89897	78263	6082	27497	2411	51534	56960	43905	11569	26507	5160	32605.8	50800	14412	0.387	-1.368	-2.573	0.0100816	0.0431669	0.2971	0.47	0.3595	0.3595	TRUE	3.3503	Ring finger protein	no
eug19870	273	245	277	14	76	29	174	155	155	27	73	62	107.84	161	54	0.423	-1.243	-2.573	0.010087	0.0431692	0.0727	0.606	0.2523	0.2523	TRUE	1.2597	formamidase	no
eug2081	797	556	1250	2	176	5	509	352	701	4	170	11	291.17	521	62	0.264	-1.923	-2.573	0.0100911	0.0431767	1.3568	0.5201	1.0131	1.0131	TRUE	1.9107	inactive shikimate kinase like 2 chloroplastic	no
eug1367	7	17	32	0	0	0	4	11	18	0	0	0	5.53	11	0	0.159	-2.649	-2.572	0.0101221	NA	0.4645	3.1301	1.9809	1.9809	TRUE	0.0648	Fusaric acid resistance protein-like	no
eug6508	177	27	51	0	4	6	113	17	29	0	4	13	29.25	53	6	0.248	-2.011	-2.571	0.0101498	0.0433789	1.0689	0.9727	1.0235	1.0235	TRUE	1.6511	#N/A	no
eug858	407	598	468	60	153	54	260	379	263	114	147	116	213.12	301	126	0.48	-1.058	-2.571	0.010155	0.0433864	0.0331	0.5386	0.1637	0.1637	TRUE	0.6057	Inactive receptor kinase	no
eug10838	66	29	13	1	3	1	42	18	7	2	3	2	12.46	22	2	0.251	-1.995	-2.57	0.0101562	0.0433864	0	1.6506	0.8045	0.8045	TRUE	0.18	-	no
eug20388	23	8	22	0	0	0	15	5	12	0	0	0	5.35	11	0	0.161	-2.636	-2.57	0.010162	NA	0.2485	3.2202	1.9273	1.9273	TRUE	0.3872	#N/A	yes
eug20664	261	81	180	10	41	3	167	51	101	19	40	6	64.01	106	22	0.336	-1.574	-2.57	0.0101733	0.0434327	0.4042	0.6995	0.5181	0.5181	TRUE	0.2036	Protein NLP7-like isoform X1	no
eug20272	265	250	270	8	80	16	169	158	151	15	77	34	100.97	159	42	0.377	-1.406	-2.569	0.0101981	0.0434963	0.2369	0.6153	0.3721	0.3721	TRUE	3.0541	tRNA-specific adenosine deaminase	no
eug1762	24	11	16	0	0	0	15	7	9	0	0	0	5.21	10	0	0.162	-2.625	-2.569	0.0102052	NA	0.1227	3.2928	1.8868	1.8868	TRUE	0.4839	Carboxyl-terminal-processing	no
eug24612	131	100	183	7	39	8	84	63	103	13	38	17	52.96	83	23	0.385	-1.379	-2.568	0.0102195	0.0435742	0.1197	0.7475	0.3312	0.3312	TRUE	0.5882	-	no
eug6239	161	228	168	24	31	3	103	144	94	46	30	6	70.59	114	27	0.359	-1.477	-2.567	0.0102443	0.0436637	0.2548	0.6781	0.4267	0.4267	TRUE	1.2403	Transcription termination factor family protein	no
eug28329	54	29	52	1	7	0	35	18	29	2	7	0	15.12	27	3	0.264	-1.92	-2.567	0.0102483	0.0436687	0.1359	1.4433	0.7744	0.7744	TRUE	1.2819	Pentatricopeptide repeat-containing protein At1g10910	no
eug6935	21	9	22	0	0	0	13	6	12	0	0	0	5.24	10	0	0.162	-2.625	-2.567	0.0102505	NA	0.1429	3.2765	1.9005	1.9005	TRUE	0.7763	Belongs to the UDP-glycosyltransferase family	no
eug3555	83	88	45	2	16	2	53	56	25	4	15	4	26.26	45	8	0.319	-1.646	-2.567	0.0102554	0.0436818	0.252	1.0301	0.5404	0.5404	TRUE	2.2544	Strictosidine synthase	no
eug20456.1	139	179	214	13	43	2	89	113	120	25	41	4	65.46	107	23	0.347	-1.527	-2.566	0.0102897	0.043808	0.3121	0.6944	0.4735	0.4735	TRUE	1.3893	Belongs to the glycosyl hydrolase 18 family	no
eug2330	5329	5679	2836	104	1386	236	3406	3598	1591	198	1336	505	1772.31	2865	680	0.357	-1.488	-2.566	0.0103008	0.0438352	0.4487	0.4779	0.4697	0.4697	TRUE	5.6264	Membrane-associated 30 kDa protein	no
eug28755	18016	15849	11663	301	4258	146	11513	10042	6543	573	4105	312	5514.67	9366	1663	0.314	-1.673	-2.565	0.0103177	0.043892	0.7299	0.4722	0.6801	0.6801	TRUE	5.5485	Pentatricopeptide repeat-containing protein	no
eug22936	105	38	14	2	1	3	67	24	8	4	1	6	18.37	33	4	0.252	-1.986	-2.565	0.0103188	0.043892	0.7189	1.2708	0.9091	0.9091	TRUE	0.2572	transcription factor	no
eug2666	152	73	87	0	16	0	97	46	49	0	15	0	34.6	64	5	0.234	-2.097	-2.564	0.0103458	0.0439873	1.7667	0.8949	1.2058	1.2058	TRUE	6.4937	Plant lipoxygenase may be involved in a number of diverse aspects of plant physiology including growth and development, pest resistance, and senescence or responses to wounding	no
eug15781	393	228	337	0	60	5	251	144	189	0	58	11	108.87	195	23	0.266	-1.913	-2.564	0.0103483	0.0439878	1.4159	0.6048	0.9908	0.9908	TRUE	2.3195	Belongs to the Casparian strip membrane proteins (CASP) family	no
eug27385	198	326	172	16	63	5	127	207	96	30	61	11	88.57	143	34	0.36	-1.476	-2.564	0.0103573	0.0440118	0.327	0.6357	0.4347	0.4347	TRUE	0.9303	reductase 1-like	no
eug9479	110	69	86	0	14	0	70	44	48	0	13	0	29.29	54	4	0.238	-2.068	-2.563	0.0103918	0.0441229	1.4471	0.9721	1.1347	1.1347	TRUE	5.8063	exocyst complex component	no
eug5066	802	872	956	15	266	33	513	553	536	29	256	71	326.16	534	119	0.347	-1.526	-2.562	0.0103963	0.0441249	0.5163	0.5147	0.5054	0.5054	TRUE	10.5449	2-alkenal reductase (NADP( )-dependent)-like	no
eug10803.1	330	331	493	25	125	14	211	210	277	48	120	30	149.2	233	66	0.391	-1.356	-2.561	0.0104476	0.0443002	0.2247	0.5682	0.3417	0.3417	TRUE	4.7103	gamma carbonic anhydrase	no
eug17392	446	356	331	14	112	6	285	226	186	27	108	13	140.62	232	49	0.342	-1.55	-2.56	0.010474	0.0443822	0.4917	0.5742	0.5226	0.5226	TRUE	3.0281	#N/A	no
eug9412	649	654	384	53	170	22	415	414	215	101	164	47	226.06	348	104	0.4	-1.324	-2.558	0.0105289	0.0445746	0.2183	0.5347	0.3227	0.3227	TRUE	1.0453	methyltransferase PMT13	no
eug28709	176	117	175	2	40	7	112	74	98	4	39	15	57.02	95	19	0.336	-1.573	-2.557	0.0105511	0.0446487	0.3836	0.7277	0.5232	0.5232	TRUE	2.4418	Protein of unknown function (DUF1997)	no
eug20363	1646	1864	2285	92	681	119	1052	1181	1282	175	656	255	766.83	1172	362	0.406	-1.301	-2.556	0.0105808	0.0447399	0.2282	0.4887	0.3127	0.3127	TRUE	5.822	#N/A	no
eug22813	224	257	168	10	54	24	143	163	94	19	52	51	87.11	133	41	0.404	-1.306	-2.556	0.0105842	0.0447399	0.1233	0.6385	0.2968	0.2968	TRUE	0.748	-	no
eug9908	86	76	195	2	21	10	55	48	109	4	20	21	42.99	71	15	0.342	-1.547	-2.556	0.0105981	0.0447638	0.2733	0.8119	0.4824	0.4824	TRUE	2.3205	Belongs to the short-chain dehydrogenases reductases (SDR) family	no
eug15996	1626	2836	1728	128	674	65	1039	1797	969	243	650	139	806.29	1268	344	0.381	-1.393	-2.556	0.0106018	0.0447638	0.3348	0.4878	0.3868	0.3868	TRUE	6.9138	gpi-anchored protein	no
eug19279	448	623	788	45	208	28	286	395	442	86	201	60	244.86	374	116	0.406	-1.299	-2.556	0.010603	0.0447638	0.1986	0.5297	0.3065	0.3065	TRUE	2.5515	(NAC) domain-containing protein	no
eug22291	54	635	607	30	65	9	35	402	341	57	63	19	152.73	259	46	0.316	-1.662	-2.555	0.0106049	0.0447638	0.7107	0.5659	0.658	0.658	TRUE	0.8533	alpha-L-fucosidase 1-like	no
eug19832	183	83	71	2	18	10	117	53	40	4	17	21	41.99	70	14	0.334	-1.581	-2.555	0.0106184	0.0447828	0.3373	0.8201	0.5182	0.5182	TRUE	0.9858	Protein arv1 homolog	no
eug20632	900	645	1004	46	261	16	575	409	563	87	252	34	320.07	516	124	0.361	-1.469	-2.553	0.0106728	0.0449816	0.4231	0.5155	0.4536	0.4536	TRUE	6.4045	Belongs to the glyceraldehyde-3-phosphate dehydrogenase family	no
eug11920	272	265	587	2	64	0	174	168	329	4	62	0	122.76	224	22	0.248	-2.012	-2.553	0.0106761	0.0449858	1.8221	0.5895	1.1827	1.1827	TRUE	14.7149	Belongs to the glycosyltransferase 2 family	no
eug6121	492	357	438	36	133	13	314	226	246	68	128	28	168.47	262	75	0.392	-1.351	-2.552	0.0107042	0.0450639	0.2304	0.5569	0.344	0.344	TRUE	1.5241	Protein CHLOROPLAST IMPORT APPARATUS	no
eug4729	306	318	215	1	49	0	196	201	121	2	47	0	94.47	173	16	0.246	-2.022	-2.552	0.010709	0.0450652	1.8333	0.6254	1.1931	1.1931	TRUE	13.3143	serine threonine-protein kinase	no
eug16633	1010	1322	860	39	356	51	645	838	482	74	343	109	415.34	655	175	0.379	-1.399	-2.552	0.0107093	0.0450652	0.3327	0.505	0.3916	0.3916	TRUE	1.08	zinc-finger of the FCS-type, C2-C2	no
eug26915	71	48	64	0	7	5	45	30	36	0	7	11	21.52	37	6	0.298	-1.746	-2.552	0.0107163	0.0450847	0.0311	1.1535	0.647	0.647	TRUE	0.8198	Carboxyl-terminal-processing	no
eug1275	289	263	191	26	51	3	185	167	107	49	49	6	93.92	153	35	0.354	-1.499	-2.551	0.0107324	0.0451321	0.3607	0.6263	0.4679	0.4679	TRUE	1.9051	Peptidyl-prolyl cis-trans isomerase	no
eug18945	144	34	73	0	4	7	92	22	41	0	4	15	28.89	52	6	0.266	-1.912	-2.55	0.0107772	0.0452451	0.8483	0.979	0.913	0.913	TRUE	0.568	Sec14p-like phosphatidylinositol transfer family protein	no
eug13429.2	350	335	188	20	86	24	224	212	105	38	83	51	118.95	180	57	0.414	-1.273	-2.55	0.0107779	0.0452451	0.1436	0.5933	0.2819	0.2819	TRUE	1.5044	#N/A	no
eug16676	103	13	13	2	0	0	66	8	7	4	0	0	14.19	27	1	0.185	-2.434	-2.549	0.0107977	0.0453055	1.69	1.5067	1.5949	1.5949	TRUE	12.0201	Zinc knuckle (CCHC-type) family protein	no
eug9252	458	274	273	16	104	10	293	174	153	30	100	21	128.59	207	50	0.366	-1.45	-2.548	0.0108292	0.0453973	0.3437	0.584	0.4283	0.4283	TRUE	5.7215	Vegetative cell wall protein gp1-like	no
eug29722	347	218	233	6	78	7	222	138	131	11	75	15	98.7	164	34	0.34	-1.556	-2.548	0.0108461	0.0454481	0.4799	0.6187	0.5318	0.5318	TRUE	8.1713	Hydrolase, alpha beta fold family protein	no
eug22905	745	451	554	29	193	41	476	286	311	55	186	88	233.6	358	110	0.406	-1.301	-2.546	0.0108834	0.045564	0.2044	0.5326	0.3112	0.3112	TRUE	3.7627	homeobox-leucine zipper protein	no
eug30675	86	168	204	0	25	8	55	106	114	0	24	17	52.85	92	14	0.296	-1.757	-2.543	0.0109985	0.0459641	0.7741	0.7481	0.7602	0.7602	TRUE	2.0465	Component of the post-replicative DNA mismatch repair system (MMR)	no
eug24678	290	347	281	31	102	25	185	220	158	59	98	54	128.94	188	70	0.453	-1.144	-2.542	0.011017	0.0460007	0.052	0.5837	0.2065	0.2065	TRUE	0.6134	cysteine-rich repeat secretory protein	no
eug20427	108	81	121	0	20	1	69	51	68	0	19	2	34.94	63	7	0.27	-1.889	-2.542	0.011017	0.0460007	0.9489	0.8908	0.9165	0.9165	TRUE	6.1847	ABC transporter C family member	no
eug294	95	140	121	0	24	3	61	89	68	0	23	6	41.14	73	10	0.288	-1.796	-2.541	0.0110427	0.0460539	0.7628	0.8273	0.7982	0.7982	TRUE	5.0203	Belongs to the class-I aminoacyl-tRNA synthetase family	no
eug1690	82	169	264	4	39	1	52	107	148	8	38	2	59.16	102	16	0.302	-1.727	-2.541	0.0110444	0.0460539	0.7354	0.7184	0.7283	0.7283	TRUE	0.684	Thylakoid lumenal 19 kDa protein	no
eug23368	29	16	15	0	1	0	19	10	8	0	1	0	6.34	12	0	0.189	-2.403	-2.539	0.0111044	0.0462441	0	2.7908	1.2622	1.2622	TRUE	1.0186	Pentatricopeptide repeat-containing protein	no
eug25229	230	497	374	5	98	5	147	315	210	10	94	11	131.06	224	38	0.313	-1.674	-2.539	0.0111126	0.0462469	0.7567	0.5819	0.6894	0.6894	TRUE	1.6511	Belongs to the ATCase OTCase family	no
eug9935.1	9	19	23	0	0	0	6	12	13	0	0	0	5.12	10	0	0.168	-2.572	-2.539	0.0111255	NA	0	3.3471	1.925	1.925	TRUE	0.7004	GTP-binding protein	no
eug23895	229	200	267	18	77	16	146	127	150	34	74	34	94.26	141	47	0.429	-1.222	-2.539	0.0111269	0.0462852	0.0732	0.6257	0.248	0.248	TRUE	2.0077	WAT1-related protein	no
eug13659	28	11	12	0	0	0	18	7	7	0	0	0	5.27	11	0	0.167	-2.579	-2.537	0.0111749	NA	0.3291	3.2649	1.9763	1.9763	TRUE	1.8189	isoform X1	no
eug2562	788	88	206	0	53	6	504	56	116	0	51	13	123.14	225	21	0.247	-2.019	-2.536	0.011202	0.0465461	1.8875	0.5891	1.2372	1.2372	TRUE	1.4046	Zinc finger protein	no
eug8302	158	63	32	0	11	4	101	40	18	0	11	9	29.67	53	7	0.273	-1.875	-2.536	0.0112061	0.0465531	0.8157	0.9657	0.887	0.887	TRUE	0.2814	GDSL esterase lipase	no
eug12057	27	35	12	1	1	0	17	22	7	2	1	0	8.17	15	1	0.213	-2.234	-2.536	0.0112135	0.046563	0	2.2709	0.9698	0.9698	TRUE	0.1823	Transmembrane E3 ubiquitin-protein ligase	no
eug6821	318	199	272	11	83	16	203	126	153	21	80	34	102.85	161	45	0.391	-1.356	-2.536	0.0112254	0.0465922	0.2115	0.6127	0.3481	0.3481	TRUE	1.5545	-	no
eug16004	48	53	55	0	8	0	31	34	31	0	8	0	17.14	32	3	0.245	-2.031	-2.536	0.0112283	0.0465928	0	1.3285	1.0235	1.0235	TRUE	3.5596	Potassium transporter	no
eug25829	225	170	136	8	41	20	144	108	76	15	40	43	70.89	109	33	0.4	-1.322	-2.535	0.011233	0.0465928	0.1253	0.6772	0.3125	0.3125	TRUE	0.2303	BEST Arabidopsis thaliana protein match is COP1-interacting protein-related (TAIR AT1G72410.1)	no
eug28271	229	227	251	25	77	22	146	144	141	48	74	47	99.98	144	56	0.465	-1.104	-2.535	0.011244	0.046618	0	0.6168	0.1842	0.1842	TRUE	0.6951	Belongs to the protein kinase superfamily. Ser Thr protein kinase family	no
eug17104	52	0	89	0	1	0	33	0	50	0	1	0	14.02	28	0	0.158	-2.664	-2.535	0.011251	0.0466369	4.6467	1.5194	2.6158	2.6158	TRUE	0.1317	Auxin response factors (ARFs) are transcriptional factors that bind specifically to the DNA sequence 5'-TGTCTC-3' found in the auxin-responsive promoter elements (AuxREs)	no
eug19453	1680	1027	1039	71	398	30	1074	651	583	135	384	64	481.69	769	194	0.37	-1.434	-2.534	0.0112707	0.0466866	0.3995	0.5001	0.4347	0.4347	TRUE	7.5763	WAT1-related protein	no
eug2266	27	74	47	0	7	2	17	47	26	0	7	4	16.92	30	4	0.278	-1.849	-2.534	0.0112906	0.0467071	0.2824	1.3394	0.7621	0.7621	TRUE	0.3556	Acyltransferase-like protein At1g54570	no
eug4411	822	740	1064	60	316	57	525	469	597	114	305	122	355.3	530	180	0.428	-1.223	-2.534	0.0112919	0.0467071	0.1531	0.511	0.2646	0.2646	TRUE	3.323	Pentatricopeptide repeat-containing protein	no
eug12304	38	70	185	1	0	7	24	44	104	2	0	15	31.55	57	6	0.243	-2.041	-2.534	0.011292	0.0467071	1.4071	0.9361	1.1678	1.1678	TRUE	0.9227	belongs to the protein kinase superfamily	no
eug15605	229	188	126	4	51	5	146	119	71	8	49	11	67.27	112	23	0.338	-1.565	-2.533	0.011295	0.0467071	0.4543	0.6884	0.5424	0.5424	TRUE	1.449	Anaphase-promoting complex subunit	no
eug30736	565	1589	776	8	251	20	361	1007	435	15	242	43	350.53	601	100	0.309	-1.694	-2.533	0.0112952	0.0467071	0.8776	0.5115	0.7376	0.7376	TRUE	7.6632	transcription factor	no
eug8355	2676	2371	1366	317	504	106	1710	1502	766	603	486	227	882.4	1326	439	0.421	-1.247	-2.532	0.0113308	0.0468297	0.1906	0.4862	0.284	0.284	TRUE	0.7427	phototropin	no
eug15918	619	135	31	14	34	6	396	86	17	27	33	13	95.13	166	24	0.292	-1.776	-2.532	0.0113309	0.0468297	0.947	0.6243	0.8303	0.8303	TRUE	0.6872	Anaphase-promoting complex subunit	no
eug12730	101	138	212	7	34	16	65	87	119	13	33	34	58.54	90	27	0.4	-1.323	-2.532	0.01135	0.046872	0.1046	0.721	0.3091	0.3091	TRUE	0.249	protease Do-like 14	no
eug9043	6744	5680	3999	247	1170	14	4310	3599	2243	470	1128	30	1963.3	3384	543	0.304	-1.719	-2.531	0.0113753	0.0469557	0.9734	0.477	0.7822	0.7822	TRUE	1.6234	#N/A	no
eug19708	1239	1011	789	134	322	81	792	641	443	255	310	173	435.61	625	246	0.465	-1.105	-2.53	0.0113912	0.0470111	0.0742	0.5033	0.1985	0.1985	TRUE	0.1307	Belongs to the glycosyltransferase 2 family	no
eug4358	287	100	167	0	35	3	183	63	94	0	34	6	63.44	113	13	0.272	-1.88	-2.53	0.0113971	0.0470252	1.2642	0.7016	0.9739	0.9739	TRUE	1.6328	Belongs to the glycosyl hydrolase 28 family	no
eug6294	981	754	1686	49	299	9	627	478	946	93	288	19	408.53	684	133	0.331	-1.595	-2.529	0.0114255	0.0471013	0.6807	0.5056	0.6144	0.6144	TRUE	1.8129	Belongs to the peptidase A1 family	no
eug19891	600	1327	686	5	142	0	383	841	385	10	137	0	292.58	536	49	0.243	-2.04	-2.529	0.0114301	0.0471014	2.156	0.5199	1.319	1.319	TRUE	20.3326	#N/A	no
eug24858.2	154	93	131	0	22	7	98	59	73	0	21	15	44.5	77	12	0.304	-1.719	-2.529	0.0114308	0.0471014	0.604	0.8003	0.7156	0.7156	TRUE	1.0199	AtDMP2,DMP2	no
eug21724	201	153	175	5	52	10	128	97	98	10	50	21	67.43	108	27	0.372	-1.426	-2.529	0.0114343	0.0471014	0.2358	0.6878	0.4022	0.4022	TRUE	3.3301	Radical SAM superfamily	no
eug23796	71	45	43	0	8	0	45	29	24	0	8	0	17.62	33	3	0.242	-2.044	-2.528	0.0114591	0.0471771	0.6288	1.305	1.0673	1.0673	TRUE	3.2913	BTB POZ domain-containing protein	yes
eug29395	443	444	487	35	163	26	283	281	273	67	157	56	186.16	279	93	0.425	-1.233	-2.528	0.011464	0.0471775	0.1377	0.5486	0.2683	0.2683	TRUE	3.5517	Glucose-methanol-choline (GMC) oxidoreductase family protein	no
eug8949	162	25	66	4	11	0	104	16	37	8	11	0	29.1	52	6	0.272	-1.881	-2.528	0.0114748	0.0472116	0.8498	0.9754	0.9081	0.9081	TRUE	0.344	Amidase 1-like	no
eug6665	9346	4978	4853	645	1748	165	5973	3154	2723	1227	1685	353	2519.06	3950	1088	0.385	-1.376	-2.528	0.0114798	0.0472219	0.3442	0.4754	0.3889	0.3889	TRUE	2.4734	UPF0678 fatty acid-binding protein-like protein	no
eug14038	626	629	567	17	165	4	400	399	318	32	159	9	219.44	372	67	0.32	-1.644	-2.527	0.0115092	0.0473033	0.7611	0.5366	0.6732	0.6732	TRUE	13.1815	AAA-type ATPase family protein	no
eug23499	104	17	0	0	0	0	66	11	0	0	0	0	12.87	26	0	0.149	-2.746	-2.527	0.0115097	0.0473033	10	1.6131	3.7145	3.7145	TRUE	0.6822	Belongs to the peptidase M16 family	no
eug2202	38	19	8	0	1	0	24	12	4	0	1	0	6.96	13	0	0.186	-2.425	-2.527	0.0115176	0.0473256	0	2.5838	1.4295	1.4295	TRUE	0.1005	cytochrome P450	no
eug20957	1420	3174	1904	25	570	19	907	2011	1068	48	549	41	770.73	1329	213	0.304	-1.716	-2.526	0.0115418	0.0474043	0.9246	0.4886	0.7828	0.7828	TRUE	10.2271	ATP synthase protein	no
eug19367.2	902	1223	1277	29	340	15	576	775	716	55	328	32	413.79	689	138	0.335	-1.577	-2.526	0.0115492	0.0474092	0.6165	0.5051	0.5956	0.5956	TRUE	14.9304	Haloacid dehalogenase-like hydrolase domain-containing protein	no
eug17120	379	196	118	0	42	2	242	124	66	0	40	4	79.56	144	15	0.258	-1.953	-2.525	0.0115675	0.047458	1.6128	0.6546	1.1212	1.1212	TRUE	0.9468	-	no
eug10956	40	28	4	0	1	0	26	18	2	0	1	0	7.75	15	0	0.181	-2.465	-2.525	0.0115749	0.0474722	0.9988	2.3684	1.6044	1.6044	TRUE	0.1377	-	no
eug2153	222	268	250	14	72	4	142	170	140	27	69	9	92.75	151	35	0.359	-1.477	-2.525	0.0115823	0.047488	0.3631	0.6282	0.4647	0.4647	TRUE	3.9101	-	no
eug5979	2666	3755	2127	63	899	73	1704	2379	1193	120	867	156	1069.81	1759	381	0.346	-1.531	-2.524	0.0116014	0.0475532	0.5836	0.4833	0.5471	0.5471	TRUE	1.3072	Zeaxanthin epoxidase, chloroplastic-like	no
eug12420	167	223	379	6	73	6	107	141	213	11	70	13	92.54	154	31	0.341	-1.551	-2.524	0.0116033	0.0475532	0.496	0.6286	0.5455	0.5455	TRUE	1.855	cell wall biogenesis	no
eug10885	4055	2074	2407	74	834	35	2591	1314	1350	141	804	75	1045.91	1752	340	0.33	-1.599	-2.523	0.0116248	0.0476206	0.7151	0.4836	0.6292	0.6292	TRUE	16.303	#N/A	no
eug8523	42	41	79	2	10	3	27	26	44	4	10	6	19.5	32	7	0.342	-1.547	-2.523	0.0116476	0.0476729	0.072	1.2244	0.4425	0.4425	TRUE	0.8916	2Fe-2S iron-sulfur cluster binding domain	no
eug27812	1083	753	522	10	221	31	692	477	293	19	213	66	293.41	487	99	0.338	-1.564	-2.522	0.011659	0.0476985	0.5921	0.5197	0.5816	0.5816	TRUE	0.6026	Polygalacturonase	no
eug18152	196	222	240	3	62	6	125	141	135	6	60	13	79.81	134	26	0.335	-1.578	-2.521	0.0117003	0.0478468	0.5248	0.654	0.5755	0.5755	TRUE	8.1241	serine threonine-protein kinase	no
eug6985	353	337	304	42	108	29	226	214	171	80	104	62	142.62	204	82	0.473	-1.079	-2.521	0.0117103	0.0478669	0.0286	0.5728	0.1801	0.1801	TRUE	0.5402	expressed protein	no
eug1374	758	717	538	3	152	3	484	454	302	6	147	6	233.2	413	53	0.279	-1.84	-2.52	0.011727	0.0479249	1.274	0.5327	0.9712	0.9712	TRUE	20.0614	Peptidyl-prolyl cis-trans isomerase	no
eug2893	529	962	724	110	161	91	338	610	406	209	155	195	318.83	451	186	0.478	-1.066	-2.52	0.0117378	0.0479586	0.0577	0.5157	0.1802	0.1802	TRUE	0.5049	G-type lectin S-receptor-like serine threonine-protein kinase SD2-5	no
eug25050	99	127	150	4	34	2	63	80	84	8	33	4	45.42	76	15	0.338	-1.565	-2.52	0.011752	0.0480064	0.3656	0.7936	0.5377	0.5377	TRUE	5.211	(DL)-glycerol-3-phosphatase	no
eug12468	2003	1731	2074	306	175	211	1280	1097	1164	582	169	452	790.45	1180	401	0.428	-1.226	-2.519	0.0117627	0.0480395	0.177	0.4882	0.2742	0.2742	TRUE	2.241	IQ-domain	no
eug4595	892	731	733	16	243	16	570	463	411	30	234	34	290.56	481	99	0.341	-1.553	-2.519	0.0117835	0.0481001	0.6096	0.5202	0.5719	0.5719	TRUE	9.547	#N/A	no
eug19625	43	29	10	0	2	0	27	18	6	0	2	0	8.9	17	1	0.199	-2.327	-2.519	0.0117852	0.0481001	0.5347	2.1237	1.2736	1.2736	TRUE	0.2793	DA1-related	no
eug5931	128	25	16	0	6	0	82	16	9	0	6	0	18.73	36	2	0.214	-2.226	-2.517	0.0118278	0.0482222	1.6661	1.2553	1.4452	1.4452	TRUE	2.665	transport inhibitor response	no
eug24899	208	232	231	15	71	7	133	147	130	29	68	15	86.91	137	37	0.388	-1.365	-2.517	0.0118406	0.0482486	0.2079	0.6389	0.362	0.362	TRUE	4.0059	Leucine-rich repeat receptor-like protein kinase	no
eug27555	43	27	76	1	5	4	27	17	43	2	5	9	17.08	29	5	0.315	-1.668	-2.517	0.0118421	0.0482486	0.157	1.3312	0.5604	0.5604	TRUE	0.1338	Desaturase	no
eug29589	554	384	200	3	69	0	354	243	112	6	67	0	130.29	236	24	0.257	-1.962	-2.516	0.0118531	0.048273	1.8101	0.5825	1.1793	1.1793	TRUE	0.7602	Pentatricopeptide repeat-containing protein	no
eug11731	14211	18798	9462	74	2956	26	9082	11911	5308	141	2850	56	4891.07	8767	1016	0.268	-1.9	-2.516	0.0118703	0.0483009	1.5084	0.4726	1.0998	1.0998	TRUE	1.7904	#N/A	no
eug5882	533	343	553	52	155	28	341	217	310	99	149	60	196.07	289	103	0.44	-1.184	-2.516	0.0118728	0.0483009	0.1101	0.5446	0.2418	0.2418	TRUE	0.9215	Belongs to the FBPase class 1 family	no
eug23048	1870	1618	2169	241	652	122	1195	1025	1217	458	629	261	797.51	1146	449	0.464	-1.107	-2.515	0.0119089	0.0483956	0.0856	0.488	0.2049	0.2049	TRUE	0.6794	lipolytic acyl hydrolase (LAH)	no
eug17593	4024	3886	6047	134	1544	134	2572	2462	3392	255	1488	287	1742.71	2809	677	0.363	-1.46	-2.514	0.0119297	0.0484592	0.4794	0.478	0.4785	0.4785	TRUE	13.0204	Thylakoid soluble phosphoprotein TSP9	no
eug4756	274	133	134	13	45	16	175	84	75	25	43	34	72.82	111	34	0.408	-1.294	-2.514	0.0119519	0.0485282	0.1439	0.6717	0.3021	0.3021	TRUE	2.6656	Core-2/I-Branching enzyme	no
eug29511	70	5	2	0	0	0	45	3	1	0	0	0	8.17	16	0	0.159	-2.649	-2.513	0.011971	0.0485744	3.6463	2.2711	2.8399	2.8399	TRUE	14.3147	Belongs to the oxygen-dependent FAD-linked oxidoreductase family	no
eug30230	366	435	517	65	81	10	234	276	290	124	78	21	170.45	267	74	0.389	-1.362	-2.512	0.0119988	0.0486558	0.2696	0.5559	0.3735	0.3735	TRUE	1.095	serine threonine-protein kinase	no
eug20351	317	270	270	16	97	14	203	171	151	30	94	30	113.17	175	51	0.401	-1.319	-2.512	0.0120077	0.048678	0.1954	0.5996	0.3314	0.3314	TRUE	3.6027	#N/A	no
eug17628	273	275	244	15	89	18	174	174	137	29	86	39	106.41	162	51	0.415	-1.268	-2.511	0.0120441	0.048808	0.1383	0.6079	0.2922	0.2922	TRUE	3.0355	Belongs to the protein kinase superfamily. Ser Thr protein kinase family	no
eug21821	21	17	19	0	1	0	13	11	11	0	1	0	5.97	12	0	0.197	-2.341	-2.511	0.0120479	NA	0	2.9356	1.2215	1.2215	TRUE	0.1288	ABC transporter C family member	no
eug2123	94	111	273	12	39	7	60	70	153	23	38	15	59.83	94	25	0.383	-1.384	-2.509	0.0120983	0.0490125	0.2124	0.7156	0.3722	0.3722	TRUE	2.9342	Pentatricopeptide repeat-containing protein	yes
eug17034	970	641	541	65	174	100	620	406	304	124	168	214	305.82	443	169	0.456	-1.134	-2.509	0.0121027	0.049014	0.0962	0.5177	0.2175	0.2175	TRUE	0.2615	#N/A	yes
eug3626	2886	2331	2348	278	412	418	1844	1477	1317	529	397	895	1076.52	1546	607	0.464	-1.108	-2.509	0.012118	0.0490656	0.1038	0.4832	0.2074	0.2074	TRUE	1.7746	adenine phosphoribosyltransferase	no
eug7981	408	211	643	1	88	3	261	134	361	2	85	6	141.38	252	31	0.278	-1.848	-2.507	0.0121593	0.0491903	1.3129	0.5737	0.9992	0.9992	TRUE	1.0617	Catalyzes the reduction of fatty acyl-CoA to fatty alcohols	no
eug11569	3630	3100	2097	14	667	11	2320	1964	1176	27	643	24	1025.59	1820	231	0.279	-1.841	-2.507	0.0121771	0.0492306	1.3537	0.4839	1.0104	1.0104	TRUE	4.7869	Lysine methyltransferase	no
eug17738	60	135	61	1	16	0	38	86	34	2	15	0	29.24	53	6	0.272	-1.88	-2.506	0.0121974	0.0493021	0.9198	0.973	0.9483	0.9483	TRUE	5.0349	#N/A	no
eug2699	401	287	244	8	86	25	256	182	137	15	83	54	121.1	192	51	0.381	-1.393	-2.505	0.0122339	0.0494073	0.2946	0.5911	0.401	0.401	TRUE	0.5821	DA1-related	no
eug21419.2	1707	1390	1411	67	529	54	1091	881	792	127	510	116	586.02	921	251	0.386	-1.375	-2.505	0.0122446	0.04944	0.3479	0.4947	0.3982	0.3982	TRUE	8.0898	Pentatricopeptide repeat-containing protein	no
eug11307	33	32	5	1	0	0	21	20	3	2	0	0	7.68	15	1	0.188	-2.409	-2.505	0.012256	0.0494542	0.8389	2.3866	1.5383	1.5383	TRUE	3.1571	D-alanine--D-alanine ligase	no
eug19762	64	77	63	3	16	1	41	49	35	6	15	2	24.72	42	8	0.335	-1.579	-2.504	0.0122914	0.0495865	0.1008	1.0651	0.5214	0.5214	TRUE	2.0159	Methyltransferase-like protein	no
eug16970	1741	2073	2223	86	722	109	1113	1313	1247	164	696	233	794.34	1224	364	0.402	-1.315	-2.503	0.0123306	0.0496944	0.2782	0.4881	0.348	0.348	TRUE	7.297	superfamily. Protein	no
eug26502	291	184	269	19	79	10	186	117	151	36	76	21	97.86	151	44	0.403	-1.312	-2.503	0.0123313	0.0496944	0.1779	0.62	0.3276	0.3276	TRUE	0.725	lung seven transmembrane receptor family protein	no
eug23705	3732	1607	1816	102	714	39	2385	1018	1019	194	688	83	897.95	1474	322	0.349	-1.517	-2.502	0.0123488	0.0497541	0.5869	0.4859	0.5501	0.5501	TRUE	11.2886	Belongs to the ABC transporter superfamily. ABCG family. PDR (TC 3.A.1.205) subfamily	no
eug10311	149	167	151	10	13	23	95	106	85	19	13	49	61.09	95	27	0.388	-1.366	-2.502	0.0123595	0.0497867	0.1703	0.7105	0.3611	0.3611	TRUE	2.07	Belongs to the phosphoglycerate kinase family	no
eug10720	31	36	9	0	1	1	20	23	5	0	1	2	8.46	16	1	0.216	-2.209	-2.501	0.0124002	0.0499081	0	2.209	1.0549	1.0549	TRUE	1.0115	tRNA 5'-leader removal	no
eug21226	424	215	217	6	82	13	271	136	122	11	79	28	107.87	176	39	0.355	-1.493	-2.5	0.0124247	0.0499639	0.4465	0.606	0.5048	0.5048	TRUE	5.9245	Allows the formation of correctly charged Gln-tRNA(Gln) through the transamidation of misacylated Glu-tRNA(Gln) in chloroplasts and mitochondria. The reaction takes place in the presence of glutamine and ATP through an activated gamma-phospho- Glu-tRNA(Gln)	no
eug11480	178	175	292	9	61	3	114	111	164	17	59	6	78.46	130	27	0.349	-1.52	-2.5	0.0124296	0.049973	0.4448	0.6572	0.5272	0.5272	TRUE	6.5273	eceriferum	no
eug22051	220	50	129	8	9	14	141	32	72	15	9	30	49.75	82	18	0.347	-1.525	-2.499	0.0124373	0.0499827	0.3883	0.7654	0.5145	0.5145	TRUE	0.1453	Belongs to the glycosyltransferase 2 family. Plant cellulose synthase subfamily	no
eug16392	164	94	188	14	11	18	105	60	105	27	11	39	57.6	90	26	0.387	-1.37	-2.499	0.0124403	0.049984	0.182	0.7251	0.3642	0.3642	TRUE	1.2878	Alpha-ketoglutarate-dependent dioxygenase alkB homolog	no
eug24090	786	490	683	64	222	35	502	310	383	122	214	75	267.76	398	137	0.433	-1.207	-2.498	0.0125005	0.0501935	0.1468	0.5245	0.2651	0.2651	TRUE	0.7796	Ribulose-1,5 bisphosphate carboxylase oxygenase large subunit N-methyltransferase	no
eug7149	155	216	286	2	24	26	99	137	160	4	23	56	79.82	132	28	0.341	-1.55	-2.498	0.0125053	0.0502024	0.5014	0.654	0.5648	0.5648	TRUE	1.5633	Belongs to the bacterial ribosomal protein bL35 family	no
eug15175	72	36	0	0	0	0	46	23	0	0	0	0	11.47	23	0	0.157	-2.673	-2.497	0.0125135	0.0502048	10	1.7529	3.5798	3.5798	TRUE	0.0474	inactive receptor kinase	no
eug5217	455	309	414	9	108	3	291	196	232	17	104	6	141.08	240	42	0.323	-1.632	-2.497	0.0125273	0.050237	0.7568	0.5739	0.6844	0.6844	TRUE	5.1231	Protein FAR1-RELATED SEQUENCE	no
eug1699	330	338	276	31	105	17	211	214	155	59	101	36	129.41	193	65	0.432	-1.213	-2.496	0.012566	0.0503711	0.1114	0.5833	0.262	0.262	TRUE	1.6351	malic enzyme	no
eug4955	295	343	268	40	67	43	189	217	150	76	65	92	131.48	185	78	0.482	-1.054	-2.495	0.0126081	0.0505022	0.026	0.5815	0.1725	0.1725	TRUE	0.1439	Belongs to the Ca(2 ) cation antiporter (CaCA) (TC 2.A.19) family	no
eug11119	283	547	469	37	140	20	181	347	263	70	135	43	173.12	264	83	0.414	-1.271	-2.495	0.012612	0.0505022	0.189	0.5546	0.3077	0.3077	TRUE	0.323	Mediates both low-affinity uptake and efflux of sugar across the membrane	no
eug21445	140	219	102	1	37	5	89	139	57	2	36	11	55.62	95	16	0.319	-1.65	-2.495	0.0126122	0.0505022	0.6312	0.7342	0.6814	0.6814	TRUE	0.7598	galactoside	no
eug14083.2	191	258	497	4	85	7	122	163	279	8	82	15	111.48	188	35	0.329	-1.604	-2.494	0.0126308	0.0505661	0.6728	0.6016	0.6453	0.6453	TRUE	2.2654	methyltransferase	no
eug19893	162	104	103	3	33	2	104	66	58	6	32	4	44.83	76	14	0.332	-1.592	-2.493	0.0126789	0.0507264	0.4619	0.7979	0.5954	0.5954	TRUE	5.4604	-	no
eug2334	376	226	306	14	93	6	240	143	172	27	90	13	114.05	185	43	0.362	-1.465	-2.492	0.0126878	0.0507402	0.412	0.5986	0.4808	0.4808	TRUE	3.1177	cytochrome P450	no
eug10808	32	39	37	3	2	2	20	25	21	6	2	4	12.97	22	4	0.316	-1.66	-2.492	0.0127071	0.0507797	0	1.6043	0.5261	0.5261	TRUE	0.4588	DUF761-associated sequence motif	no
eug1551	161	178	228	1	44	10	103	113	128	2	42	21	68.22	115	22	0.334	-1.583	-2.492	0.0127108	0.0507797	0.5415	0.6853	0.6056	0.6056	TRUE	1.7033	Lysine methyltransferase	no
eug22645	444	722	731	57	204	73	284	457	410	108	197	156	268.77	384	154	0.472	-1.085	-2.492	0.0127146	0.0507797	0.0659	0.5243	0.1947	0.1947	TRUE	0.4521	PMR5-like	no
eug13846	36	42	21	0	4	0	23	27	12	0	4	0	10.88	21	1	0.234	-2.096	-2.492	0.0127167	0.0507797	0.2012	1.823	1.0657	1.0657	TRUE	1.6427	Solute carrier family 40 member	no
eug7724	74	44	49	2	12	2	47	28	27	4	12	4	20.39	34	7	0.339	-1.561	-2.492	0.0127184	0.0507797	0.1093	1.1916	0.4913	0.4913	TRUE	1.2645	N-terminal C2 in EEIG1 and EHBP1 proteins	no
eug2163	1122	896	823	125	265	35	717	568	462	238	255	75	385.76	582	189	0.421	-1.248	-2.492	0.0127192	0.0507797	0.1964	0.5077	0.2983	0.2983	TRUE	0.8312	Belongs to the peroxidase family. Classical plant (class III) peroxidase subfamily	no
eug5412	1972	2088	1145	1	266	1	1260	1323	642	2	256	2	581	1075	87	0.238	-2.073	-2.491	0.0127249	0.050781	2.3029	0.4949	1.5142	1.5142	TRUE	27.8924	Belongs to the cytochrome P450 family	no
eug14235	953	1050	1742	39	405	78	609	665	977	74	390	167	480.52	750	210	0.392	-1.352	-2.491	0.0127552	0.0508666	0.3285	0.5002	0.3843	0.3843	TRUE	3.4957	#N/A	no
eug2527	333	341	453	9	111	5	213	216	254	17	107	11	136.3	228	45	0.338	-1.565	-2.49	0.0127579	0.0508666	0.6046	0.5775	0.604	0.604	TRUE	11.5902	-	no
eug13572	2804	1532	1310	26	500	13	1792	971	735	49	482	28	676.13	1166	186	0.308	-1.697	-2.49	0.0127883	0.0509346	0.9546	0.4913	0.8053	0.8053	TRUE	3.7338	Protein of unknown function (DUF1677)	no
eug29227	143	123	122	0	26	1	91	78	68	0	25	2	44.16	79	9	0.276	-1.858	-2.49	0.0127904	0.0509346	1.2101	0.8029	0.9906	0.9906	TRUE	6.4696	WAT1-related protein	no
eug6581	145	138	67	11	14	0	93	87	38	21	13	0	42.02	73	11	0.308	-1.698	-2.489	0.0128007	0.050954	0.637	0.8199	0.7371	0.7371	TRUE	1.8277	#N/A	no
eug6373	313	178	268	0	51	4	200	113	150	0	49	9	86.81	154	19	0.282	-1.827	-2.489	0.0128142	0.0509862	1.3552	0.6391	0.9806	0.9806	TRUE	2.1281	receptor-like protein kinase	no
eug22520	82	87	41	3	13	0	52	55	23	6	13	0	24.79	43	6	0.3	-1.739	-2.488	0.0128414	0.0510731	0.4255	1.0632	0.7457	0.7457	TRUE	1.8946	Encoded by	no
eug6797	708	300	216	15	102	32	452	190	121	29	98	68	159.84	254	65	0.376	-1.41	-2.488	0.0128625	0.0511137	0.3659	0.5616	0.4332	0.4332	TRUE	0.6037	3-ketoacyl-coa synthase	no
eug24942	209	214	152	9	61	11	134	136	85	17	59	24	75.65	118	33	0.395	-1.339	-2.487	0.012876	0.0511336	0.1914	0.6641	0.3523	0.3523	TRUE	3.3206	Protein present in Fab1, YOTB, Vac1, and EEA1	no
eug3960	166	113	115	4	37	8	106	72	65	8	36	17	50.43	81	20	0.375	-1.413	-2.487	0.0128788	0.0511336	0.2029	0.7614	0.4068	0.4068	TRUE	2.2972	#N/A	no
eug27154	115	310	104	18	22	16	73	196	58	34	21	34	69.66	109	30	0.385	-1.376	-2.487	0.0128808	0.0511336	0.2483	0.6809	0.3826	0.3826	TRUE	2.6972	transcription repressor	no
eug17090	253	154	267	1	55	4	162	98	150	2	53	9	78.75	137	21	0.308	-1.699	-2.487	0.0128892	0.0511336	0.8656	0.6565	0.7765	0.7765	TRUE	9.9104	NmrA-like family	no
eug13322	198	205	325	8	76	13	127	130	182	15	73	28	92.51	146	39	0.385	-1.379	-2.486	0.0129072	0.0511666	0.2646	0.6287	0.3934	0.3934	TRUE	4.6412	Double-stranded RNA-binding protein	no
eug2690	382	648	916	9	174	6	244	411	514	17	168	13	227.71	390	66	0.317	-1.658	-2.486	0.0129138	0.0511666	0.8759	0.5342	0.7437	0.7437	TRUE	2.0673	glycosylase	no
eug1498	66	5	64	0	4	0	42	3	36	0	4	0	14.18	27	1	0.212	-2.237	-2.486	0.0129196	0.051179	1.4211	1.5073	1.4666	1.4666	TRUE	1.3121	Interactor of constitutive active ROPs	no
eug14941	24	12	12	0	0	0	15	8	7	0	0	0	4.95	10	0	0.179	-2.479	-2.485	0.0129407	NA	0.1765	3.446	1.9925	1.9925	TRUE	1.0864	N-terminal C2 in EEIG1 and EHBP1 proteins	yes
eug27574	675	674	372	5	142	3	431	427	209	10	137	6	203.32	356	51	0.297	-1.753	-2.485	0.0129595	0.0512748	1.1204	0.5419	0.8887	0.8887	TRUE	18.0024	#N/A	no
eug28747	704	938	490	62	233	32	450	594	275	118	225	68	288.36	440	137	0.413	-1.276	-2.485	0.0129614	0.0512748	0.2286	0.5206	0.3206	0.3206	TRUE	0.2986	#N/A	no
eug21205	485	85	62	19	20	2	310	54	35	36	19	4	76.38	133	20	0.301	-1.731	-2.483	0.013042	0.0515338	0.9462	0.6623	0.8308	0.8308	TRUE	5.6013	Belongs to the class I-like SAM-binding methyltransferase superfamily. Protein arginine N- methyltransferase family	no
eug19641	135	35	473	15	28	5	86	22	265	29	27	11	73.34	124	22	0.323	-1.632	-2.482	0.0130474	0.0515444	0.6918	0.6703	0.6841	0.6841	TRUE	0.3089	#N/A	no
eug10157	1632	1311	886	89	418	37	1043	831	497	169	403	79	503.68	790	217	0.389	-1.363	-2.482	0.0130574	0.0515729	0.3523	0.4988	0.3998	0.3998	TRUE	0.7529	#N/A	no
eug4186	1447	2021	1921	166	666	113	925	1281	1078	316	642	242	747.09	1095	400	0.448	-1.159	-2.481	0.0130865	0.0516556	0.1369	0.4893	0.2434	0.2434	TRUE	1.592	Rhodanese-like domain-containing protein 9	no
eug12334	3607	3093	2968	32	908	36	2305	1960	1665	61	875	77	1157.18	1977	338	0.318	-1.655	-2.481	0.0130944	0.0516758	0.9251	0.4823	0.7561	0.7561	TRUE	7.0622	DCTP pyrophosphatase	no
eug7087	1548	981	2384	29	458	16	989	622	1337	55	442	34	579.86	983	177	0.325	-1.623	-2.479	0.0131592	0.0519209	0.7923	0.4949	0.7087	0.7087	TRUE	1.1304	Belongs to the sterol desaturase family	no
eug22036.1	4377	3287	4922	445	1526	255	2797	2083	2761	846	1471	546	1750.72	2547	954	0.454	-1.139	-2.478	0.013195	0.0520074	0.1337	0.478	0.2338	0.2338	TRUE	1.8153	LRR receptor-like serine threonine-protein kinase	no
eug8483	99	88	119	0	20	5	63	56	67	0	19	11	35.96	62	10	0.315	-1.668	-2.476	0.0132701	0.052238	0.4554	0.8789	0.7001	0.7001	TRUE	1.8234	ethylene-responsive transcription factor	no
eug9110	716	835	1659	54	303	13	458	529	931	103	292	28	389.99	639	141	0.354	-1.5	-2.476	0.0132876	0.0522959	0.5745	0.5073	0.5495	0.5495	TRUE	5.4278	Belongs to the glycosyl hydrolase 5 (cellulase A) family	no
eug20293	375	173	341	1	70	8	240	110	191	2	67	17	104.51	180	29	0.312	-1.68	-2.475	0.0133226	0.052412	0.8977	0.6104	0.7757	0.7757	TRUE	1.4546	Alpha beta-Hydrolases superfamily protein	no
eug1002	55	188	35	0	13	0	35	119	20	0	13	0	31.07	58	4	0.238	-2.073	-2.475	0.013331	0.0524231	2.0779	0.9433	1.3986	1.3986	TRUE	1.9983	Protein FAR1-RELATED SEQUENCE	no
eug1638	595	563	722	22	217	32	380	357	405	42	209	68	243.59	381	106	0.393	-1.346	-2.474	0.0133657	0.0525265	0.3077	0.53	0.3843	0.3843	TRUE	7.1257	Belongs to the glycosyltransferase 2 family	no
eug5603	458	505	484	30	160	12	293	320	272	57	154	26	186.86	295	79	0.386	-1.372	-2.474	0.0133704	0.0525342	0.3291	0.5483	0.4068	0.4068	TRUE	5.29	metalloprotease	no
eug27654	2146	2049	2068	151	647	36	1371	1298	1160	287	624	77	802.97	1276	329	0.378	-1.402	-2.474	0.0133774	0.0525508	0.4226	0.4879	0.4458	0.4458	TRUE	2.1182	Acts as a Mg(2 ) transporter. Can also transport other divalent cations such as Fe(2 ), Sr(2 ), Ba(2 ), Mn(2 ) and Co(2 ) but to a much less extent than Mg(2 )	no
eug22172	401	363	397	37	138	24	256	230	223	70	133	51	160.63	236	85	0.446	-1.164	-2.473	0.0134146	0.052664	0.097	0.5612	0.2413	0.2413	TRUE	2.3747	Acyltransferase-like protein At1g54570	no
eug12251	131	79	63	4	18	0	84	50	35	8	17	0	32.35	56	8	0.306	-1.707	-2.472	0.0134213	0.0526792	0.5624	0.9246	0.7519	0.7519	TRUE	0.8602	psbP domain-containing protein 5	no
eug23915	1365	1160	1387	2	288	12	872	735	778	4	278	26	448.75	795	103	0.286	-1.808	-2.47	0.0135028	0.052944	1.3771	0.5024	1.0188	1.0188	TRUE	22.1647	Transcription factor	no
eug3979	251	204	161	8	58	19	160	129	90	15	56	41	81.96	126	37	0.404	-1.308	-2.47	0.0135079	0.0529529	0.1721	0.6491	0.3372	0.3372	TRUE	0.3866	Protein CURVATURE THYLAKOID 1A	no
eug11859	499	446	391	10	144	16	319	283	219	19	139	34	168.82	274	64	0.364	-1.456	-2.47	0.0135108	0.0529533	0.4615	0.5567	0.4962	0.4962	TRUE	4.9415	Long chain acyl-CoA synthetase	no
eug25063	170	177	201	5	54	3	109	112	113	10	52	6	66.92	111	23	0.347	-1.529	-2.47	0.0135182	0.0529711	0.4762	0.6895	0.5596	0.5596	TRUE	7.6445	Methyltransferase	no
eug3142	217	95	221	13	42	2	139	60	124	25	40	4	65.39	108	23	0.353	-1.502	-2.47	0.0135236	0.0529788	0.4141	0.6947	0.5266	0.5266	TRUE	1.458	AT-hook motif nuclear-localized protein	no
eug5549	816	619	756	24	249	43	521	392	424	46	240	92	285.92	446	126	0.395	-1.339	-2.47	0.0135257	0.0529788	0.3095	0.521	0.3823	0.3823	TRUE	5.3439	Belongs to the DHHC palmitoyltransferase family	no
eug973	21	0	98	0	0	0	13	0	55	0	0	0	11.4	23	0	0.163	-2.613	-2.467	0.0136177	0.0532783	10	1.7608	3.6808	3.6808	TRUE	0.2702	Tubulin--tyrosine ligase-like protein	no
eug13976	236	162	307	0	36	0	151	103	172	0	35	0	76.73	142	12	0.245	-2.029	-2.466	0.0136506	0.0533711	2.777	0.6614	1.4329	1.4329	TRUE	6.3924	helicase activity	no
eug14074	344	525	856	2	135	6	220	333	480	4	130	13	196.58	344	49	0.298	-1.746	-2.466	0.0136513	0.0533711	1.159	0.5444	0.9091	0.9091	TRUE	1.4913	#N/A	no
eug10431.1	430	320	839	15	158	10	275	203	471	29	152	21	191.75	316	67	0.351	-1.512	-2.466	0.0136588	0.0533891	0.579	0.5463	0.5673	0.5673	TRUE	1.9932	The light-harvesting complex (LHC) functions as a light receptor, it captures and delivers excitation energy to photosystems with which it is closely associated	no
eug3516	189	227	457	19	70	34	121	144	256	36	67	73	116.23	174	59	0.431	-1.214	-2.466	0.0136635	0.0533965	0.1269	0.5962	0.2728	0.2728	TRUE	1.1373	Protein of unknown function, DUF538	no
eug7138	1046	1130	1227	120	433	106	668	716	688	228	417	227	490.89	691	291	0.487	-1.038	-2.465	0.0136933	0.0534906	0.0585	0.4995	0.1803	0.1803	TRUE	1.6518	zinc finger protein	no
eug25680	163	159	216	9	53	3	104	101	121	17	51	6	66.79	109	25	0.364	-1.459	-2.465	0.0137028	0.0535167	0.3484	0.69	0.4816	0.4816	TRUE	5.3184	Senescence-associated carboxylesterase 101-like	no
eug19011	60836	39873	54635	75	9259	50	38878	25264	30650	143	8926	107	17327.9	31597	3059	0.257	-1.959	-2.464	0.013734	0.0536053	1.9327	0.4704	1.3466	1.3466	TRUE	6.9911	Signal recognition particle 54 kDa	no
eug11371	162	148	54	4	24	0	104	94	30	8	23	0	43.06	76	10	0.296	-1.756	-2.464	0.0137427	0.0536075	0.9357	0.8114	0.8667	0.8667	TRUE	3.3671	magnesium protoporphyrin IX methyltransferase	no
eug26793	99	79	111	11	22	3	63	50	62	21	21	6	37.36	58	16	0.394	-1.343	-2.464	0.0137507	0.0536149	0.0107	0.8636	0.3412	0.3412	TRUE	0.7234	cysteine--tRNA ligase	no
eug792	2789	1849	2580	98	674	17	1782	1172	1447	186	650	36	878.96	1467	291	0.339	-1.56	-2.463	0.01376	0.053629	0.7362	0.4863	0.6423	0.6423	TRUE	2.8084	Mitochondrial protein	no
eug4141	717	1939	545	60	112	141	458	1229	306	114	108	302	419.4	664	175	0.382	-1.39	-2.463	0.0137839	0.0536888	0.402	0.5046	0.4376	0.4376	TRUE	1.0099	Ribulose-1,5 bisphosphate carboxylase oxygenase large subunit N-methyltransferase	no
eug6884	129	42	0	0	2	0	82	27	0	0	2	0	18.5	36	1	0.176	-2.508	-2.463	0.01379	0.0536903	5.4371	1.2654	2.6822	2.6822	TRUE	0.1607	#N/A	no
eug25289	78	18	45	1	1	4	50	11	25	2	1	9	16.32	29	4	0.281	-1.832	-2.462	0.0138268	0.0538077	0.5382	1.3715	0.853	0.853	TRUE	0.3073	Pentatricopeptide repeat-containing protein	no
eug7945	1388	1949	904	7	229	0	887	1235	507	13	221	0	477.19	876	78	0.251	-1.997	-2.462	0.0138357	0.0538237	2.3937	0.5004	1.4305	1.4305	TRUE	1.1405	plastid-lipid-associated protein 12, chloroplastic	no
eug25936	5	35	29	0	0	1	3	22	16	0	0	2	7.3	14	1	0.199	-2.328	-2.46	0.0138779	0.0539768	0.738	2.4869	1.536	1.536	TRUE	0.5176	plastid-lipid-associated protein 6	no
eug11111	387	104	66	9	33	12	247	66	37	17	32	26	70.81	117	25	0.35	-1.514	-2.46	0.0138989	0.0540476	0.4842	0.6774	0.5525	0.5525	TRUE	1.4198	-	no
eug7544	306	922	27	0	3	25	196	584	15	0	3	54	141.88	265	19	0.231	-2.114	-2.46	0.0139061	0.0540642	2.8094	0.5733	1.7059	1.7059	TRUE	0.3789	Acyl-CoA N-acyltransferase with RING FYVE PHD-type zinc finger domain	no
eug9758	2003	3671	2477	272	957	227	1280	2326	1390	517	923	486	1153.56	1665	642	0.462	-1.113	-2.46	0.0139108	0.0540713	0.1163	0.4823	0.2233	0.2233	TRUE	1.7314	Belongs to the cytochrome P450 family	no
eug1136	786	546	454	35	175	8	502	346	255	67	169	17	225.89	368	84	0.361	-1.469	-2.459	0.0139139	0.0540724	0.5152	0.5347	0.5226	0.5226	TRUE	1.1124	ankyrin repeat	no
eug24153.1	176	229	162	2	50	10	112	145	91	4	48	21	70.31	116	24	0.351	-1.511	-2.459	0.0139251	0.0541048	0.4615	0.6789	0.55	0.55	TRUE	1.6403	Belongs to the TRAFAC class myosin-kinesin ATPase superfamily. Kinesin family	no
eug9167	400	505	227	49	97	29	256	320	127	93	94	62	158.62	234	83	0.442	-1.178	-2.458	0.0139895	0.0543033	0.1263	0.5624	0.2552	0.2552	TRUE	0.2358	#N/A	no
eug10304	113	40	13	3	0	2	72	25	7	6	0	4	19.14	35	3	0.251	-1.997	-2.458	0.0139906	0.0543033	1.1437	1.2386	1.1861	1.1861	TRUE	0.2395	#N/A	no
eug23474	369	433	439	18	121	4	236	274	246	34	117	9	152.65	252	53	0.35	-1.514	-2.457	0.0140069	0.0543217	0.5812	0.566	0.5752	0.5752	TRUE	7.7006	Belongs to the peptidase S10 family	no
eug8930	55	69	22	0	7	0	35	44	12	0	7	0	16.33	30	2	0.248	-2.014	-2.457	0.0140138	0.0543236	0.907	1.3712	1.179	1.179	TRUE	1.4854	RING finger and CHY zinc finger domain-containing protein	no
eug2486	1	35	32	0	0	0	1	22	18	0	0	0	6.79	14	0	0.175	-2.513	-2.457	0.014016	0.0543236	2.6843	2.636	2.6551	2.6551	TRUE	0.494	phosphatase 2C	yes
eug14750	32	29	40	1	5	0	20	18	22	2	5	0	11.33	20	2	0.283	-1.82	-2.455	0.0140909	0.0545689	0	1.7686	0.7541	0.7541	TRUE	1.1064	Auxin response factors (ARFs) are transcriptional factors that bind specifically to the DNA sequence 5'-TGTCTC-3' found in the auxin-responsive promoter elements (AuxREs)	no
eug18334	639	679	679	13	178	3	408	430	381	25	172	6	237.04	406	68	0.318	-1.653	-2.455	0.0141035	0.0546064	0.9438	0.5316	0.7796	0.7796	TRUE	16.2889	calcineurin b-like protein	no
eug27438	1604	1215	2701	15	502	25	1025	770	1515	29	484	54	646.02	1103	189	0.321	-1.64	-2.454	0.0141368	0.0547033	0.9415	0.4923	0.7692	0.7692	TRUE	2.8461	Belongs to the protein kinase superfamily. Ser Thr protein kinase family	no
eug18601	225	329	129	16	67	11	144	208	72	30	65	24	90.53	141	40	0.396	-1.337	-2.454	0.0141372	0.0547033	0.246	0.6321	0.3737	0.3737	TRUE	0.145	Prolycopene isomerase	no
eug19167	381	224	295	30	90	34	243	142	165	57	87	73	127.92	183	72	0.469	-1.094	-2.454	0.0141429	0.0547097	0.0564	0.5846	0.2022	0.2022	TRUE	0.6132	Transcriptional activator that specifically binds 5'- GATA-3' or 5'-GAT-3' motifs within gene promoters	no
eug26992	1774	1073	894	59	361	13	1134	680	502	112	348	28	467.19	772	163	0.349	-1.518	-2.454	0.0141446	0.0547097	0.6511	0.5011	0.5951	0.5951	TRUE	1.6138	Pentatricopeptide repeat-containing protein	no
eug21588	368	76	42	3	26	0	235	48	24	6	25	0	56.28	102	10	0.266	-1.913	-2.453	0.014164	0.0547622	1.6288	0.7311	1.1958	1.1958	TRUE	1.6739	ADP,ATP carrier protein	no
eug2797	61	26	25	3	3	1	39	16	14	6	3	2	13.37	23	4	0.307	-1.703	-2.45	0.0142742	0.0551201	0.2223	1.5705	0.6415	0.6415	TRUE	2.5881	Carbamoyl-phosphate synthase large chain	no
eug24125	2510	2315	2168	64	735	29	1604	1467	1216	122	709	62	863.24	1429	298	0.348	-1.525	-2.449	0.014317	0.0552419	0.6839	0.4866	0.6109	0.6109	TRUE	13.3353	Protein TPX2-like isoform X1	no
eug18299	415	576	312	7	122	4	265	365	175	13	118	9	157.45	268	47	0.324	-1.624	-2.449	0.0143325	0.0552631	0.8484	0.563	0.737	0.737	TRUE	1.2703	U-box domain-containing protein	no
eug1485	287	376	107	21	65	15	183	238	60	40	63	32	102.73	160	45	0.395	-1.338	-2.448	0.0143588	0.0553325	0.2715	0.6128	0.381	0.381	TRUE	0.2561	#N/A	no
eug19105	587	511	200	38	95	47	375	324	112	72	92	101	179.26	270	88	0.424	-1.239	-2.448	0.0143657	0.0553375	0.1933	0.5517	0.3037	0.3037	TRUE	0.7837	AtDMP2,DMP2	no
eug11047	44	85	56	1	12	0	28	54	31	2	12	0	21.14	38	5	0.29	-1.787	-2.448	0.0143729	0.0553429	0.5301	1.1657	0.8629	0.8629	TRUE	3.6677	pyruvate, phosphate dikinase regulatory protein	no
eug29495	32	44	46	1	7	0	20	28	26	2	7	0	13.8	25	3	0.29	-1.784	-2.447	0.0143985	0.0554187	0.0022	1.5364	0.7712	0.7712	TRUE	1.8464	BEST Arabidopsis thaliana protein match is	no
eug10032	1388	1614	1474	43	478	123	887	1023	827	82	461	263	590.4	912	269	0.404	-1.308	-2.447	0.0144082	0.0554446	0.3054	0.4945	0.3697	0.3697	TRUE	0.9894	Belongs to the ALAD family	no
eug25505	278	262	216	39	66	16	178	166	121	74	64	34	106.15	155	57	0.454	-1.14	-2.447	0.0144144	0.0554572	0.0553	0.6082	0.2289	0.2289	TRUE	0.7496	U-box domain-containing protein	no
eug27579	970	703	865	46	287	20	620	445	485	87	277	43	326.26	517	136	0.384	-1.38	-2.445	0.0144721	0.0556564	0.3962	0.5147	0.438	0.438	TRUE	8.5981	Rhodanese-like domain-containing protein 11	no
eug18289	159	80	117	0	20	0	102	51	66	0	19	0	39.54	73	6	0.258	-1.955	-2.445	0.014489	0.05571	2.0355	0.8419	1.2709	1.2709	TRUE	3.4485	Photosystem I reaction center subunit V	no
eug23334	300	271	271	19	64	1	192	172	152	36	62	2	102.57	172	33	0.34	-1.557	-2.445	0.014504	0.0557452	0.656	0.6131	0.6369	0.6369	TRUE	1.8636	Uridylate kinase	no
eug26445	346	199	271	3	74	3	221	126	152	6	71	6	97.12	166	28	0.322	-1.637	-2.444	0.0145097	0.0557556	0.8377	0.6211	0.7509	0.7509	TRUE	5.3323	Phosphoglycerate mutase-like protein	no
eug22425	31	75	25	0	6	0	20	48	14	0	6	0	14.52	27	2	0.247	-2.015	-2.444	0.0145377	0.0558518	0.7872	1.4831	1.1814	1.1814	TRUE	1.8757	nucleobase-ascorbate transporter	no
eug10078	1589	1378	1654	95	587	98	1015	873	928	181	566	210	628.8	939	319	0.433	-1.206	-2.442	0.0145886	0.0560247	0.1938	0.493	0.2889	0.2889	TRUE	5.2476	Kinase-like protein TMKL1	no
eug18614	94	139	77	12	8	0	60	88	43	23	8	0	36.98	64	10	0.313	-1.675	-2.442	0.0146067	0.0560825	0.6283	0.8676	0.7621	0.7621	TRUE	0.9397	WAT1-related protein At3g02690	no
eug27878	22	10	25	0	1	0	14	6	14	0	1	0	5.9	11	0	0.21	-2.25	-2.441	0.0146446	NA	0	2.9656	1.3311	1.3311	TRUE	0.788	Glucose and ribitol	no
eug11930	4378	2404	898	11	572	12	2798	1523	504	21	551	26	903.8	1608	199	0.285	-1.81	-2.441	0.0146595	0.0561893	1.4202	0.4858	1.0904	1.0904	TRUE	0.449	FAD NAD(P)-binding oxidoreductase family protein	no
eug3537	2105	1302	2179	291	436	260	1345	825	1222	554	420	556	820.48	1131	510	0.508	-0.977	-2.44	0.014704	0.0563071	0.0435	0.4875	0.1581	0.1581	TRUE	0.6091	Protein PLASTID MOVEMENT IMPAIRED	no
eug21648.1	48	25	165	1	10	5	31	16	93	2	10	11	26.89	47	8	0.315	-1.667	-2.438	0.0147534	0.0564617	0.5606	1.017	0.7239	0.7239	TRUE	0.6251	Late embryogenesis abundant protein	no
eug18595.1	73	17	31	0	5	0	47	11	17	0	5	0	13.27	25	2	0.241	-2.051	-2.438	0.0147597	0.0564739	0.8331	1.5786	1.2325	1.2325	TRUE	1.3457	Phosphoenolpyruvate phosphate translocator 2	no
eug3507	360	379	456	22	144	22	230	240	256	42	139	47	158.96	242	76	0.419	-1.256	-2.438	0.0147625	0.0564739	0.2006	0.5622	0.3206	0.3206	TRUE	4.9218	Formiminotransferase domain, N-terminal subdomain	no
eug12736	93	13	34	1	6	0	59	8	19	2	6	0	15.74	29	3	0.263	-1.927	-2.433	0.0149679	0.0571664	0.8321	1.4049	1.0712	1.0712	TRUE	0.451	#N/A	no
eug19356	105	124	92	14	22	3	67	79	52	27	21	6	41.92	66	18	0.395	-1.342	-2.433	0.0149721	0.0571664	0.0648	0.8207	0.3647	0.3647	TRUE	0.5737	cytochrome P450	no
eug25019	656	458	534	30	198	37	419	290	300	57	191	79	222.69	336	109	0.425	-1.234	-2.433	0.0149769	0.0571664	0.1995	0.5357	0.3089	0.3089	TRUE	4.3551	Belongs to the cyclin family	no
eug30238	167	258	127	15	48	19	107	163	71	29	46	41	76.15	114	39	0.434	-1.205	-2.433	0.0149853	0.0571803	0.1091	0.6628	0.271	0.271	TRUE	0.1641	sirohydrochlorin ferrochelatase	no
eug26998	114	322	45	6	35	3	73	204	25	11	34	6	58.95	101	17	0.326	-1.618	-2.433	0.0149896	0.0571803	0.7296	0.7193	0.7201	0.7201	TRUE	0.2991	Belongs to the universal ribosomal protein uL11 family	no
eug2476	20	4	46	0	1	0	13	3	26	0	1	0	7.01	14	0	0.203	-2.303	-2.432	0.0150134	0.0572141	0.9175	2.5681	1.637	1.637	TRUE	0.0687	#N/A	no
eug28718	107	125	88	5	23	0	68	79	49	10	22	0	38.11	65	11	0.321	-1.641	-2.432	0.0150242	0.0572311	0.5687	0.8559	0.7275	0.7275	TRUE	1.9657	Acylamino-acid-releasing	no
eug14435	322	266	340	20	110	15	206	169	191	38	106	32	123.54	189	59	0.419	-1.256	-2.431	0.0150426	0.0572896	0.1865	0.5887	0.3209	0.3209	TRUE	4.355	Plastid division protein CDP1	no
eug28673	100	102	59	7	20	7	64	65	33	13	19	15	34.87	54	16	0.407	-1.297	-2.431	0.01505	0.0572946	0.0834	0.8917	0.3158	0.3158	TRUE	1.1107	ATP-dependent DNA helicase	no
eug10772.1	756	826	0	2	36	0	483	523	0	4	35	0	174.17	335	13	0.201	-2.313	-2.431	0.0150666	0.0573287	5.6324	0.5541	2.6106	2.6106	TRUE	6.0595	glycerophosphoryl diester phosphodiesterase	no
eug1880	94	72	45	4	0	5	60	46	25	8	0	11	24.87	44	6	0.293	-1.772	-2.431	0.0150744	0.0573297	0.7118	1.0613	0.8934	0.8934	TRUE	0.5701	cobra-like protein	no
eug14306	563	331	130	6	93	7	360	210	73	11	90	15	126.42	214	39	0.332	-1.591	-2.43	0.0150845	0.0573447	0.7809	0.586	0.7075	0.7075	TRUE	0.2687	DCC family protein At1g52590	no
eug13940	2814	1023	152	149	62	24	1798	648	85	283	60	51	487.72	844	131	0.312	-1.682	-2.43	0.015102	0.0573787	1.1017	0.4997	0.8721	0.8721	TRUE	0.1832	Belongs to the cytochrome P450 family	no
eug18725	832	365	327	7	145	9	532	231	183	13	140	19	186.46	315	57	0.333	-1.588	-2.43	0.0151036	0.0573787	0.8115	0.5485	0.7115	0.7115	TRUE	5.2597	Belongs to the glycosyl hydrolase 31 family	no
eug29487	123	47	18	1	9	3	79	30	10	2	9	6	22.58	40	6	0.305	-1.711	-2.429	0.0151215	0.0574159	0.6081	1.1215	0.7837	0.7837	TRUE	0.2418	Chloroplastic group IIA intron splicing facilitator CRS1	no
eug7738	199	228	194	11	69	16	127	144	109	21	67	34	83.69	127	41	0.424	-1.237	-2.429	0.0151385	0.0574689	0.1253	0.6454	0.299	0.299	TRUE	1.5933	Protein of unknown function (DUF620)	no
eug24072	42	73	81	0	11	0	27	46	45	0	11	0	21.52	39	4	0.266	-1.912	-2.428	0.0151956	0.0576511	1.0956	1.1535	1.1333	1.1333	TRUE	4.7235	Belongs to the ubiquitin-conjugating enzyme family	no
eug21176.1	1067	747	988	59	281	12	682	473	554	112	271	26	353.04	570	136	0.371	-1.432	-2.427	0.0152102	0.0576858	0.5097	0.5112	0.5107	0.5107	TRUE	2.8831	Belongs to the glycosyltransferase 1 family. Bacterial plant glycogen synthase subfamily	no
eug16771	1793	756	440	60	282	25	1146	479	247	114	272	54	385.19	624	147	0.368	-1.444	-2.427	0.0152109	0.0576858	0.5346	0.5078	0.5254	0.5254	TRUE	0.3687	-	no
eug7984.1	1458	1198	1105	107	450	51	932	759	620	204	434	109	509.53	770	249	0.424	-1.238	-2.427	0.0152261	0.0577317	0.2418	0.4984	0.3194	0.3194	TRUE	1.3468	The light-harvesting complex (LHC) functions as a light receptor, it captures and delivers excitation energy to photosystems with which it is closely associated	no
eug15704	169	97	332	2	46	11	108	61	186	4	44	24	71.23	118	24	0.347	-1.526	-2.427	0.0152363	0.0577471	0.5561	0.6762	0.6034	0.6034	TRUE	0.3106	-	no
eug2921	530	707	283	31	166	26	339	448	159	59	160	56	203.34	315	92	0.404	-1.307	-2.426	0.0152694	0.0578495	0.2912	0.5419	0.3748	0.3748	TRUE	0.3546	protein At3g49140-like isoform X1	no
eug837	698	488	351	56	158	24	446	309	197	107	152	51	210.4	317	103	0.426	-1.23	-2.426	0.0152762	0.0578635	0.1978	0.5395	0.3084	0.3084	TRUE	0.1564	triosephosphate isomerase	no
eug3499	178	129	636	6	78	11	114	82	357	11	75	24	110.41	184	37	0.346	-1.533	-2.425	0.0152899	0.057904	0.6414	0.6029	0.6273	0.6273	TRUE	2.187	Amino acid permease	no
eug9537	540	606	496	63	136	89	345	384	278	120	131	190	241.46	336	147	0.499	-1.002	-2.424	0.0153303	0.0579759	0.033	0.5305	0.168	0.168	TRUE	0.5054	Plant protein of unknown function (DUF863)	no
eug22082.1	253	98	208	5	38	20	162	62	117	10	37	43	71.57	114	30	0.385	-1.378	-2.424	0.0153305	0.0579759	0.287	0.6752	0.4273	0.4273	TRUE	0.1957	Mitochondrial GTPase that catalyzes the GTP-dependent ribosomal translocation step during translation elongation. During this step, the ribosome changes from the pre-translocational (PRE) to the post-translocational (POST) state as the newly formed A- site-bound peptidyl-tRNA and P-site-bound deacylated tRNA move to the P and E sites, respectively. Catalyzes the coordinated movement of the two tR…	no
eug19467.2	5071	4015	2630	10	822	8	3241	2544	1475	19	792	17	1348.1	2420	276	0.279	-1.843	-2.424	0.015334	0.0579777	1.6769	0.4805	1.1969	1.1969	TRUE	2.388	-	no
eug28821	18	23	23	0	1	1	12	15	13	0	1	2	7.01	13	1	0.243	-2.039	-2.424	0.0153502	0.0580272	0	2.5682	0.8996	0.8996	TRUE	0.1636	cytochrome c biogenesis protein	no
eug174	469	568	788	10	191	15	300	360	442	19	184	32	222.82	367	78	0.355	-1.495	-2.424	0.0153563	0.0580389	0.6079	0.5356	0.5897	0.5897	TRUE	4.3352	Belongs to the glycosyltransferase 1 family. Bacterial plant glycogen synthase subfamily	no
eug343	1292	2306	2597	26	551	11	826	1461	1457	49	531	24	724.64	1248	201	0.317	-1.657	-2.423	0.0153814	0.0581104	1.0653	0.4899	0.8423	0.8423	TRUE	22.3992	PMR5-like	no
eug5284	78	51	106	6	19	3	50	32	59	11	18	6	29.63	47	12	0.386	-1.374	-2.423	0.0153896	0.0581297	0.0912	0.9664	0.3828	0.3828	TRUE	0.4064	#N/A	no
eug4108	34	21	2	0	0	0	22	13	1	0	0	0	6.03	12	0	0.186	-2.429	-2.422	0.015428	NA	1.9909	2.9123	2.5239	2.5239	TRUE	0.08	polyamine transporter At3g13620	no
eug2036	717	319	397	25	22	68	458	202	223	48	21	146	182.89	294	72	0.371	-1.429	-2.422	0.0154349	0.0582656	0.4814	0.55	0.5058	0.5058	TRUE	5.7866	SPX domain-containing membrane protein	no
eug4956	141	128	92	11	25	15	90	81	52	21	24	32	49.99	74	26	0.437	-1.193	-2.421	0.0154742	0.0583942	0.0525	0.764	0.2543	0.2543	TRUE	0.6517	Methyltransferase domain	no
eug16667	275	301	145	1	58	2	176	191	81	2	56	4	84.98	149	21	0.303	-1.724	-2.421	0.015488	0.0584309	1.143	0.6428	0.9302	0.9302	TRUE	10.9538	Probably inactive leucine-rich repeat receptor-like protein kinase	no
eug11123	271	328	349	4	83	24	173	208	196	8	80	51	119.3	192	46	0.373	-1.422	-2.42	0.0155346	0.0585686	0.429	0.5929	0.493	0.493	TRUE	1.7196	Catalytic subunit of pyrophosphate--fructose 6-phosphate 1-phosphotransferase. Catalyzes the phosphorylation of D-fructose 6-phosphate, the first committing step of glycolysis. Uses inorganic phosphate (PPi) as phosphoryl donor instead of ATP like common ATP-dependent phosphofructokinases (ATP-PFKs), which renders the reaction reversible, and can thus function both in glycolysis and gluconeogenes…	no
eug10154	834	853	706	64	300	45	533	540	396	122	289	96	329.46	490	169	0.439	-1.187	-2.419	0.0155808	0.058699	0.1739	0.5142	0.2818	0.2818	TRUE	4.1582	protein UNUSUAL FLORAL	no
eug7842	73	105	38	9	2	1	47	67	21	17	2	2	25.95	45	7	0.312	-1.683	-2.416	0.0156923	0.0590716	0.6044	1.0368	0.7786	0.7786	TRUE	0.5397	Acts as subunit of the RNA polymerase II elongator complex, which is a histone acetyltransferase component of the RNA polymerase II (Pol II) holoenzyme and is involved in transcriptional elongation	no
eug8507	35	7	20	1	0	0	22	4	11	2	0	0	6.65	12	1	0.212	-2.238	-2.416	0.0156959	0.0590733	0.5265	2.6817	1.4808	1.4808	TRUE	0.3464	Belongs to the major facilitator superfamily. Sugar transporter (TC 2.A.1.1) family	no
eug14782	1054	1090	1132	14	341	22	674	691	635	27	329	47	400.28	667	134	0.347	-1.528	-2.416	0.0157036	0.059079	0.7352	0.5063	0.6492	0.6492	TRUE	16.6785	AhpC/TSA family	no
eug22895	116	133	109	2	34	5	74	84	61	4	33	11	44.47	73	16	0.361	-1.471	-2.416	0.0157077	0.0590825	0.3372	0.8005	0.5232	0.5232	TRUE	3.0645	LRR receptor-like serine threonine-protein kinase	no
eug7974	5807	4681	3355	17	1023	10	3711	2966	1882	32	986	21	1599.83	2853	346	0.286	-1.804	-2.415	0.015724	0.0591319	1.5745	0.4788	1.1382	1.1382	TRUE	2.8665	Serine racemase	no
eug20949	448	450	384	34	113	4	286	285	215	65	109	9	161.5	262	61	0.367	-1.444	-2.415	0.0157416	0.0591627	0.5083	0.5607	0.5289	0.5289	TRUE	1.4837	Protein trichome birefringence-like 43	no
eug29337	611	615	396	38	194	37	390	390	222	72	187	79	223.46	334	113	0.435	-1.201	-2.415	0.0157484	0.0591767	0.178	0.5354	0.2912	0.2912	TRUE	3.3677	light-dependent short hypocotyls	no
eug22085	1168	685	644	13	216	3	746	434	361	25	208	6	296.85	514	80	0.314	-1.67	-2.414	0.0157583	0.0592021	1.1104	0.5191	0.8741	0.8741	TRUE	7.3634	Belongs to the actin family	no
eug13179	1150	1248	670	10	253	3	735	791	376	19	244	6	361.81	634	90	0.304	-1.72	-2.414	0.0157655	0.0592055	1.2729	0.5102	0.9664	0.9664	TRUE	19.453	CDPK-related kinase	no
eug9160.1	916	1040	1245	66	371	27	585	659	698	126	358	58	413.96	647	181	0.397	-1.333	-2.414	0.0157758	0.0592206	0.3789	0.5051	0.4126	0.4126	TRUE	6.297	Squamosa promoter-binding-like protein	no
eug23555	476	416	382	8	131	6	304	264	214	15	126	13	156.07	261	51	0.345	-1.534	-2.413	0.0158006	0.05929	0.7015	0.5639	0.649	0.649	TRUE	5.2347	Guanine nucleotide exchange factor	no
eug20567	699	683	268	18	165	37	447	433	150	34	159	79	217.05	343	91	0.388	-1.365	-2.413	0.0158061	0.059299	0.39	0.5374	0.4412	0.4412	TRUE	2.2784	3-ketoacyl-coa synthase	no
eug8021	192	157	146	9	52	14	123	99	82	17	50	30	66.88	101	32	0.425	-1.233	-2.413	0.015818	0.0593315	0.1027	0.6896	0.2976	0.2976	TRUE	0.7486	#N/A	no
eug14492	1629	1475	1264	204	435	61	1041	935	709	388	419	131	603.77	895	313	0.441	-1.18	-2.412	0.0158611	0.059451	0.1814	0.4939	0.2812	0.2812	TRUE	1.8394	50S ribosomal protein L21	no
eug527	260	313	470	10	109	6	166	198	264	19	105	13	127.51	209	46	0.36	-1.474	-2.412	0.0158624	0.059451	0.5545	0.585	0.5659	0.5659	TRUE	4.4162	Aux IAA proteins are short-lived transcriptional factors that function as repressors of early auxin response genes at low auxin concentrations	no
eug13854	41	32	25	2	4	0	26	20	14	4	4	0	11.36	20	3	0.298	-1.746	-2.41	0.015951	0.0596999	0.0633	1.7653	0.7267	0.7267	TRUE	0.2282	Belongs to the glycosyltransferase 2 family. Plant cellulose synthase subfamily	no
eug16112	217	362	317	3	84	4	139	229	178	6	81	9	106.85	182	32	0.331	-1.597	-2.409	0.0159769	0.0597848	0.8295	0.6073	0.7414	0.7414	TRUE	3.0179	E3 ubiquitin-protein ligase	no
eug25644	387	371	571	16	151	29	247	235	320	30	146	62	173.46	267	79	0.41	-1.288	-2.409	0.0159985	0.059845	0.2657	0.5544	0.3647	0.3647	TRUE	3.542	Belongs to the terpene cyclase mutase family	no
eug26421.1	49	10	2	0	0	0	31	6	1	0	0	0	6.46	13	0	0.187	-2.421	-2.409	0.0160087	0.0598563	2.6362	2.7475	2.7013	2.7013	TRUE	0.6214	lysine-specific demethylase	no
eug27216.1	334	368	182	6	89	15	213	233	102	11	86	32	113	183	43	0.372	-1.428	-2.408	0.0160513	0.0599965	0.4498	0.5998	0.5094	0.5094	TRUE	4.5218	Integral membrane protein TerC family	no
eug1991	4088	2713	3828	51	976	18	2612	1719	2148	97	941	39	1259.22	2160	359	0.322	-1.633	-2.408	0.0160525	0.0599965	1.0477	0.4812	0.8294	0.8294	TRUE	4.1379	methyltransferase	no
eug10902	10	8	32	0	0	0	6	5	18	0	0	0	4.9	10	0	0.195	-2.357	-2.407	0.0160846	NA	0.5274	3.4725	2.1788	2.1788	TRUE	2.667	ABC transporter B family member	no
eug17161	286	529	255	4	93	2	183	335	143	8	90	4	127.09	220	34	0.315	-1.666	-2.407	0.0160967	0.0601378	1.056	0.5854	0.8653	0.8653	TRUE	4.5791	Malonate--CoA	no
eug18915	728	701	974	49	296	33	465	444	546	93	285	71	317.5	485	150	0.417	-1.262	-2.405	0.0161785	0.0603715	0.2647	0.5159	0.3488	0.3488	TRUE	6.6354	#N/A	no
eug20098	25285	22997	20390	258	6263	114	16159	14571	11439	491	6037	244	8156.79	14056	2257	0.318	-1.651	-2.405	0.0161881	0.0603956	1.1142	0.4714	0.867	0.867	TRUE	13.5521	Protein DEFECTIVE IN MERISTEM SILENCING	no
eug28988	100	47	54	9	4	2	64	30	30	17	4	4	24.87	41	8	0.346	-1.533	-2.404	0.0162008	0.060431	0.2851	1.0614	0.5699	0.5699	TRUE	2.017	endonuclease activity	no
eug5327	295	346	387	17	111	6	189	219	217	32	107	13	129.51	208	51	0.377	-1.407	-2.404	0.016205	0.0604347	0.433	0.5832	0.4891	0.4891	TRUE	7.8199	#N/A	no
eug10813	543	424	266	26	107	3	347	269	149	49	103	6	153.98	255	53	0.353	-1.502	-2.404	0.0162105	0.0604433	0.6479	0.5651	0.6149	0.6149	TRUE	0.6199	Belongs to the AAA ATPase family	no
eug29645	171	117	150	19	36	16	109	74	84	36	35	34	62.11	89	35	0.47	-1.089	-2.404	0.0162328	0.0605055	0	0.7066	0.2	0.2	TRUE	0.4027	Ras-related protein	no
eug22146	84	38	0	1	0	0	54	24	0	2	0	0	13.28	26	1	0.188	-2.41	-2.404	0.0162337	0.0605055	4.974	1.5783	2.7737	2.7737	TRUE	0.1804	leucine-rich repeat receptor-like serine threonine-protein kinase	no
eug25598	62	18	6	0	2	0	40	11	3	0	2	0	9.39	18	1	0.216	-2.213	-2.403	0.0162406	0.0605076	1.1901	2.0377	1.5809	1.5809	TRUE	0.3701	Belongs to the mitochondrial carrier (TC 2.A.29) family	no
eug17456	75	24	0	0	0	0	48	15	0	0	0	0	10.52	21	0	0.18	-2.477	-2.401	0.0163368	0.0607696	10	1.8684	3.759	3.759	TRUE	0.1459	protein At1g04910-like isoform X1	no
eug27842.1	2490	2195	2234	280	693	66	1591	1391	1253	533	668	141	929.53	1412	447	0.421	-1.247	-2.401	0.0163458	0.0607793	0.2684	0.4854	0.3408	0.3408	TRUE	3.6135	Belongs to the major facilitator superfamily. Sugar transporter (TC 2.A.1.1) family	no
eug18404	4800	4206	4440	42	1296	42	3067	2665	2491	80	1249	90	1607.07	2741	473	0.328	-1.608	-2.398	0.0164669	0.0611453	1.0018	0.4787	0.8017	0.8017	TRUE	23.9977	Nucleobase-ascorbate transporter	no
eug19271	304	319	346	20	111	9	194	202	194	38	107	19	125.8	197	55	0.4	-1.323	-2.398	0.0164979	0.0612278	0.2977	0.5866	0.4008	0.4008	TRUE	5.9413	#N/A	no
eug5440	44	18	1	0	0	0	28	11	1	0	0	0	6.68	13	0	0.189	-2.407	-2.397	0.0165372	0.0613338	2.9993	2.6729	2.8054	2.8054	TRUE	0.0868	DNA repair protein RAD51 homolog	no
eug9036	1300	1432	812	95	421	53	831	907	456	181	406	113	482.27	731	233	0.424	-1.239	-2.397	0.0165496	0.0613677	0.2658	0.5001	0.3347	0.3347	TRUE	3.8417	Non-specific serine threonine protein kinase	no
eug14532	27	50	90	1	10	0	17	32	50	2	10	0	18.49	33	4	0.295	-1.764	-2.396	0.0165787	0.0614186	0.5572	1.2655	0.9021	0.9021	TRUE	0.5563	Pentatricopeptide repeat-containing protein	no
eug28859	240	286	226	7	73	2	153	181	127	13	70	4	91.56	154	29	0.344	-1.54	-2.396	0.0165916	0.061451	0.6936	0.6303	0.6681	0.6681	TRUE	3.7464	YLS2-like	no
eug19567	506	548	388	27	168	14	323	347	218	51	162	30	188.59	296	81	0.397	-1.334	-2.394	0.016644	0.0615845	0.352	0.5476	0.4208	0.4208	TRUE	7.1941	shikimate	no
eug934	166	115	81	3	27	0	106	73	45	6	26	0	42.69	75	11	0.311	-1.687	-2.393	0.0167081	0.0617611	0.9423	0.8144	0.8758	0.8758	TRUE	0.8529	zinc-finger of the FCS-type, C2-C2	no
eug11784	974	794	1130	118	349	123	622	503	634	224	336	263	430.6	586	274	0.523	-0.935	-2.392	0.0167615	0.0619339	0.025	0.5037	0.1466	0.1466	TRUE	0.4414	Belongs to the argonaute family	no
eug8472	3058	1762	1505	130	701	49	1954	1116	844	247	676	105	823.81	1305	343	0.388	-1.365	-2.391	0.0167827	0.0620003	0.4715	0.4874	0.4648	0.4648	TRUE	1.5807	Tetratricopeptide repeat	no
eug7189	1046	783	444	5	209	11	668	496	249	10	201	24	274.7	471	78	0.325	-1.622	-2.391	0.0168113	0.0620693	1.0235	0.5231	0.8278	0.8278	TRUE	1.1429	aminohydrolase	no
eug4845	289	218	462	0	67	5	185	138	259	0	65	11	109.55	194	25	0.298	-1.746	-2.391	0.0168179	0.0620818	1.5174	0.6039	1.0434	1.0434	TRUE	2.3095	Peroxiredoxin Q	no
eug24036	95	28	12	3	3	0	61	18	7	6	3	0	15.63	29	3	0.273	-1.871	-2.39	0.0168554	0.0621713	0.8459	1.4113	1.0749	1.0749	TRUE	0.5008	G-type lectin S-receptor-like serine threonine-protein kinase	no
eug10988	45	28	48	0	7	1	29	18	27	0	7	2	13.72	25	3	0.3	-1.737	-2.39	0.0168609	0.0621722	0.0703	1.5425	0.8034	0.8034	TRUE	1.7771	Calcineurin-binding protein	no
eug13463	1042	1244	1312	191	425	147	666	788	736	363	410	315	546.29	730	363	0.544	-0.879	-2.389	0.0168722	0.0621969	0.009	0.4965	0.1256	0.1256	TRUE	0.1504	ATP-dependent zinc metalloprotease FTSH 12	no
eug20517	293	489	343	37	127	19	187	310	192	70	122	41	153.83	230	78	0.438	-1.192	-2.389	0.0168849	0.0622314	0.1612	0.5652	0.2912	0.2912	TRUE	1.5177	Belongs to the glycosyl hydrolase 31 family	no
eug22211	11	44	32	0	3	0	7	28	18	0	3	0	9.29	18	1	0.241	-2.051	-2.388	0.0169339	0.0623635	0.4511	2.0537	1.2196	1.2196	TRUE	0.3968	Zeaxanthin epoxidase	no
eug2158.2	247	386	283	16	104	9	158	245	159	30	100	19	118.52	187	50	0.394	-1.344	-2.388	0.016938	0.0623663	0.3389	0.5937	0.4294	0.4294	TRUE	6.4185	cysteine-rich repeat secretory protein	no
eug5515	101	103	63	0	16	0	65	65	35	0	15	0	30.1	55	5	0.273	-1.874	-2.388	0.0169572	0.0624124	1.7028	0.9587	1.2254	1.2254	TRUE	6.4949	Mitochondrial transcription termination factor family protein	no
eug11586	560	459	458	48	181	29	358	291	257	91	174	62	205.58	302	109	0.453	-1.144	-2.387	0.0169634	0.0624124	0.1309	0.5412	0.2592	0.2592	TRUE	2.2665	-	no
eug17930	1117	412	284	6	112	0	714	261	159	11	108	0	208.93	378	40	0.277	-1.851	-2.387	0.0169638	0.0624124	2.0814	0.54	1.2988	1.2988	TRUE	2.1675	Glycerol-3-phosphate dehydrogenase NAD	no
eug5646	6502	12929	7120	680	3090	331	4155	8192	3994	1293	2979	708	3553.67	5447	1660	0.415	-1.27	-2.387	0.0169816	0.0624658	0.3468	0.4737	0.3708	0.3708	TRUE	4.2566	Tubulin is the major constituent of microtubules. It binds two moles of GTP, one at an exchangeable site on the beta chain and one at a non-exchangeable site on the alpha chain	no
eug16435	7	8	55	0	1	0	4	5	31	0	1	0	6.89	13	0	0.212	-2.236	-2.387	0.0169959	0.062494	1.0369	2.6049	1.7079	1.7079	TRUE	7.6587	Cold-regulated 413 plasma membrane protein	yes
eug24452	481	303	684	5	143	11	307	192	384	10	138	24	175.67	294	57	0.345	-1.534	-2.387	0.0170093	0.0625309	0.7676	0.5533	0.6846	0.6846	TRUE	1.8954	Belongs to the peroxidase family	no
eug5005	1094	947	842	58	367	60	699	600	472	110	354	128	394.01	590	197	0.434	-1.203	-2.386	0.017038	0.0626245	0.2141	0.5069	0.3088	0.3088	TRUE	1.7916	PDDEXK-like family of unknown function	no
eug10086	162	207	189	2	54	4	104	131	106	4	52	9	67.52	114	22	0.345	-1.536	-2.385	0.0170643	0.062709	0.6496	0.6876	0.665	0.665	TRUE	8.9505	Belongs to the MT-A70-like family	no
eug29253	893	893	1122	72	378	72	571	566	629	137	364	154	403.56	589	218	0.458	-1.127	-2.383	0.0171567	0.062931	0.1408	0.506	0.253	0.253	TRUE	3.7836	hydroxyproline O-arabinosyltransferase activity	no
eug2792	620	570	1009	17	236	46	396	361	566	32	228	98	280.29	441	119	0.395	-1.341	-2.383	0.0171601	0.062931	0.394	0.5221	0.4395	0.4395	TRUE	2.6099	Belongs to the glycosyl hydrolase 28 family	no
eug1748	153	63	115	10	28	5	98	40	65	19	27	11	43.15	68	19	0.403	-1.31	-2.383	0.0171615	0.062931	0.1579	0.8107	0.3667	0.3667	TRUE	0.1171	The glycine cleavage system catalyzes the degradation of glycine	no
eug15694	32	2	95	0	3	0	20	1	53	0	3	0	12.98	25	1	0.219	-2.19	-2.383	0.0171933	0.0630107	1.9699	1.6033	1.7906	1.7906	TRUE	0.2389	belongs to the protein kinase superfamily	yes
eug6300	166	107	111	8	18	19	106	68	62	15	17	41	51.56	79	24	0.416	-1.267	-2.382	0.0172108	0.0630626	0.1214	0.755	0.3335	0.3335	TRUE	1.2574	Tryptophan/tyrosine permease family	no
eug13623	123	81	253	3	38	1	79	51	142	6	37	2	52.72	91	15	0.328	-1.608	-2.382	0.0172204	0.0630734	0.7897	0.7487	0.7727	0.7727	TRUE	1.3385	ATP-citrate synthase alpha chain protein	no
eug22531	986	1225	1125	70	422	47	630	776	631	133	407	101	446.33	679	214	0.422	-1.245	-2.381	0.0172573	0.0631595	0.2695	0.5025	0.3473	0.3473	TRUE	6.9103	187-kDa microtubule-associated protein	no
eug9451	956	1014	1687	41	424	33	611	642	946	78	409	71	459.53	733	186	0.384	-1.381	-2.381	0.0172684	0.063179	0.4845	0.5016	0.4906	0.4906	TRUE	11.9381	Belongs to the glycosyltransferase 1 family	no
eug17248	1078	877	742	110	56	117	689	556	416	209	54	250	362.41	554	171	0.417	-1.261	-2.381	0.017272	0.063179	0.2866	0.5102	0.3615	0.3615	TRUE	0.643	transport inhibitor response	no
eug25871	210	244	315	16	86	25	134	155	177	30	83	54	105.39	155	56	0.451	-1.148	-2.381	0.017276	0.063179	0.0905	0.6092	0.2566	0.2566	TRUE	0.8803	-	no
eug5041	33	105	56	0	12	2	21	67	31	0	12	4	22.48	40	5	0.307	-1.702	-2.379	0.0173452	0.0633706	0.6119	1.1243	0.8597	0.8597	TRUE	0.9451	transcription factor	no
eug9542	38	29	49	0	6	0	24	18	27	0	6	0	12.66	23	2	0.271	-1.884	-2.379	0.017351	0.0633795	0.036	1.6327	1.0688	1.0688	TRUE	2.6717	Transcription factor	no
eug9145	346	323	354	3	98	16	221	205	199	6	94	34	126.46	208	45	0.361	-1.47	-2.379	0.0173614	0.063405	0.6007	0.5859	0.5949	0.5949	TRUE	3.9318	Peptidyl-prolyl cis-trans isomerase	no
eug9134	365	454	446	2	109	3	233	288	250	4	105	6	147.74	257	38	0.315	-1.665	-2.377	0.0174411	0.0636592	1.1649	0.5692	0.9197	0.9197	TRUE	17.1966	Involved in chlorophyll biosynthesis. Catalyzes the insertion of magnesium ion into protoporphyrin IX to yield Mg- protoporphyrin IX	no
eug22728	412	1137	229	44	88	65	263	720	128	84	85	139	236.64	370	103	0.398	-1.33	-2.377	0.017457	0.0636925	0.3886	0.5318	0.4307	0.4307	TRUE	0.5058	Lecithin retinol acyltransferase	no
eug29287	452	528	480	33	180	20	289	335	269	63	174	43	195.3	298	93	0.422	-1.244	-2.376	0.017489	0.0637845	0.2412	0.5449	0.3435	0.3435	TRUE	5.5931	Reversible hydration of carbon dioxide	no
eug17559	59	58	83	0	12	0	38	37	47	0	12	0	22.1	41	4	0.279	-1.842	-2.376	0.0175169	0.0638741	1.1379	1.1357	1.1367	1.1367	TRUE	5.0923	#N/A	no
eug9775	313	463	312	12	108	3	200	293	175	23	104	6	133.63	223	44	0.351	-1.51	-2.375	0.0175255	0.063893	0.7077	0.5797	0.6576	0.6576	TRUE	7.8507	Translational activator	no
eug10002	584	481	594	35	197	16	373	305	333	67	190	34	216.99	337	97	0.406	-1.299	-2.375	0.0175323	0.0639053	0.3231	0.5374	0.3979	0.3979	TRUE	6.8294	Belongs to the glycosyl hydrolase 17 family	no
eug9476	38	87	140	0	8	8	24	55	79	0	8	17	30.46	53	8	0.318	-1.652	-2.375	0.0175494	0.0639554	0.6697	0.9527	0.8166	0.8166	TRUE	0.2787	#N/A	no
eug7747	506	485	710	4	158	6	323	307	398	8	152	13	200.29	343	58	0.329	-1.605	-2.375	0.0175551	0.063964	1.0022	0.543	0.8207	0.8207	TRUE	17.7826	BZIP protein	no
eug14558.2	456	476	274	17	124	39	291	302	154	32	120	83	163.68	249	78	0.423	-1.24	-2.375	0.0175666	0.0639935	0.2287	0.5595	0.3394	0.3394	TRUE	1.0973	-	no
eug8842	210	28	0	1	4	0	134	18	0	2	4	0	26.28	51	2	0.214	-2.224	-2.373	0.0176205	0.0641429	3.9106	1.0296	2.3408	2.3408	TRUE	1.1293	-	no
eug4473	173	174	46	12	25	2	111	110	26	23	24	4	49.64	82	17	0.357	-1.487	-2.373	0.0176213	0.0641429	0.4916	0.7661	0.5933	0.5933	TRUE	3.7759	Protein LOW PSII ACCUMULATION 1	no
eug2276	184	108	118	2	28	14	118	68	66	4	27	30	52.16	84	20	0.377	-1.407	-2.373	0.0176465	0.0641977	0.3076	0.7517	0.4909	0.4909	TRUE	1.782	Belongs to the major facilitator superfamily. Sugar transporter (TC 2.A.1.1) family	no
eug3850.1	799	761	833	14	267	21	511	482	467	27	257	45	298.18	487	110	0.367	-1.445	-2.372	0.0177125	0.064388	0.6133	0.5189	0.5785	0.5785	TRUE	13.9208	Belongs to the sterol desaturase family	no
eug21074	37	36	31	2	5	2	24	23	17	4	5	4	12.79	21	4	0.353	-1.503	-2.371	0.0177172	0.0643925	0	1.6203	0.4742	0.4742	TRUE	0.1899	RNA polymerase-associated protein CTR9 homolog	no
eug26942	397	461	470	30	168	31	254	292	264	57	162	66	182.47	270	95	0.448	-1.159	-2.371	0.0177403	0.0644519	0.1474	0.5502	0.2754	0.2754	TRUE	3.7282	Belongs to the class-I aminoacyl-tRNA synthetase family	no
eug20278	1165	1633	435	6	188	0	745	1035	244	11	181	0	369.31	675	64	0.27	-1.887	-2.371	0.0177591	0.0645001	2.4242	0.5094	1.4542	1.4542	TRUE	0.9731	LRR receptor-like serine threonine-protein kinase	no
eug5661	155	49	86	4	22	7	99	31	48	8	21	15	37.02	59	15	0.382	-1.388	-2.37	0.0177875	0.0645735	0.2545	0.8671	0.4531	0.4531	TRUE	0.3922	#N/A	no
eug29336	450	571	702	79	193	73	288	362	394	150	186	156	255.96	348	164	0.527	-0.925	-2.37	0.0177933	0.0645749	0.0179	0.5271	0.1438	0.1438	TRUE	0.2681	-	no
eug21545	206	274	1071	9	136	11	132	174	601	17	131	24	179.64	302	57	0.344	-1.538	-2.37	0.0177947	0.0645749	0.8111	0.5515	0.7141	0.7141	TRUE	5.0737	Mediates both low-affinity uptake and efflux of sugar across the membrane	no
eug20368	151	159	365	12	66	18	96	101	205	23	64	39	87.83	134	42	0.422	-1.245	-2.369	0.0178269	0.0646429	0.1932	0.6371	0.3362	0.3362	TRUE	1.8041	Pentatricopeptide repeat-containing protein	yes
eug6445	158	123	91	8	38	5	101	78	51	15	37	11	48.75	77	21	0.401	-1.32	-2.369	0.0178302	0.0646429	0.1928	0.7715	0.3913	0.3913	TRUE	0.4531	transporter arsB	no
eug28631	133	123	61	3	25	9	85	78	34	6	24	19	41.04	66	16	0.384	-1.381	-2.368	0.0178622	0.0647324	0.243	0.8283	0.4514	0.4514	TRUE	1.7789	Pentatricopeptide repeat-containing protein	no
eug1760	462	246	272	3	87	2	295	156	153	6	84	4	116.26	201	31	0.322	-1.637	-2.368	0.0179069	0.0648571	1.0749	0.5962	0.8798	0.8798	TRUE	14.8446	Anthocyanidin reductase	no
eug21916	412	335	372	7	122	18	263	212	209	13	118	39	142.28	228	57	0.383	-1.385	-2.367	0.0179172	0.0648819	0.4565	0.573	0.4965	0.4965	TRUE	5.945	Belongs to the tRNA nucleotidyltransferase poly(A) polymerase family	no
eug27871	9	12	38	0	1	0	6	8	21	0	1	0	5.94	12	0	0.224	-2.162	-2.367	0.017918	NA	0	2.9479	1.492	1.492	TRUE	3.0238	(NAC) domain-containing protein	no
eug15800	415	550	430	23	170	18	265	348	241	44	164	39	183.51	285	82	0.408	-1.294	-2.367	0.0179424	0.0649531	0.3165	0.5498	0.3972	0.3972	TRUE	7.2216	-	no
eug24227	76	66	71	4	19	5	49	42	40	8	18	11	27.81	44	12	0.407	-1.297	-2.366	0.017963	0.0650104	0	0.9989	0.3395	0.3395	TRUE	0.8591	harpin-induced protein	no
eug17403	312	338	250	23	109	19	199	214	140	44	105	41	123.88	184	63	0.442	-1.177	-2.365	0.0180061	0.0651091	0.1455	0.5884	0.2868	0.2868	TRUE	3.031	Accessory subunit of the mitochondrial membrane respiratory chain NADH dehydrogenase (Complex I), that is believed not to be involved in catalysis. Complex I functions in the transfer of electrons from NADH to the respiratory chain. The immediate electron acceptor for the enzyme is believed to be ubiquinone	no
eug9141	430	343	355	33	140	25	275	217	199	63	135	54	157.09	230	84	0.455	-1.135	-2.365	0.0180318	0.0651466	0.1206	0.5633	0.2585	0.2585	TRUE	2.757	Protein of unknown function, DUF547	no
eug8793.1	29	46	5	0	2	0	19	29	3	0	2	0	8.74	17	1	0.227	-2.138	-2.364	0.0180558	0.0652208	1.0085	2.1547	1.5378	1.5378	TRUE	0.2165	Belongs to the NPH3 family	no
eug17469	234	178	333	6	71	21	150	113	187	11	68	45	95.66	150	41	0.402	-1.315	-2.362	0.0181561	0.0654904	0.2888	0.6234	0.4119	0.4119	TRUE	0.5773	#N/A	no
eug2397	256	163	282	3	68	12	164	103	158	6	66	26	87	142	33	0.372	-1.428	-2.362	0.0181656	0.0655044	0.4871	0.6387	0.5463	0.5463	TRUE	3.175	Ankyrin repeat domain-containing protein	no
eug5514	365	321	364	2	91	2	233	203	204	4	88	4	122.78	213	32	0.318	-1.654	-2.362	0.0181746	0.0655083	1.1627	0.5894	0.9244	0.9244	TRUE	16.1696	metalloendopeptidase activity	no
eug23338	532	392	556	13	160	7	340	248	312	25	154	15	182.37	300	65	0.363	-1.463	-2.361	0.0182063	0.0655511	0.6473	0.5503	0.6104	0.6104	TRUE	12.4231	RNA helicase	no
eug28388	18	11	14	0	0	0	12	7	8	0	0	0	4.39	9	0	0.209	-2.26	-2.361	0.0182443	NA	0	3.8243	2.0937	2.0937	TRUE	0.3206	Microtubule-associated protein	no
eug12418	484	408	496	63	167	41	309	259	278	120	161	88	202.44	282	123	0.503	-0.992	-2.359	0.0183018	0.0658387	0.0331	0.5423	0.1759	0.1759	TRUE	0.6792	Ralf-like	no
eug28239	1175	1165	863	24	319	7	751	738	484	46	308	15	390.22	658	123	0.343	-1.544	-2.359	0.018312	0.065856	0.8976	0.5073	0.7472	0.7472	TRUE	17.7133	Zinc finger (C3HC4-type RING finger) family protein	no
eug17257	2203	2122	922	65	526	16	1408	1345	517	124	507	34	655.76	1090	222	0.354	-1.498	-2.358	0.0183846	0.0660166	0.7898	0.492	0.6778	0.6778	TRUE	14.0009	Protein of unknown function (DUF3593)	no
eug1096	1243	904	1599	161	403	174	794	573	897	306	388	372	555.22	755	355	0.526	-0.926	-2.357	0.0184339	0.0661809	0.0329	0.4961	0.1499	0.1499	TRUE	0.3166	Carboxylesterase	no
eug28621	165	244	285	6	72	16	105	155	160	11	69	34	89.17	140	38	0.401	-1.319	-2.357	0.0184438	0.066204	0.2882	0.6346	0.419	0.419	TRUE	1.6899	May be involved in modulation of pathogen defense and leaf cell death	no
eug11564	571	410	352	42	115	5	365	260	197	80	111	11	170.6	274	67	0.381	-1.391	-2.356	0.0184578	0.0662414	0.4903	0.5558	0.5153	0.5153	TRUE	0.8692	integral membrane HPP family protein	no
eug3872	1979	2891	2438	256	915	134	1265	1832	1368	487	882	287	1020	1488	552	0.459	-1.124	-2.356	0.0184819	0.06629	0.1693	0.484	0.2633	0.2633	TRUE	1.6942	Sugar phosphate phosphate translocator	no
eug12167	289	299	437	25	107	6	185	189	245	48	103	13	130.47	206	55	0.394	-1.343	-2.355	0.0185216	0.0663854	0.3776	0.5824	0.4539	0.4539	TRUE	1.9334	Belongs to the glycosyl hydrolase 17 family	no
eug17363	202	244	150	5	55	1	129	155	84	10	53	2	72.09	123	22	0.339	-1.561	-2.355	0.0185381	0.0664285	0.8069	0.6738	0.7507	0.7507	TRUE	2.7457	Belongs to the UDP-glycosyltransferase family	no
eug14921	17	27	4	0	0	0	11	17	2	0	0	0	5.04	10	0	0.206	-2.282	-2.354	0.0185531	NA	1.0335	3.3926	2.3729	2.3729	TRUE	0.076	Tubulin is the major constituent of microtubules. It binds two moles of GTP, one at an exchangeable site on the beta chain and one at a non-exchangeable site on the alpha chain	no
eug17123	129	137	106	9	39	10	82	87	59	17	38	21	50.8	76	25	0.439	-1.189	-2.353	0.0186273	0.0666847	0.0598	0.7593	0.2809	0.2809	TRUE	1.1768	isoform X1	no
eug1235.1	4	10	40	0	0	0	3	6	22	0	0	0	5.22	10	0	0.205	-2.287	-2.352	0.0186561	NA	1.368	3.2884	2.4538	2.4538	TRUE	0.5312	Mechanosensitive ion channel protein	no
eug17878.1	18	13	20	0	1	0	12	8	11	0	1	0	5.32	10	0	0.233	-2.103	-2.351	0.0187067	NA	0	3.2361	1.3365	1.3365	TRUE	0.1504	This protein plays a role in synthesis of starch. It catalyzes the synthesis of the activated glycosyl donor, ADP- glucose from Glc-1-P and ATP	yes
eug14771	109	87	116	4	32	3	70	55	65	8	31	6	39.12	63	15	0.382	-1.389	-2.349	0.0188122	0.0672844	0.2449	0.8458	0.4755	0.4755	TRUE	4.1253	cytochrome P450	no
eug3785.1	238	389	381	3	72	0	152	246	214	6	69	0	114.57	204	25	0.299	-1.744	-2.349	0.0188435	0.0673694	1.7173	0.598	1.1399	1.1399	TRUE	5.9121	Protein CURVATURE THYLAKOID 1D	no
eug28945	686	755	421	0	88	0	438	478	236	0	85	0	206.3	384	28	0.254	-1.976	-2.348	0.0188652	0.0673958	3.8682	0.5409	1.8038	1.8038	TRUE	14.042	Pentatricopeptide repeat-containing protein At4g16390	no
eug24852	457	620	519	5	157	6	292	393	291	10	151	13	191.62	325	58	0.339	-1.56	-2.348	0.018884	0.0674317	0.9381	0.5464	0.7846	0.7846	TRUE	17.1487	Two-component response regulator-like	no
eug13118	332	500	112	34	43	31	212	317	63	65	41	66	127.38	197	57	0.409	-1.29	-2.348	0.018886	0.0674317	0.3114	0.5851	0.4003	0.4003	TRUE	0.1271	Belongs to the argonaute family	no
eug4671	120	133	167	13	40	3	77	84	94	25	39	6	54.06	85	23	0.403	-1.312	-2.347	0.0189196	0.0675388	0.1731	0.7418	0.4024	0.4024	TRUE	1.0558	Proline--tRNA	no
eug8735	172	142	219	9	61	9	110	90	123	17	59	19	69.66	108	32	0.416	-1.266	-2.347	0.0189418	0.0675923	0.1948	0.6809	0.3631	0.3631	TRUE	3.2091	dof zinc finger protein	no
eug27952	1539	1730	1603	74	505	14	984	1096	899	141	487	30	606.08	993	219	0.366	-1.448	-2.347	0.018948	0.0676018	0.6877	0.4938	0.615	0.615	TRUE	7.8732	isoform X1	no
eug30540	3123	2562	2649	378	1071	289	1996	1623	1486	719	1032	619	1245.86	1702	790	0.522	-0.938	-2.346	0.0189732	0.0676531	0.048	0.4814	0.1589	0.1589	TRUE	0.8598	C1 domain	no
eug283	501	437	688	12	185	16	320	277	386	23	178	34	203.07	328	78	0.379	-1.398	-2.345	0.0190096	0.0677576	0.5483	0.542	0.5379	0.5379	TRUE	6.0562	N-acetyltransferase	no
eug2361	208	182	205	9	45	0	133	115	115	17	43	0	70.62	121	20	0.333	-1.587	-2.345	0.0190367	0.0678145	0.969	0.678	0.8107	0.8107	TRUE	3.2198	Pentatricopeptide repeat-containing protein At4g35130	no
eug29060	742	294	557	8	155	5	474	186	312	15	149	11	191.38	324	58	0.341	-1.552	-2.345	0.0190423	0.0678145	0.9205	0.5465	0.7753	0.7753	TRUE	1.0031	lysM domain-containing GPI-anchored protein	no
eug7125	73	24	152	2	13	6	47	15	85	4	13	13	29.38	49	10	0.353	-1.503	-2.345	0.0190436	0.0678145	0.4363	0.9705	0.617	0.617	TRUE	0.0885	Peptidyl-prolyl cis-trans isomerase	no
eug12174	218	135	158	5	40	0	139	86	89	10	39	0	60.26	105	16	0.324	-1.624	-2.344	0.0190577	0.0678216	1.0532	0.7138	0.8739	0.8739	TRUE	7.3791	Involved in chlorophyll biosynthesis. Catalyzes the insertion of magnesium ion into protoporphyrin IX to yield Mg- protoporphyrin IX	no
eug29066	339	258	404	14	120	16	217	163	227	27	116	34	130.55	202	59	0.412	-1.279	-2.344	0.0190629	0.0678216	0.2904	0.5823	0.3915	0.3915	TRUE	6.2359	Thioredoxin-like 4, chloroplastic	no
eug9415	550	359	338	4	126	9	351	227	190	8	121	19	152.82	256	49	0.35	-1.514	-2.344	0.0190968	0.0679012	0.8002	0.5659	0.7091	0.7091	TRUE	5.7269	-	no
eug5524	122	61	316	17	30	8	78	39	177	32	29	17	62.04	98	26	0.396	-1.338	-2.343	0.0191502	0.0680656	0.3137	0.7068	0.44	0.44	TRUE	0.304	Thioredoxin-like protein CDSP32	no
eug443	665	480	534	51	210	54	425	304	300	97	202	116	240.62	343	138	0.482	-1.054	-2.342	0.0191652	0.0680931	0.0863	0.5307	0.2159	0.2159	TRUE	1.7375	Pentatricopeptide repeat-containing protein	no
eug3083	13477	15118	8993	223	3646	65	8613	9579	5045	424	3515	139	4552.43	7746	1359	0.337	-1.57	-2.342	0.0191999	0.0681651	1.0474	0.4728	0.8272	0.8272	TRUE	10.1988	rRNA binding	no
eug28343	14	10	19	0	0	0	9	6	11	0	0	0	4.32	9	0	0.213	-2.228	-2.342	0.019201	NA	0	3.8741	2.1177	2.1177	TRUE	0.1654	Acts in the modification of cell walls via demethylesterification of cell wall pectin	no
eug9334	462	168	469	4	90	1	295	106	263	8	87	2	126.88	221	32	0.317	-1.657	-2.341	0.0192282	0.0682397	1.2545	0.5856	0.9736	0.9736	TRUE	6.9777	Beta-hexosaminidase	no
eug17963	4112	2936	2922	74	1112	48	2628	1860	1639	141	1072	103	1240.46	2042	439	0.363	-1.462	-2.341	0.0192368	0.0682518	0.7408	0.4814	0.6444	0.6444	TRUE	11.8159	radialis-like	no
eug20737	30	42	18	0	4	0	19	27	10	0	4	0	9.96	19	1	0.265	-1.916	-2.341	0.0192388	0.0682518	0.2796	1.948	1.15	1.15	TRUE	0.7418	Catalyzes xyloglucan endohydrolysis (XEH) and or endotransglycosylation (XET). Cleaves and religates xyloglucan polymers, an essential constituent of the primary cell wall, and thereby participates in cell wall construction of growing tissues	no
eug5105	64	46	240	0	18	0	41	29	135	0	17	0	37.01	68	6	0.271	-1.886	-2.34	0.0192666	0.0683289	2.3392	0.8673	1.442	1.442	TRUE	4.193	Tropinone reductase homolog	no
eug7599	18	46	18	1	3	0	12	29	10	2	3	0	9.26	17	2	0.283	-1.822	-2.34	0.0192759	0.0683334	0.28	2.0597	0.9299	0.9299	TRUE	2.5301	Trihelix transcription factor	no
eug19987	122	146	267	4	38	20	78	93	150	8	37	43	67.88	107	29	0.399	-1.326	-2.34	0.0192763	0.0683334	0.2753	0.6864	0.4313	0.4313	TRUE	1.3702	-	no
eug976	559	632	431	36	163	6	357	400	242	68	157	13	206.32	333	79	0.379	-1.399	-2.34	0.0192885	0.0683639	0.5476	0.5409	0.5449	0.5449	TRUE	2.2964	Auxin response factors (ARFs) are transcriptional factors that bind specifically to the DNA sequence 5'-TGTCTC-3' found in the auxin-responsive promoter elements (AuxREs)	no
eug1942	307	295	357	1	80	2	196	187	200	2	77	4	111.11	194	28	0.316	-1.663	-2.339	0.0193386	0.0684668	1.2737	0.602	0.9855	0.9855	TRUE	15.7207	atsra1,klk,pir,pir121,pirp,sra1	no
eug15927	201	40	9	4	8	3	128	25	5	8	8	6	30.1	53	7	0.31	-1.692	-2.339	0.0193394	0.0684668	0.9632	0.9586	0.9618	0.9618	TRUE	0.8417	Myb-like DNA-binding domain	no
eug11840	36	10	4	0	0	0	23	6	2	0	0	0	5.26	10	0	0.208	-2.267	-2.339	0.0193413	NA	1.5201	3.2657	2.5063	2.5063	TRUE	0.4777	-	no
eug8800	1148	1196	1167	97	431	39	734	758	655	185	415	83	471.6	716	228	0.428	-1.225	-2.338	0.01939	0.0686073	0.2775	0.5008	0.3529	0.3529	TRUE	2.6598	amine oxidase	no
eug5174	37	52	0	0	0	0	24	33	0	0	0	0	9.43	19	0	0.196	-2.348	-2.337	0.0194213	0.0686923	10	2.0302	3.7681	3.7681	TRUE	0.1968	Transcription termination factor family protein	no
eug18962	854	700	666	5	175	1	546	444	374	10	169	2	257.21	455	60	0.307	-1.704	-2.337	0.019454	0.0687951	1.5195	0.5268	1.0989	1.0989	TRUE	7.4566	#N/A	no
eug30483	176	188	165	17	61	12	112	119	93	32	59	26	73.5	108	39	0.457	-1.13	-2.336	0.019468	0.0688188	0.0602	0.6698	0.2535	0.2535	TRUE	1.5551	Blue copper	no
eug15838	54	93	65	5	1	7	35	59	36	10	1	15	25.89	43	9	0.345	-1.537	-2.336	0.0194731	0.0688238	0.3983	1.0381	0.6681	0.6681	TRUE	2.0796	RING-H2 finger protein	no
eug23094	12	17	13	0	0	0	8	11	7	0	0	0	4.29	9	0	0.215	-2.218	-2.336	0.0194853	NA	0	3.9017	2.1163	2.1163	TRUE	0.2153	PAP2 superfamily C-terminal	no
eug27450	857	1365	665	9	264	5	548	865	373	17	254	11	344.65	595	94	0.326	-1.617	-2.336	0.0195128	0.0689256	1.1851	0.5123	0.9193	0.9193	TRUE	2.0403	CTD small phosphatase-like protein	no
eug15840	25	55	24	0	5	0	16	35	13	0	5	0	11.52	21	2	0.271	-1.886	-2.335	0.0195304	0.0689486	0.4554	1.7475	1.1685	1.1685	TRUE	2.3154	Belongs to the multi antimicrobial extrusion (MATE) (TC 2.A.66.1) family	yes
eug24498	285	240	217	8	86	9	182	152	122	15	83	19	95.55	152	39	0.393	-1.347	-2.334	0.0195717	0.0690687	0.3823	0.6236	0.4697	0.4697	TRUE	2.1685	Dirigent protein 17-like	no
eug10439	813	1082	1515	19	353	12	520	686	850	36	340	26	409.52	685	134	0.352	-1.506	-2.334	0.0196195	0.0692239	0.854	0.5055	0.7215	0.7215	TRUE	2.6539	The glycine cleavage system catalyzes the degradation of glycine	no
eug147	215	161	186	23	51	5	137	102	104	44	49	11	74.56	114	35	0.419	-1.254	-2.333	0.0196309	0.069239	0.1683	0.667	0.3613	0.3613	TRUE	1.6713	Belongs to the adaptor complexes medium subunit family	no
eug10639	208	94	391	21	58	14	133	60	219	40	56	30	89.61	137	42	0.421	-1.249	-2.333	0.0196449	0.0692753	0.2354	0.6338	0.3609	0.3609	TRUE	0.0986	#N/A	no
eug2121	113	29	2	1	2	2	72	18	1	2	2	4	16.64	30	3	0.268	-1.901	-2.333	0.0196501	0.0692808	1.332	1.3543	1.3397	1.3397	TRUE	0.3232	Photosystem II 10 kDa polypeptide	no
eug13153	170	110	60	0	24	4	109	70	34	0	23	9	40.62	71	11	0.323	-1.629	-2.333	0.0196572	0.0692927	0.929	0.832	0.8793	0.8793	TRUE	0.317	#N/A	no
eug29999	808	604	471	6	190	9	516	383	264	11	183	19	229.52	388	71	0.345	-1.536	-2.332	0.0197017	0.0694263	0.9198	0.5337	0.77	0.77	TRUE	1.6607	Rop guanine nucleotide exchange factor	no
eug15544	45	21	31	1	5	0	29	13	17	2	5	0	11.03	20	2	0.303	-1.724	-2.332	0.0197025	0.0694263	0.1466	1.8042	0.8408	0.8408	TRUE	0.8156	Equilibrative nucleotide transporter 3-like	no
eug9172	1215	691	898	28	322	64	776	438	504	53	310	137	369.78	573	167	0.412	-1.28	-2.331	0.0197299	0.0695099	0.3522	0.5094	0.4113	0.4113	TRUE	2.5839	-	no
eug18148	118	78	95	2	28	2	75	49	53	4	27	4	35.53	59	12	0.359	-1.478	-2.331	0.019736	0.0695186	0.4285	0.8838	0.6122	0.6122	TRUE	5.2932	metallothionein-like protein	yes
eug21780	256	212	90	3	49	1	164	134	50	6	47	2	67.25	116	18	0.33	-1.601	-2.33	0.0197871	0.0696595	0.9777	0.6884	0.8617	0.8617	TRUE	2.1427	Protein PLASTID MOVEMENT IMPAIRED	yes
eug19099	67	36	5	0	0	2	43	23	3	0	0	4	12.12	23	1	0.238	-2.073	-2.33	0.0198074	0.0697179	1.6836	1.6842	1.6839	1.6839	TRUE	0.2393	BEST Arabidopsis thaliana protein match is Sterile alpha motif (SAM) domain-containing protein (TAIR AT1G15760.1)	no
eug8647	69	361	119	1	43	3	44	229	67	2	41	6	64.89	113	16	0.321	-1.64	-2.33	0.0198184	0.0697436	1.0991	0.6964	0.9368	0.9368	TRUE	2.8523	Monothiol	no
eug7056	63	38	29	0	8	1	40	24	16	0	8	2	15.08	27	3	0.309	-1.696	-2.33	0.0198318	0.0697776	0.3546	1.4459	0.8772	0.8772	TRUE	0.8767	Ocs element-binding factor	no
eug347	65	25	0	0	0	0	42	16	0	0	0	0	9.56	19	0	0.199	-2.332	-2.328	0.0199	0.0699761	10	2.0088	3.8377	3.8377	TRUE	0.0932	fasciclin-like arabinogalactan protein	no
eug2380	100	86	122	8	32	6	64	54	68	15	31	13	40.96	62	20	0.431	-1.214	-2.328	0.0199087	0.069983	0.0355	0.8289	0.3064	0.3064	TRUE	1.4405	-	no
eug15862	45	0	64	0	1	0	29	0	36	0	1	0	10.94	22	0	0.208	-2.264	-2.328	0.0199167	0.069998	4.3929	1.8154	2.7503	2.7503	TRUE	0.4633	Lecithin retinol acyltransferase	yes
eug26791.1	49	45	33	3	7	0	31	29	19	6	7	0	15.13	26	4	0.334	-1.583	-2.328	0.0199386	0.0700527	0.0602	1.4423	0.6824	0.6824	TRUE	0.5783	#N/A	no
eug23517	96	66	65	1	17	0	61	42	36	2	16	0	26.32	46	6	0.314	-1.67	-2.327	0.0199397	0.0700527	0.8472	1.0288	0.927	0.927	TRUE	5.1837	Pentatricopeptide repeat-containing protein	no
eug10746	1058	1149	1276	88	463	65	676	728	716	167	446	139	478.8	707	251	0.451	-1.148	-2.327	0.0199555	0.0700621	0.1929	0.5003	0.291	0.291	TRUE	5.1962	Transcription termination factor family protein	no
eug12896	241	47	666	4	68	10	154	30	374	8	66	21	108.66	186	32	0.336	-1.573	-2.327	0.0199728	0.0700621	0.9677	0.605	0.8318	0.8318	TRUE	0.1627	Belongs to the adenylate kinase family	no
eug23229	203	146	409	14	80	8	130	93	229	27	77	17	95.43	151	40	0.4	-1.323	-2.327	0.0199743	0.0700621	0.3524	0.6238	0.4472	0.4472	TRUE	0.9696	DA1-related	no
eug188	694	540	440	10	178	7	444	342	247	19	172	15	206.35	344	69	0.356	-1.491	-2.327	0.0199784	0.0700621	0.7973	0.5409	0.6992	0.6992	TRUE	1.895	Flavin containing amine oxidoreductase	no
eug23257	513	553	640	8	122	0	328	350	359	15	118	0	195.01	346	44	0.305	-1.712	-2.327	0.0199795	0.0700621	1.7737	0.545	1.1381	1.1381	TRUE	16.5601	Allows the formation of correctly charged Gln-tRNA(Gln) through the transamidation of misacylated Glu-tRNA(Gln) in chloroplasts and mitochondria. The reaction takes place in the presence of glutamine and ATP through an activated gamma-phospho- Glu-tRNA(Gln)	no
eug12909	1966	1396	1677	51	576	25	1256	885	941	97	555	54	631.25	1027	235	0.374	-1.419	-2.325	0.0200599	0.0702786	0.6566	0.4929	0.5961	0.5961	TRUE	15.7077	Belongs to the glycosyl hydrolase 3 family	no
eug17377.2	247	352	152	14	68	28	158	223	85	27	66	60	103.04	155	51	0.434	-1.205	-2.325	0.0200765	0.0703232	0.1918	0.6124	0.327	0.327	TRUE	0.0985	peptide chain release factor	no
eug8979	728	819	433	13	223	24	465	519	243	25	215	51	253.02	409	97	0.38	-1.397	-2.325	0.0200801	0.0703232	0.5772	0.5277	0.5593	0.5593	TRUE	5.6568	Myb-like protein X	no
eug7475	72	26	15	0	5	0	46	16	8	0	5	0	12.62	23	2	0.264	-1.922	-2.324	0.0200994	0.0703737	0.991	1.6359	1.3284	1.3284	TRUE	1.0065	Metallophosphoesterase	no
eug3772	448	316	333	45	126	23	286	200	187	86	121	49	154.94	224	85	0.469	-1.094	-2.324	0.0201099	0.0703752	0.1012	0.5646	0.2441	0.2441	TRUE	0.5924	Belongs to the class-II pyridine nucleotide-disulfide oxidoreductase family	no
eug30154	2315	2133	2365	380	712	135	1479	1351	1327	723	686	289	975.96	1386	566	0.485	-1.044	-2.323	0.0201794	0.0705674	0.1098	0.4846	0.2208	0.2208	TRUE	2.041	#N/A	no
eug17764	22	22	19	0	2	0	14	14	11	0	2	0	6.76	13	1	0.252	-1.99	-2.323	0.0201835	0.0705674	0	2.6457	1.1824	1.1824	TRUE	0.7633	beta-amylase	no
eug26755	23	29	54	2	5	0	15	18	30	4	5	0	12	21	3	0.318	-1.651	-2.323	0.0201979	0.0705916	0.1168	1.6964	0.7539	0.7539	TRUE	0.5257	Ribonuclease E G-like protein, chloroplastic	no
eug29350	107	84	144	7	35	7	68	53	81	13	34	15	44.07	67	21	0.426	-1.232	-2.322	0.0202382	0.0707063	0.0916	0.8036	0.3291	0.3291	TRUE	0.8364	BRI1 kinase inhibitor	no
eug27356	313	166	482	7	99	6	200	105	270	13	95	13	116.2	192	40	0.365	-1.454	-2.322	0.0202516	0.07074	0.66	0.5962	0.6363	0.6363	TRUE	0.8936	Mitochondrial ribosome-associated GTPase	no
eug29706	317	428	470	36	153	26	203	271	264	68	147	56	168.18	246	90	0.461	-1.117	-2.321	0.0202815	0.070818	0.1283	0.5571	0.2625	0.2625	TRUE	2.9615	#N/A	no
eug24696	2841	3437	1719	82	853	237	1816	2178	964	156	822	507	1073.86	1653	495	0.417	-1.262	-2.321	0.0202972	0.0708599	0.3594	0.4833	0.4019	0.4019	TRUE	0.748	beta-D-xylosidase 6	no
eug12151	206	149	210	1	52	3	132	94	118	2	50	6	67.05	115	19	0.339	-1.56	-2.321	0.0203039	0.0708702	0.8828	0.6891	0.8006	0.8006	TRUE	7.5717	Photosystem I reaction center subunit psaK	no
eug22776	809	471	311	11	172	22	517	298	174	21	166	47	203.95	330	78	0.38	-1.397	-2.32	0.020334	0.0709488	0.5733	0.5417	0.562	0.562	TRUE	0.6258	Chloroplastic group IIA intron splicing facilitator CRS1	no
eug6688	1026	566	555	34	260	41	656	359	311	65	251	88	288.12	442	135	0.421	-1.249	-2.32	0.0203408	0.0709596	0.3146	0.5206	0.3844	0.3844	TRUE	4.8067	AMSH-like ubiquitin thioesterase 2	no
eug21414	38633	55690	29918	891	14132	723	24689	35286	16784	1695	13623	1547	15604	25586	5622	0.368	-1.441	-2.32	0.0203463	0.0709654	0.7115	0.4705	0.6398	0.6398	TRUE	1.4506	PPR repeat family	no
eug10641	232	181	334	15	68	33	148	115	187	29	66	71	102.51	150	55	0.458	-1.126	-2.318	0.0204632	0.071281	0.0983	0.6132	0.2641	0.2641	TRUE	0.3463	RING finger and CHY zinc finger domain-containing protein	no
eug11024	585	457	699	19	194	8	374	290	392	36	187	17	215.97	352	80	0.375	-1.415	-2.316	0.0205318	0.0714931	0.6263	0.5377	0.5932	0.5932	TRUE	12.802	#N/A	no
eug15370	856	2683	1760	176	563	93	547	1700	987	335	543	199	718.49	1078	359	0.438	-1.192	-2.316	0.0205443	0.0715105	0.2592	0.49	0.3348	0.3348	TRUE	0.163	tRNA(His) guanylyltransferase	no
eug25347	66	256	83	12	6	13	42	162	47	23	6	28	51.23	84	19	0.369	-1.438	-2.315	0.0205978	0.0716835	0.5055	0.7569	0.5921	0.5921	TRUE	6.9511	CAAX amino terminal protease family protein	no
eug25078.1	238	279	420	1	83	5	152	177	236	2	80	11	109.52	188	31	0.334	-1.58	-2.314	0.0206408	0.0718066	1.0613	0.604	0.8677	0.8677	TRUE	7.4937	Filament-like plant protein	no
eug17654	259	416	326	1	88	4	166	264	183	2	85	9	117.88	204	32	0.328	-1.606	-2.314	0.0206552	0.0718242	1.1628	0.5944	0.9224	0.9224	TRUE	14.7835	Non-specific serine threonine protein kinase	no
eug4591	334	343	356	20	112	43	213	217	200	38	108	92	144.76	210	79	0.467	-1.1	-2.314	0.0206557	0.0718242	0.0946	0.5712	0.2513	0.2513	TRUE	1.5697	#N/A	no
eug26597	458	327	598	15	98	0	293	207	335	29	94	0	159.73	278	41	0.322	-1.637	-2.314	0.0206573	0.0718242	1.4748	0.5617	0.9946	0.9946	TRUE	3.8752	transcription factor	no
eug19382	1547	1232	1631	43	361	2	989	781	915	82	348	4	519.72	895	145	0.331	-1.594	-2.313	0.0207171	0.071966	1.2148	0.4979	0.9206	0.9206	TRUE	14.7433	Belongs to the UDP-glycosyltransferase family	no
eug24283	571	0	782	2	0	0	365	0	439	4	0	0	134.57	268	1	0.203	-2.299	-2.313	0.0207253	0.0719707	7.44	0.5789	2.5265	7.44	TRUE	0.7169	-	no
eug15266	303	186	68	10	44	15	194	118	38	19	42	32	73.86	117	31	0.4	-1.324	-2.312	0.0207676	0.0721016	0.3483	0.6688	0.4533	0.4533	TRUE	0.0795	Pentatricopeptide repeat-containing protein	no
eug29114	56	12	2	0	1	0	36	8	1	0	1	0	7.58	15	0	0.224	-2.16	-2.312	0.0207891	0.0721355	1.7838	2.4117	2.0616	2.0616	TRUE	0.5334	transposition, RNA-mediated	no
eug18214	907	451	517	54	206	18	580	286	290	103	199	39	249.21	385	114	0.415	-1.267	-2.312	0.0208	0.0721392	0.3399	0.5286	0.4082	0.4082	TRUE	1.5238	Aldo/keto reductase family	no
eug24947	79	113	94	3	23	0	50	72	53	6	22	0	33.78	58	9	0.336	-1.575	-2.312	0.0208014	0.0721392	0.6905	0.9053	0.8024	0.8024	TRUE	5.0161	Belongs to the multi antimicrobial extrusion (MATE) (TC 2.A.66.1) family	no
eug22554	440	729	865	77	199	17	281	462	485	146	192	36	267.17	409	125	0.422	-1.245	-2.311	0.0208448	0.0722761	0.3109	0.5246	0.3857	0.3857	TRUE	2.5706	reductase	no
eug10351	2512	1994	2527	185	827	55	1605	1263	1418	352	797	118	925.53	1429	422	0.416	-1.267	-2.31	0.0208681	0.0723223	0.3763	0.4855	0.414	0.414	TRUE	2.2432	Belongs to the DOCK family	no
eug10495	161	90	205	5	48	5	103	57	115	10	46	11	56.9	92	22	0.387	-1.369	-2.31	0.0208755	0.0723223	0.3751	0.7282	0.5038	0.5038	TRUE	3.77	Belongs to the glycosyltransferase 2 family. Plant cellulose synthase subfamily	no
eug29469	52	252	107	0	20	9	33	160	60	0	19	19	48.58	84	13	0.326	-1.619	-2.31	0.0208773	0.0723223	1.0672	0.7726	0.9178	0.9178	TRUE	0.493	psbP-like protein 1	no
eug3532	1470	1111	917	5	331	19	939	704	514	10	319	41	421.18	719	123	0.338	-1.563	-2.31	0.0209058	0.0723814	1.0973	0.5045	0.8641	0.8641	TRUE	2.2644	BEST Arabidopsis thaliana protein match is Protein of	no
eug30490	2150	1795	1479	36	604	24	1374	1137	830	68	582	51	673.85	1114	234	0.364	-1.459	-2.309	0.020935	0.0724581	0.7897	0.4914	0.6779	0.6779	TRUE	3.2587	receptor-like protein kinase	no
eug17060	266	207	198	3	66	2	170	131	111	6	64	4	80.97	137	25	0.346	-1.531	-2.309	0.0209357	0.0724581	0.8586	0.6513	0.7741	0.7741	TRUE	6.1613	Outer envelope protein	no
eug22326	215	25	152	3	30	3	137	16	85	6	29	6	46.59	79	14	0.342	-1.547	-2.309	0.0209507	0.072497	0.7745	0.7855	0.7784	0.7784	TRUE	0.1777	Protein of unknown function (DUF1230)	no
eug14514	148	120	151	1	39	2	95	76	85	2	38	4	49.85	85	15	0.343	-1.543	-2.307	0.0210342	0.0727324	0.788	0.7648	0.7781	0.7781	TRUE	8.6064	phospholipase	no
eug15555	3	34	13	0	0	0	2	22	7	0	0	0	5.13	10	0	0.216	-2.213	-2.307	0.0210429	NA	1.5158	3.3415	2.5506	2.5506	TRUE	0.2154	-	no
eug9512	51	9	1	0	0	0	33	6	1	0	0	0	6.48	13	0	0.21	-2.251	-2.307	0.0210543	0.0727885	3.4583	2.7426	3.0417	3.0417	TRUE	0.7308	Uncharacterized ACR, COG1399	no
eug29302	216	231	170	1	56	9	138	146	95	2	54	19	75.82	126	25	0.358	-1.48	-2.307	0.0210648	0.0728113	0.7044	0.6637	0.6869	0.6869	TRUE	3.8017	Acyl-coenzyme A:6-aminopenicillanic acid acyl-transferase	no
eug1432	10	3	41	0	0	0	6	2	23	0	0	0	5.22	10	0	0.215	-2.216	-2.307	0.0210825	NA	1.6788	3.292	2.5909	2.5909	TRUE	0.3963	Domain of unknown function (DUF4228)	no
eug12175	1027	1216	899	67	410	48	656	770	504	127	395	103	426.09	643	208	0.434	-1.206	-2.306	0.0210841	0.0728647	0.2747	0.5041	0.3512	0.3512	TRUE	2.0256	-	no
eug13410	68	14	23	3	1	0	43	9	13	6	1	0	11.98	22	2	0.284	-1.818	-2.305	0.0211569	0.0730763	0.7066	1.6979	1.1239	1.1239	TRUE	2.1125	GPI mannosyltransferase	no
eug26435	682	480	611	13	202	11	436	304	343	25	195	24	220.96	361	81	0.374	-1.418	-2.305	0.0211634	0.0730771	0.656	0.5362	0.6112	0.6112	TRUE	10.5564	isoform X1	no
eug30666	91	105	98	0	19	0	58	67	55	0	18	0	33	60	6	0.293	-1.773	-2.305	0.0211905	0.0731386	1.8595	0.9157	1.2515	1.2515	TRUE	7.4677	receptor-like protein kinase	no
eug20988	117294	120485	59410	5560	28902	736	74958	76341	33329	10576	27861	1575	37439.9	61543	13337	0.368	-1.442	-2.304	0.0212374	0.073287	0.5804	0.4699	0.6608	0.6608	TRUE	3.7705	cytochrome P450	no
eug21718	105	98	76	0	18	0	67	62	43	0	17	0	31.53	57	6	0.292	-1.775	-2.303	0.0212523	0.0733251	1.8225	0.9364	1.2543	1.2543	TRUE	7.1514	Belongs to the universal ribosomal protein uL13 family	no
eug4743	201	791	651	43	162	35	128	501	365	82	156	75	217.95	331	104	0.428	-1.224	-2.303	0.0212977	0.0734479	0.2841	0.5371	0.3668	0.3668	TRUE	0.1778	RNA pseudouridine synthase 6	no
eug1843	15	14	20	0	1	0	10	9	11	0	1	0	5.11	10	0	0.245	-2.031	-2.302	0.0213087	NA	0	3.352	1.3655	1.3655	TRUE	0.1284	fasciclin-like arabinogalactan protein	yes
eug673	0	225	26	3	1	0	0	143	15	6	1	0	27.3	53	2	0.23	-2.118	-2.302	0.0213088	0.0734663	4.282	1.0087	2.4756	2.4756	TRUE	1.993	#N/A	no
eug29096	156	61	11	2	13	2	100	39	6	4	13	4	27.52	48	7	0.323	-1.632	-2.301	0.0213736	0.0736358	0.8653	1.0044	0.9128	0.9128	TRUE	0.1523	Belongs to the glutamyl-tRNA reductase family	no
eug30333	596	437	439	25	181	40	381	277	246	48	174	86	201.95	301	103	0.445	-1.169	-2.301	0.0213885	0.0736737	0.2054	0.5424	0.3159	0.3159	TRUE	2.4205	3beta-hydroxysteroid-dehydrogenase decarboxylase isoform	no
eug7596	1259	550	1185	29	346	25	805	348	665	55	334	54	376.68	606	148	0.386	-1.375	-2.3	0.02146	0.0738658	0.5835	0.5086	0.5564	0.5564	TRUE	2.0948	-	no
eug3460	423	402	525	36	153	10	270	255	295	68	147	21	176.15	273	79	0.414	-1.271	-2.299	0.0214824	0.0739295	0.3413	0.5531	0.4175	0.4175	TRUE	1.8408	Protein TIC 40, chloroplastic-like	no
eug22571	470	333	386	31	145	41	300	211	217	59	140	88	169.07	243	96	0.478	-1.064	-2.298	0.0215864	0.0741926	0.0945	0.5566	0.2338	0.2338	TRUE	1.2981	proteinaceous RNase P 1, chloroplastic mitochondrial-like	no
eug15570	63	93	47	5	17	3	40	59	26	10	16	6	26.31	42	11	0.399	-1.326	-2.296	0.0216998	0.0745089	0.1331	1.029	0.4192	0.4192	TRUE	0.1719	LRR receptor-like serine threonine-protein kinase	no
eug19919	65	50	61	0	13	2	42	32	34	0	13	4	20.71	36	6	0.337	-1.569	-2.295	0.0217617	0.0746727	0.2485	1.1804	0.7665	0.7665	TRUE	2.8128	-	no
eug21207	281	260	278	13	99	8	180	165	156	25	95	17	106.26	167	46	0.407	-1.297	-2.294	0.0217816	0.0747249	0.3518	0.6081	0.4441	0.4441	TRUE	7.2499	Belongs to the class-I aminoacyl-tRNA synthetase family	no
eug9494	29	60	102	0	11	0	19	38	57	0	11	0	20.73	38	4	0.29	-1.788	-2.294	0.021814	0.0747712	1.3602	1.1797	1.2495	1.2495	TRUE	0.692	#N/A	yes
eug13526	2390	1990	2392	81	767	26	1527	1261	1342	154	739	56	846.54	1377	316	0.378	-1.405	-2.293	0.0218255	0.0747964	0.6853	0.4869	0.6118	0.6118	TRUE	15.5549	Essential subunit of the N-oligosaccharyl transferase (OST) complex which catalyzes the transfer of a high mannose oligosaccharide from a lipid-linked oligosaccharide donor to an asparagine residue within an Asn-X-Ser Thr consensus motif in nascent polypeptide chains	no
eug9660.1	20	15	7	0	0	0	13	10	4	0	0	0	4.37	9	0	0.224	-2.16	-2.293	0.0218498	NA	0.3073	3.839	2.2714	2.2714	TRUE	0.116	glycine--tRNA ligase 2, chloroplastic	no
eug25446	63	89	49	2	18	3	40	56	27	4	17	6	25.29	41	9	0.379	-1.398	-2.292	0.0218938	0.0749896	0.2047	1.0517	0.5141	0.5141	TRUE	0.5167	Plant lipoxygenase may be involved in a number of diverse aspects of plant physiology including growth and development, pest resistance, and senescence or responses to wounding	no
eug304	738	530	410	21	193	45	472	336	230	40	186	96	226.63	346	107	0.427	-1.227	-2.292	0.0219327	0.0750817	0.2874	0.5345	0.378	0.378	TRUE	0.45	#N/A	no
eug24806	315	298	483	3	110	6	201	189	271	6	106	13	130.94	220	42	0.354	-1.5	-2.291	0.021954	0.0751203	0.8761	0.582	0.7595	0.7595	TRUE	14.2414	RNA polymerase sigma factor	no
eug18272	404	258	288	15	112	8	258	163	162	29	108	17	122.81	194	51	0.4	-1.321	-2.291	0.0219867	0.0751848	0.4176	0.5894	0.4798	0.4798	TRUE	7.8364	PsbP domain-containing protein 7 chloroplastic	no
eug27685	270	239	320	14	38	48	173	151	180	27	37	103	111.58	168	56	0.436	-1.198	-2.29	0.0220172	0.0752753	0.2039	0.6015	0.3407	0.3407	TRUE	3.4498	protein FAR1-RELATED SEQUENCE	no
eug7972	8	12	23	0	0	0	5	8	13	0	0	0	4.27	9	0	0.225	-2.151	-2.29	0.0220284	NA	0.1741	3.917	2.2377	2.2377	TRUE	0.1865	WEB family	no
eug13411	1894	1431	3531	217	758	75	1210	907	1981	413	731	161	900.32	1366	435	0.431	-1.214	-2.29	0.0220455	0.0753311	0.2959	0.4859	0.372	0.372	TRUE	0.7465	Calcium-binding protein PBP1-like	no
eug14607	7782	10381	6786	1157	2134	181	4973	6578	3807	2201	2057	387	3333.81	5119	1548	0.421	-1.247	-2.288	0.0221263	0.0755747	0.3746	0.474	0.4089	0.4089	TRUE	0.8398	#N/A	no
eug8372	101	83	39	8	9	0	65	53	22	15	9	0	27.15	47	8	0.343	-1.546	-2.288	0.0221288	0.0755747	0.5065	1.0117	0.7672	0.7672	TRUE	0.5317	Transcription termination factor nusG	no
eug12035	1852	944	371	4	246	3	1184	598	208	8	237	6	373.49	663	84	0.309	-1.694	-2.288	0.0221452	0.0756033	1.6901	0.509	1.2097	1.2097	TRUE	0.5607	fluorescent in blue light	no
eug18710	602	209	580	29	149	36	385	132	325	55	144	77	186.39	281	92	0.437	-1.193	-2.288	0.0221452	0.0756033	0.2453	0.5485	0.3436	0.3436	TRUE	0.5655	Belongs to the cyclin family	no
eug6855	393	518	266	63	102	33	251	328	149	120	98	71	169.56	243	96	0.479	-1.061	-2.287	0.0221908	0.0757316	0.1025	0.5564	0.235	0.235	TRUE	0.1336	Protein FAR1-RELATED SEQUENCE	no
eug31	699	529	1047	68	271	29	447	335	587	129	261	62	303.65	456	151	0.439	-1.186	-2.286	0.0222499	0.0758801	0.2572	0.518	0.3423	0.3423	TRUE	0.7224	urease accessory protein	no
eug30600	27361	35847	27785	41	5952	19	17485	22713	15587	78	5738	41	10273.7	18595	1952	0.292	-1.777	-2.286	0.0222504	0.0758801	2.1261	0.471	1.4574	1.4574	TRUE	20.1364	Protein CHLOROPLAST IMPORT APPARATUS	no
eug13668	1163	977	862	114	366	130	743	619	484	217	353	278	448.96	615	283	0.521	-0.94	-2.285	0.0222966	0.0759827	0.0474	0.5023	0.1696	0.1696	TRUE	0.1489	Belongs to the glycosyltransferase 8 family	no
eug13952	75	57	84	0	14	0	48	36	47	0	13	0	24.11	44	4	0.298	-1.745	-2.285	0.0223081	0.076008	1.4035	1.0801	1.1941	1.1941	TRUE	5.8097	The light-harvesting complex (LHC) functions as a light receptor, it captures and delivers excitation energy to photosystems with which it is closely associated	no
eug1167	8	88	0	0	0	0	5	56	0	0	0	0	10.15	20	0	0.209	-2.257	-2.285	0.0223152	0.0760184	10	1.9205	4.1676	4.1676	TRUE	2.5432	-	no
eug2293	97	193	102	12	37	4	62	122	57	23	36	9	51.43	80	23	0.411	-1.284	-2.285	0.0223393	0.076032	0.2326	0.7558	0.4164	0.4164	TRUE	0.899	COBW domain-containing protein 1-like	no
eug27636	6650	3468	4575	231	1650	64	4250	2197	2567	439	1591	137	1863.44	3005	722	0.385	-1.377	-2.284	0.0223929	0.0762006	0.6288	0.4774	0.5823	0.5823	TRUE	6.6962	Phosphoglycerate mutase family	no
eug11261	875	640	999	38	304	18	559	406	560	72	293	39	321.5	508	135	0.401	-1.32	-2.282	0.0224681	0.0764426	0.5066	0.5153	0.497	0.497	TRUE	10.9978	B3 domain-containing protein	no
eug8048	146	285	116	14	55	13	93	181	65	27	53	28	74.41	113	36	0.433	-1.208	-2.282	0.0224976	0.0765293	0.1904	0.6674	0.3465	0.3465	TRUE	0.4698	Belongs to the Casparian strip membrane proteins (CASP) family	no
eug27459	468	423	675	7	137	1	299	268	379	13	132	2	182.22	315	49	0.332	-1.589	-2.281	0.0225623	0.0766801	1.2686	0.5503	0.9648	0.9648	TRUE	14.4157	XRI1-like	no
eug27784	238	192	163	22	62	7	152	122	91	42	60	15	80.3	122	39	0.435	-1.201	-2.281	0.022571	0.0766958	0.1698	0.6529	0.343	0.343	TRUE	0.4096	Responsible for synthesis of pseudouridine from uracil	no
eug2740	159	145	156	16	39	23	102	92	88	30	38	49	66.38	94	39	0.492	-1.023	-2.28	0.0226024	0.076761	0	0.6913	0.1977	0.1977	TRUE	0.248	superfamily. Protein	no
eug25951	565	132	101	7	71	9	361	84	57	13	68	19	100.4	167	33	0.363	-1.461	-2.28	0.0226329	0.0768507	0.7504	0.6162	0.7016	0.7016	TRUE	3.5787	50S ribosomal protein 5	no
eug14608.1	270	188	311	2	77	5	173	119	174	4	74	11	92.48	155	30	0.357	-1.485	-2.277	0.0227695	0.0772313	0.8248	0.6287	0.7459	0.7459	TRUE	11.7239	Cytokinin riboside 5'-monophosphate phosphoribohydrolase	no
eug13939	518	407	805	62	210	50	331	258	452	118	202	107	244.65	347	142	0.49	-1.029	-2.277	0.0227806	0.077255	0.0935	0.5297	0.22	0.22	TRUE	0.3634	Pentatricopeptide repeat-containing protein	no
eug21089	243	810	673	63	147	58	155	513	378	120	142	124	238.62	349	129	0.463	-1.112	-2.277	0.0228018	0.0773127	0.1708	0.5312	0.2802	0.2802	TRUE	0.1755	-	no
eug30062	128	80	89	6	13	15	82	51	50	11	13	32	39.74	61	19	0.422	-1.245	-2.276	0.0228283	0.0773553	0.1211	0.8399	0.3667	0.3667	TRUE	1.2063	kDa ribonucleoprotein	no
eug25504	105	113	156	1	29	0	67	72	88	2	28	0	42.68	76	10	0.32	-1.646	-2.276	0.0228307	0.0773553	1.3062	0.8145	1.0453	1.0453	TRUE	8.8656	Capsanthin capsorubin synthase	no
eug19901	548	327	897	38	206	43	350	207	503	72	199	92	237.25	353	121	0.447	-1.161	-2.276	0.0228585	0.0774076	0.2226	0.5316	0.3221	0.3221	TRUE	0.2087	protein At4g18490 isoform X1	no
eug20277	316	254	418	41	110	41	202	161	234	78	106	88	144.86	199	91	0.519	-0.945	-2.275	0.022899	0.0774931	0.0257	0.5712	0.1676	0.1676	TRUE	0.1388	Protein CHUP1, chloroplastic-like	no
eug17582	366	341	325	17	131	14	234	216	182	32	126	30	136.81	211	63	0.422	-1.243	-2.275	0.0229002	0.0774931	0.3062	0.5771	0.4004	0.4004	TRUE	6.9193	Pentatricopeptide repeat-containing protein At1g74850	no
eug19885	201	199	97	4	53	5	128	126	54	8	51	11	63.06	103	23	0.38	-1.396	-2.275	0.0229273	0.0775656	0.5155	0.703	0.5852	0.5852	TRUE	6.7402	Belongs to the class-I aminoacyl-tRNA synthetase family	no
eug6924	539	413	816	20	215	29	344	262	458	38	207	62	228.55	355	102	0.416	-1.266	-2.275	0.0229351	0.0775656	0.3782	0.534	0.4327	0.4327	TRUE	1.4402	ATP-dependent DNA helicase 2 subunit	no
eug16727	281	102	102	12	26	20	180	65	57	23	25	43	65.35	101	30	0.421	-1.25	-2.275	0.0229358	0.0775656	0.253	0.6948	0.392	0.392	TRUE	5.0129	BEST Arabidopsis thaliana protein match is alpha beta-Hydrolases superfamily protein (TAIR	no
eug7597	522	931	98	50	20	0	334	590	55	95	19	0	182.14	326	38	0.303	-1.722	-2.274	0.022938	0.0775656	2.0893	0.5504	1.3149	1.3149	TRUE	0.2042	Lipid phosphate phosphatase	no
eug3764	98	127	161	7	30	0	63	80	90	13	29	0	45.94	78	14	0.353	-1.503	-2.274	0.0229895	0.0776714	0.7127	0.79	0.7557	0.7557	TRUE	1.9025	Rhamnogalacturonate lyase	no
eug18527	744	440	852	74	209	95	475	279	478	141	201	203	296.3	411	182	0.51	-0.97	-2.274	0.0229899	0.0776714	0.0619	0.5192	0.187	0.187	TRUE	0.9312	BES1 BZR1 homolog protein	no
eug20663	776	362	300	28	165	18	496	229	168	53	159	39	190.74	298	84	0.411	-1.282	-2.273	0.0230286	0.077774	0.4012	0.5467	0.4516	0.4516	TRUE	1.4193	-	no
eug16129	662	619	421	34	203	13	423	392	236	65	196	28	223.27	350	96	0.407	-1.296	-2.273	0.0230391	0.0777955	0.4527	0.5355	0.4709	0.4709	TRUE	6.5963	hydrolase	no
eug9156	2230	2272	1719	199	841	171	1425	1440	964	379	811	366	897.38	1276	519	0.487	-1.039	-2.273	0.023049	0.0778152	0.1261	0.486	0.2331	0.2331	TRUE	2.8554	WAT1-related protein	no
eug7935	933	1314	909	17	356	17	596	833	510	32	343	36	391.78	646	137	0.37	-1.435	-2.272	0.0230673	0.0778519	0.7939	0.5071	0.6856	0.6856	TRUE	8.1248	-	no
eug23534	1599	1534	937	18	459	40	1022	972	526	34	442	86	513.63	840	187	0.376	-1.411	-2.272	0.0230799	0.0778777	0.7332	0.4982	0.6454	0.6454	TRUE	15.3574	translation factor activity, non-nucleic acid binding	no
eug4354	219	246	214	12	84	15	140	156	120	23	81	32	91.96	139	45	0.44	-1.183	-2.271	0.0231172	0.0779897	0.1822	0.6296	0.3331	0.3331	TRUE	3.3023	belongs to the protein kinase superfamily	no
eug15538	445	219	135	0	45	0	284	139	76	0	43	0	90.38	166	14	0.281	-1.829	-2.27	0.0232096	0.0782453	3.2813	0.6324	1.6405	1.6405	TRUE	1.3958	Pentatricopeptide repeat-containing protein At4g01400, mitochondrial-like	no
eug17231	30328	36631	30311	1968	10483	328	19381	23210	17004	3743	10106	702	12357.7	19865	4850	0.389	-1.364	-2.269	0.0232551	0.0783708	0.5016	0.4707	0.5788	0.5788	TRUE	3.5594	Catalyzes xyloglucan endohydrolysis (XEH) and or endotransglycosylation (XET). Cleaves and religates xyloglucan polymers, an essential constituent of the primary cell wall, and thereby participates in cell wall construction of growing tissues	no
eug13062	60	29	62	2	5	6	38	18	35	4	5	13	18.83	30	7	0.378	-1.402	-2.269	0.0232878	0.0784527	0.1289	1.2514	0.5138	0.5138	TRUE	0.9731	Protein UPSTREAM OF	no
eug15241	296	227	214	44	43	27	189	144	120	84	41	58	106	151	61	0.483	-1.049	-2.268	0.0233002	0.0784792	0.0708	0.6084	0.2274	0.2274	TRUE	0.424	Belongs to the peptidase M18 family	no
eug1989	156	250	140	14	62	9	100	158	79	27	60	19	73.72	112	35	0.433	-1.206	-2.267	0.0233646	0.0786403	0.198	0.6692	0.3539	0.3539	TRUE	1.0165	WAT1-related protein	no
eug11287	277	243	249	10	95	12	177	154	140	19	92	26	101.16	157	46	0.419	-1.257	-2.267	0.0233685	0.0786403	0.3074	0.6151	0.4161	0.4161	TRUE	6.3608	#N/A	no
eug21	6	15	37	0	0	1	4	10	21	0	0	2	6.04	12	1	0.247	-2.017	-2.267	0.0233822	NA	0.5947	2.9069	1.6163	1.6163	TRUE	0.4752	O-methyltransferase	no
eug16703	70	26	49	0	1	5	45	16	27	0	1	11	16.73	29	4	0.309	-1.696	-2.267	0.0233968	0.0786729	0.7391	1.3496	1.0533	1.0533	TRUE	0.8486	Malonate--CoA	no
eug18731	407	514	617	5	162	8	260	326	346	10	156	17	185.78	311	61	0.361	-1.47	-2.267	0.0233991	0.0786729	0.8765	0.5488	0.7492	0.7492	TRUE	16.3318	Belongs to the protein kinase superfamily	no
eug15428	727	551	570	55	242	35	465	349	320	105	233	75	257.72	378	138	0.462	-1.115	-2.267	0.0234078	0.0786822	0.1756	0.5267	0.2874	0.2874	TRUE	3.8767	Belongs to the tetraspanin (TM4SF) family	no
eug13682	430	264	755	19	160	9	275	167	424	36	154	19	179.21	289	70	0.389	-1.361	-2.267	0.0234102	0.0786822	0.5734	0.5517	0.5657	0.5657	TRUE	0.7329	methyltransferase	no
eug8015	1006	538	688	26	275	24	643	341	386	49	265	51	289.28	457	122	0.404	-1.309	-2.266	0.0234233	0.0787123	0.4823	0.5204	0.4962	0.4962	TRUE	9.5525	#N/A	no
eug2173	12618	12193	17181	1648	4917	505	8064	7726	9639	3135	4740	1081	5730.54	8476	2985	0.453	-1.142	-2.266	0.0234327	0.0787297	0.2434	0.4721	0.3176	0.3176	TRUE	0.9494	TPL-binding domain in jasmonate signalling	no
eug15866	327	397	344	6	122	9	209	252	193	11	118	19	133.63	218	49	0.381	-1.394	-2.266	0.0234379	0.0787334	0.6316	0.5797	0.6117	0.6117	TRUE	11.9569	isoform X1	no
eug25136	15	76	81	3	9	0	10	48	45	6	9	0	19.59	34	5	0.327	-1.613	-2.266	0.0234677	0.0788193	0.6512	1.2208	0.9044	0.9044	TRUE	3.3256	Nudix hydrolase	no
eug13402	855	983	697	37	323	26	546	623	391	70	311	56	332.94	520	146	0.411	-1.282	-2.266	0.0234753	0.0788288	0.4334	0.5138	0.462	0.462	TRUE	4.3453	#N/A	no
eug5697	38	79	83	0	14	3	24	50	47	0	13	6	23.47	40	6	0.345	-1.537	-2.266	0.0234789	0.0788288	0.4292	1.0967	0.776	0.776	TRUE	1.6318	Belongs to the histidine acid phosphatase family	no
eug8442	1117	805	1083	25	371	35	714	510	608	48	358	75	385.26	611	160	0.4	-1.32	-2.265	0.0235002	0.0788863	0.5146	0.5078	0.5144	0.5144	TRUE	4.2573	Belongs to the IPP transferase family	no
eug23690	173	325	243	36	70	24	111	206	136	68	67	51	106.69	151	62	0.492	-1.023	-2.265	0.0235138	0.0789178	0.0609	0.6075	0.2112	0.2112	TRUE	0.4369	ATP synthase gamma chain	no
eug18819	198	151	106	7	47	2	127	96	59	13	45	4	57.43	94	21	0.381	-1.393	-2.264	0.0235504	0.0790126	0.5025	0.7259	0.59	0.59	TRUE	0.8098	leucine-rich repeat receptor-like serine threonine-protein kinase	no
eug29563	517	515	410	14	176	13	330	326	230	27	170	28	185.14	295	75	0.396	-1.337	-2.264	0.023555	0.079014	0.5374	0.5491	0.5328	0.5328	TRUE	11.4298	Belongs to the phosphoglycerate kinase family	no
eug21954	150	62	74	8	11	12	96	39	42	15	11	26	38.03	59	17	0.414	-1.273	-2.264	0.0235658	0.0790221	0.2001	0.8566	0.4045	0.4045	TRUE	2.9055	Belongs to the glycosyl hydrolase 1 family	no
eug16883	190	334	414	0	68	2	121	212	232	0	66	4	105.86	188	23	0.312	-1.68	-2.264	0.023599	0.0791192	1.8657	0.6086	1.2186	1.2186	TRUE	11.1861	#N/A	no
eug17789	1922	2253	1685	136	539	11	1228	1428	945	259	520	24	733.82	1200	268	0.377	-1.409	-2.263	0.0236102	0.0791289	0.7572	0.4896	0.6554	0.6554	TRUE	1.5777	Peptidyl-prolyl cis-trans isomerase	no
eug6141	498	387	382	43	148	55	318	245	214	82	143	118	186.66	259	114	0.51	-0.972	-2.263	0.0236642	0.0792816	0.0477	0.5484	0.1875	0.1875	TRUE	0.4449	#N/A	no
eug14496	414	493	285	41	144	26	265	312	160	78	139	56	168.21	246	91	0.466	-1.102	-2.262	0.0236711	0.0792905	0.1514	0.5571	0.2754	0.2754	TRUE	0.625	Belongs to the sterol desaturase family	no
eug26946	482	378	496	13	161	9	308	240	278	25	155	19	170.83	275	66	0.389	-1.361	-2.262	0.0236993	0.0793569	0.5779	0.5557	0.5695	0.5695	TRUE	9.4622	Belongs to the TRAFAC class myosin-kinesin ATPase superfamily. Myosin family	no
eug15339	466	547	523	37	196	54	298	347	293	70	189	116	218.78	313	125	0.484	-1.046	-2.262	0.0237159	0.0793985	0.1039	0.5368	0.236	0.236	TRUE	1.1047	GDP-fucose protein O-fucosyltransferase	no
eug15254	26	62	16	0	5	0	17	39	9	0	5	0	11.62	22	2	0.282	-1.827	-2.261	0.0237369	0.0794403	0.8034	1.7368	1.296	1.296	TRUE	0.9715	kinesin light chain	no
eug14217.1	184	121	174	1	43	1	118	77	98	2	41	2	56.23	98	15	0.338	-1.565	-2.261	0.0237493	0.0794679	1.0613	0.7313	0.917	0.917	TRUE	3.6271	Dicarboxylate transporter	no
eug18548	702	1466	869	19	349	23	449	929	488	36	336	49	381.13	622	140	0.38	-1.398	-2.26	0.0238299	0.0797093	0.7502	0.5082	0.638	0.638	TRUE	15.4933	Lysosomal	no
eug9063	193	111	588	13	55	0	123	70	330	25	53	0	100.21	174	26	0.33	-1.598	-2.259	0.0238562	0.0797689	1.444	0.6164	1.0196	1.0196	TRUE	0.6822	Belongs to the universal ribosomal protein uL24 family	no
eug3450	490	281	296	18	123	32	313	178	166	34	119	68	146.42	219	74	0.446	-1.165	-2.257	0.0239794	0.0801239	0.2212	0.5701	0.3313	0.3313	TRUE	1.1911	CAAX amino terminal protease family protein	no
eug9365	270	191	208	7	76	4	173	121	117	13	73	9	84.23	137	32	0.386	-1.374	-2.257	0.0240043	0.0801931	0.5431	0.6443	0.5815	0.5815	TRUE	9.1251	ribonuclease II	no
eug25522	33	14	2	0	0	0	21	9	1	0	0	0	5.18	10	0	0.227	-2.137	-2.256	0.0240419	NA	1.9777	3.3111	2.7348	2.7348	TRUE	0.0908	methyltransferase	no
eug15393.1	690	519	941	46	276	58	441	329	528	87	266	124	295.9	433	159	0.465	-1.106	-2.256	0.0240596	0.0803614	0.1773	0.5193	0.2856	0.2856	TRUE	0.9495	Belongs to the protein kinase superfamily. Ser Thr protein kinase family	no
eug4284	20	10	20	0	0	1	13	6	11	0	0	2	5.41	10	1	0.255	-1.969	-2.255	0.0241035	NA	0.058	3.189	1.4406	1.4406	TRUE	0.6791	Pentatricopeptide repeat-containing protein	no
eug16716	430	447	413	5	119	37	275	283	232	10	115	79	165.52	263	68	0.399	-1.326	-2.255	0.0241156	0.0804936	0.504	0.5585	0.5248	0.5248	TRUE	2.3672	Belongs to the glycosyltransferase 2 family. Plant cellulose synthase subfamily	no
eug11963	1794	1595	1247	12	454	9	1146	1011	700	23	438	19	556.06	952	160	0.344	-1.541	-2.253	0.0242849	0.0810155	1.2121	0.496	0.9312	0.9312	TRUE	8.9478	Sucrose-6-phosphate phosphohydrolase C-terminal	no
eug7091	658	417	1063	28	204	82	421	264	596	53	197	176	284.41	427	142	0.442	-1.177	-2.252	0.0243334	0.0811344	0.2659	0.5213	0.3516	0.3516	TRUE	0.232	PPIases accelerate the folding of proteins. It catalyzes the cis-trans isomerization of proline imidic peptide bonds in oligopeptides	no
eug18079	2462	1707	1587	131	742	66	1573	1082	890	249	715	141	775.16	1182	368	0.431	-1.216	-2.251	0.0243719	0.0812324	0.3505	0.4885	0.3977	0.3977	TRUE	2.6435	Non-specific serine threonine protein kinase	no
eug20263	2041	2166	1926	11	487	2	1304	1372	1080	21	469	4	708.64	1252	165	0.318	-1.651	-2.251	0.0243757	0.0812324	1.7076	0.4903	1.2076	1.2076	TRUE	27.8351	oxygen-evolving enhancer protein	no
eug9396	465	360	517	13	165	14	297	228	290	25	159	30	171.51	272	71	0.403	-1.312	-2.251	0.0243916	0.0812565	0.4825	0.5554	0.509	0.509	TRUE	10.6267	leucine-rich repeat receptor-like serine threonine-protein kinase	no
eug21182	26	22	13	0	2	0	17	14	7	0	2	0	6.63	13	1	0.267	-1.907	-2.251	0.0244071	0.0812937	0	2.69	1.2845	1.2845	TRUE	0.6751	BAHD acyltransferase	no
eug458	611	591	1105	18	269	16	390	374	620	34	259	34	285.44	461	109	0.387	-1.369	-2.25	0.0244603	0.0814421	0.6286	0.5211	0.601	0.601	TRUE	14.4467	subtilisin-like	no
eug25766	61	15	6	1	2	0	39	10	3	2	2	0	9.28	17	1	0.277	-1.855	-2.249	0.0245295	0.0816005	0.9011	2.0557	1.3093	1.3093	TRUE	0.72	Hydroxyproline-rich glycoprotein family protein	no
eug17570	758	946	735	10	249	5	484	599	412	19	240	11	294.32	498	90	0.353	-1.503	-2.248	0.0245906	0.0817712	1.0708	0.5196	0.8539	0.8539	TRUE	8.0167	MLP-like protein	no
eug449	19	13	8	0	0	0	12	8	4	0	0	0	4.14	8	0	0.236	-2.082	-2.247	0.0246503	NA	0.1911	4.0213	2.3011	2.3011	TRUE	0.0789	Acyltransferase-like protein At1g54570	no
eug5456	24	32	25	0	4	0	15	20	14	0	4	0	8.92	16	1	0.291	-1.782	-2.246	0.0247209	0.0821022	0.0072	2.1206	1.1211	1.1211	TRUE	1.8772	Phosphatidylinositol glycan anchor biosynthesis class U	no
eug10972	1390	1375	1420	28	474	15	888	871	797	53	457	32	516.4	852	181	0.373	-1.424	-2.246	0.024733	0.0821182	0.833	0.4981	0.7063	0.7063	TRUE	19.2595	Caffeoylshikimate esterase-like	no
eug4637	31	28	22	0	4	0	20	18	12	0	4	0	8.96	17	1	0.29	-1.784	-2.245	0.0247543	0.0821743	0.0336	2.1127	1.1295	1.1295	TRUE	1.8773	Belongs to the glycosyltransferase 2 family. Plant cellulose synthase subfamily	no
eug29244	702	1091	551	54	209	4	449	691	309	103	201	9	293.62	483	104	0.375	-1.415	-2.245	0.0247951	0.0822662	0.7949	0.5197	0.6868	0.6868	TRUE	0.6985	Protein of unknown function (DUF616)	no
eug22156	1787	1878	1171	115	645	115	1142	1190	657	219	622	246	679.25	996	362	0.462	-1.114	-2.244	0.0248308	0.0823702	0.2117	0.4912	0.301	0.301	TRUE	4.5229	cycloeucalenol cycloisomerase	no
eug11481	496	388	456	0	74	0	317	246	256	0	71	0	148.33	273	24	0.286	-1.808	-2.243	0.0248664	0.0824594	3.608	0.5688	1.7155	1.7155	TRUE	18.4731	PGR5-like protein	no
eug13816	413	439	377	52	150	24	264	278	211	99	145	51	174.74	251	98	0.48	-1.058	-2.242	0.0249404	0.0826261	0.1116	0.5538	0.2491	0.2491	TRUE	0.5856	oxygen-evolving enhancer protein	no
eug30375	124	71	27	3	15	0	79	45	15	6	14	0	26.59	46	7	0.334	-1.581	-2.242	0.0249518	0.0826407	0.8504	1.0231	0.9319	0.9319	TRUE	0.181	finger protein	no
eug25793	355	377	679	46	174	35	227	239	381	87	168	75	196.13	282	110	0.479	-1.061	-2.242	0.0249593	0.082651	0.1254	0.5446	0.2526	0.2526	TRUE	2.1377	Cotton fibre expressed protein	no
eug7458.2	851	854	647	67	317	53	544	541	363	127	306	113	332.4	483	182	0.471	-1.085	-2.242	0.0249851	0.0827026	0.167	0.5138	0.2755	0.2755	TRUE	3.8191	phosphatase 2C	no
eug1549	491	428	463	64	174	39	314	271	260	122	168	83	202.94	282	124	0.513	-0.964	-2.242	0.024988	0.0827026	0.047	0.5421	0.1892	0.1892	TRUE	0.6164	50S ribosomal protein L10	no
eug22045	389	331	538	28	162	19	249	210	302	53	156	41	168.37	254	83	0.443	-1.174	-2.241	0.0250175	0.0827566	0.2471	0.557	0.3514	0.3514	TRUE	2.5087	May be involved in modulation of pathogen defense and leaf cell death	no
eug25042	377	493	414	23	166	16	241	312	232	44	160	34	170.59	262	79	0.428	-1.225	-2.241	0.0250328	0.0827926	0.3273	0.5558	0.4068	0.4068	TRUE	7.4476	methylesterase	no
eug4549	863	847	1231	17	350	34	552	537	691	32	337	73	370.21	593	147	0.395	-1.34	-2.241	0.0250544	0.0828471	0.6018	0.5093	0.5679	0.5679	TRUE	13.3401	Belongs to the cation transport ATPase (P-type) (TC 3.A.3) family	no
eug29489	26	5	12	0	0	0	17	3	7	0	0	0	4.42	9	0	0.236	-2.085	-2.24	0.0250608	NA	0.746	3.8004	2.4528	2.4528	TRUE	0.2473	tetratricopeptide repeat	no
eug7739	211	210	255	21	85	20	135	133	143	40	82	43	95.94	137	55	0.488	-1.035	-2.239	0.0251655	0.0830653	0.0514	0.623	0.2265	0.2265	TRUE	1.6277	C2 domain	no
eug25476	417	535	892	63	214	25	266	339	500	120	206	54	247.59	368	127	0.451	-1.149	-2.239	0.0251706	0.0830653	0.2281	0.529	0.3313	0.3313	TRUE	0.8376	#N/A	no
eug10116	100	45	88	1	18	0	64	29	49	2	17	0	26.84	47	6	0.33	-1.598	-2.238	0.0251918	0.0830869	0.9429	1.018	0.9831	0.9831	TRUE	1.4573	-	no
eug9042	454	453	450	58	166	62	290	287	252	110	160	133	205.44	276	134	0.542	-0.883	-2.238	0.0251923	0.0830869	0.0099	0.5412	0.1475	0.1475	TRUE	0.2993	#N/A	no
eug30063	99	81	22	0	12	0	63	51	12	0	12	0	23.08	42	4	0.296	-1.757	-2.238	0.0252159	0.0830935	1.7953	1.1072	1.3863	1.3863	TRUE	1.87	Promotes mitochondrial protein synthesis. May act as a fidelity factor of the translation reaction, by catalyzing a one- codon backward translocation of tRNAs on improperly translocated ribosomes. Binds to mitochondrial ribosomes in a GTP-dependent manner	no
eug27732	4966	4213	3582	454	1607	175	3174	2669	2009	864	1549	375	1773.28	2617	929	0.457	-1.13	-2.238	0.0252175	0.0830935	0.2254	0.4779	0.3197	0.3197	TRUE	1.0104	ZINC FINGER protein	no
eug22715	394	501	412	11	133	2	252	317	231	21	128	4	158.96	267	51	0.362	-1.466	-2.238	0.0252212	0.0830935	0.9407	0.5622	0.7874	0.7874	TRUE	14.3965	transcription factor	no
eug23346	26	19	2	0	0	0	17	12	1	0	0	0	4.96	10	0	0.233	-2.101	-2.238	0.0252318	NA	1.7414	3.4357	2.7051	2.7051	TRUE	0.1862	Pentatricopeptide repeat-containing protein	no
eug2352	344	337	233	10	106	5	220	214	131	19	102	11	116	188	44	0.388	-1.365	-2.237	0.0252706	0.0832143	0.6025	0.5965	0.598	0.598	TRUE	10.5819	L-ascorbate oxidase homolog	no
eug15590	1214	1523	1630	26	485	14	776	965	914	49	468	30	533.7	885	182	0.37	-1.435	-2.236	0.0253406	0.083372	0.889	0.4971	0.74	0.74	TRUE	20.2136	ABC transporter B family member	no
eug13794	314	269	221	5	91	5	201	170	124	10	88	11	100.5	165	36	0.379	-1.398	-2.236	0.0253701	0.083446	0.6771	0.616	0.6538	0.6538	TRUE	3.8168	Zinc knuckle (CCHC-type) family protein	no
eug16204	528	53	0	0	0	0	337	34	0	0	0	0	61.83	124	0	0.238	-2.069	-2.236	0.025372	0.083446	10	0.7076	3.0923	10	TRUE	1.8971	Belongs to the protein kinase superfamily. Ser Thr protein kinase family	no
eug16911	629	410	385	70	148	26	402	260	216	133	143	56	201.53	293	111	0.472	-1.084	-2.235	0.0253982	0.0835032	0.1489	0.5426	0.2737	0.2737	TRUE	0.8172	-	no
eug20057	220	238	575	56	47	7	141	151	323	107	45	15	130.13	205	56	0.408	-1.292	-2.234	0.0254774	0.0836764	0.443	0.5827	0.4941	0.4941	TRUE	2.2531	Belongs to the cytochrome P450 family	no
eug29686	67	75	73	1	20	1	43	48	41	2	19	2	25.77	44	8	0.36	-1.474	-2.234	0.0254972	0.0837264	0.4693	1.0408	0.7227	0.7227	TRUE	5.0399	Patellin-3-like	no
eug16196	3973	2726	1710	158	650	5	2539	1727	959	301	627	11	1027.22	1742	313	0.353	-1.501	-2.233	0.0255268	0.0837944	1.1447	0.4839	0.8831	0.8831	TRUE	0.331	belongs to the protein kinase superfamily	no
eug21229	584	544	667	24	236	30	373	345	374	46	228	64	238.24	364	113	0.431	-1.213	-2.233	0.0255493	0.0838243	0.333	0.5313	0.4016	0.4016	TRUE	8.0925	#N/A	no
eug29521	302	352	320	12	118	26	193	223	180	23	114	56	131.3	199	64	0.44	-1.184	-2.233	0.025564	0.0838582	0.249	0.5817	0.3635	0.3635	TRUE	1.6887	BTB POZ domain-containing protein	no
eug7749	2301	2037	1025	87	636	33	1470	1291	575	165	613	71	697.56	1112	283	0.399	-1.325	-2.232	0.025615	0.0839962	0.6112	0.4907	0.5583	0.5583	TRUE	3.7031	Protein TIC 20-v, chloroplastic-like	no
eug29074	1902	1925	2088	104	808	82	1215	1220	1171	198	779	176	793.13	1202	384	0.437	-1.195	-2.232	0.0256476	0.0840737	0.3366	0.4881	0.3881	0.3881	TRUE	9.3217	Belongs to the glycosyl hydrolase 1 family	no
eug2169.1	6047	4689	6547	45	1835	71	3864	2971	3673	86	1769	152	2085.79	3503	669	0.361	-1.47	-2.231	0.0256591	0.084097	1.0391	0.4766	0.8236	0.8236	TRUE	24.4623	Zinc ion binding	no
eug23886	280	69	40	2	30	5	179	44	22	4	29	11	48.09	82	15	0.355	-1.495	-2.231	0.0256697	0.0841169	0.8407	0.7757	0.8174	0.8174	TRUE	1.3748	4Fe-4S single cluster domain	no
eug7113	744	856	540	63	273	31	475	542	303	120	263	66	295.02	440	150	0.45	-1.153	-2.231	0.0256918	0.0841603	0.2635	0.5194	0.3407	0.3407	TRUE	1.9946	Methyltransferase domain	no
eug16500	1122	1022	1330	164	433	74	717	648	746	312	417	158	499.74	704	296	0.499	-1.004	-2.23	0.025739	0.0842709	0.1039	0.499	0.2217	0.2217	TRUE	0.8361	-	no
eug12453	551	498	367	48	157	65	352	316	206	91	151	139	209.22	291	127	0.509	-0.973	-2.23	0.0257774	0.0843672	0.065	0.5399	0.1982	0.1982	TRUE	0.5412	#N/A	no
eug26585	791	526	510	68	135	4	505	333	286	129	130	9	232.15	375	89	0.39	-1.357	-2.227	0.0259478	0.0848218	0.6579	0.533	0.6088	0.6088	TRUE	2.9074	belongs to the protein kinase superfamily	no
eug22950	790	670	712	63	296	42	505	425	399	120	285	90	303.98	443	165	0.469	-1.091	-2.227	0.025957	0.0848374	0.1775	0.518	0.2859	0.2859	TRUE	4.3654	-	no
eug20088	998	926	872	168	219	144	638	587	489	320	211	308	425.43	571	280	0.544	-0.879	-2.227	0.0259693	0.0848481	0.0301	0.5042	0.1517	0.1517	TRUE	0.5286	heavy metal-associated domain containing protein, expressed	no
eug28068.1	398	404	505	6	150	11	254	256	283	11	145	24	162.2	264	60	0.384	-1.38	-2.226	0.0259869	0.0848762	0.6929	0.5603	0.6426	0.6426	TRUE	13.3581	Pentatricopeptide repeat-containing protein	no
eug6629	255	341	144	15	79	23	163	216	81	29	76	49	102.29	153	51	0.447	-1.16	-2.226	0.0260198	0.0849393	0.2093	0.6135	0.339	0.339	TRUE	0.1613	aldehyde oxidase	no
eug3424	103	116	200	21	32	13	66	73	112	40	31	28	58.36	84	33	0.48	-1.059	-2.226	0.0260307	0.0849603	0.0515	0.7218	0.2376	0.2376	TRUE	0.9204	Lysosomal Pro-X carboxypeptidase-like	no
eug27549	113	129	56	15	10	1	72	82	31	29	10	2	37.61	62	14	0.377	-1.406	-2.225	0.02606	0.0850238	0.4865	0.8609	0.6413	0.6413	TRUE	1.8501	Belongs to the glyceraldehyde-3-phosphate dehydrogenase family	no
eug8855	19	12	36	1	2	0	12	8	20	2	2	0	7.3	13	1	0.301	-1.732	-2.225	0.0260637	0.0850238	0	2.4873	0.9634	0.9634	TRUE	0.1445	BONZAI 3-like	no
eug15761.1	507	846	1007	5	165	0	324	536	565	10	159	0	265.59	475	56	0.313	-1.676	-2.225	0.0260794	0.0850455	2.2169	0.525	1.3544	1.3544	TRUE	21.8747	#N/A	no
eug10461	133	943	244	34	106	14	85	597	137	65	102	30	169.37	273	66	0.392	-1.351	-2.224	0.0261304	0.0851973	0.6215	0.5565	0.5984	0.5984	TRUE	2.8149	serine threonine-protein kinase	no
eug24435	952	787	1355	13	354	31	608	499	760	25	341	66	383.25	622	144	0.387	-1.37	-2.224	0.0261582	0.0852584	0.7168	0.508	0.6385	0.6385	TRUE	4.0877	Structure-specific nuclease with 5'-flap endonuclease and 5'-3' exonuclease activities involved in DNA replication and repair. During DNA replication, cleaves the 5'-overhanging flap structure that is generated by displacement synthesis when DNA polymerase encounters the 5'-end of a downstream Okazaki fragment. It enters the flap from the 5'-end and then tracks to cleave the flap base, leaving a …	no
eug28587	239	376	319	6	97	2	153	238	179	11	94	4	113.19	190	36	0.364	-1.457	-2.223	0.0261902	0.0853321	0.9123	0.5996	0.7862	0.7862	TRUE	7.1861	Poly (ADP-ribose) polymerase	no
eug7393	28	22	1	0	0	0	18	14	1	0	0	0	5.4	11	0	0.235	-2.092	-2.223	0.0262064	NA	2.5896	3.196	2.9401	2.9401	TRUE	0.3518	Dirigent proteins impart stereoselectivity on the phenoxy radical-coupling reaction, yielding optically active lignans from two molecules of coniferyl alcohol in the biosynthesis of lignans, flavonolignans, and alkaloids and thus plays a central role in plant secondary metabolism	no
eug8960	31	18	4	0	1	0	20	11	2	0	1	0	5.74	11	0	0.255	-1.971	-2.223	0.0262267	NA	0	3.0352	1.7552	1.7552	TRUE	0.0565	circadian regulation of calcium ion oscillation	no
eug6848	515	477	585	62	195	74	329	302	328	118	188	158	237.3	320	155	0.542	-0.885	-2.223	0.0262493	0.0854961	0.0146	0.5316	0.1526	0.1526	TRUE	0.4055	peptidase	no
eug4897	161	56	58	11	16	2	103	35	33	21	15	4	35.26	57	13	0.391	-1.353	-2.222	0.0262722	0.0855413	0.3714	0.8871	0.5524	0.5524	TRUE	4.756	Ankyrin repeat	no
eug21540	15	9	15	0	0	0	10	6	8	0	0	0	3.95	8	0	0.244	-2.038	-2.222	0.0262832	NA	0	4.1956	2.2788	2.2788	TRUE	0.2411	Porphobilinogen deaminase	no
eug28839	893	734	885	50	341	37	571	465	496	95	329	79	339.21	511	168	0.443	-1.174	-2.222	0.0262948	0.0855851	0.2937	0.5129	0.3678	0.3678	TRUE	7.5684	Required for the formation of a threonylcarbamoyl group on adenosine at position 37 (t(6)A37) in mitochondrial tRNAs that read codons beginning with adenine. Probably involved in the transfer of the threonylcarbamoyl moiety of threonylcarbamoyl-AMP (TC-AMP) to the N6 group of A37. Involved in mitochondrial genome maintenance	no
eug27278	59	32	22	2	7	1	38	20	12	4	7	2	13.84	23	4	0.362	-1.468	-2.222	0.0263098	0.0856045	0.227	1.5335	0.6437	0.6437	TRUE	0.2221	MORN repeat	no
eug17025	1220	726	360	60	236	14	780	460	202	114	228	30	302.2	481	124	0.402	-1.314	-2.221	0.0263229	0.0856176	0.5642	0.5183	0.5475	0.5475	TRUE	0.176	Inactive receptor kinase	no
eug16025	651	423	332	5	136	2	416	268	186	10	131	4	169.2	290	48	0.348	-1.523	-2.221	0.0263662	0.0857288	1.2115	0.5565	0.9457	0.9457	TRUE	2.2244	F-box kelch-repeat protein	yes
eug17640	36	31	34	2	6	0	23	20	19	4	6	0	11.89	21	3	0.348	-1.523	-2.221	0.026371	0.0857295	0	1.7081	0.7189	0.7189	TRUE	0.7586	Zinc finger protein	no
eug4283	187	230	151	19	67	12	120	146	85	36	65	26	79.39	117	42	0.465	-1.105	-2.221	0.0263825	0.0857375	0.1135	0.655	0.2845	0.2845	TRUE	0.4667	Belongs to the formin-like family	no
eug29298	49	43	33	1	9	0	31	27	19	2	9	0	14.61	26	4	0.338	-1.566	-2.219	0.0264712	0.0859339	0.1985	1.4772	0.857	0.857	TRUE	2.2014	Fimbrin-like protein	no
eug19897	460	529	432	53	174	63	294	335	242	101	168	135	212.48	290	135	0.527	-0.923	-2.219	0.026472	0.0859339	0.0356	0.5388	0.172	0.172	TRUE	0.2974	Protein WEAK CHLOROPLAST MOVEMENT UNDER BLUE	no
eug5870	835	456	347	92	118	26	534	289	195	175	114	56	226.93	339	115	0.449	-1.156	-2.219	0.0264738	0.0859339	0.2595	0.5344	0.3485	0.3485	TRUE	0.3533	1-deoxy-D-xylulose-5-phosphate synthase	no
eug9961	162	129	205	31	30	12	104	82	115	59	29	26	68.97	100	38	0.471	-1.086	-2.219	0.0264749	0.0859339	0.0654	0.683	0.2658	0.2658	TRUE	1.2387	Haloacid dehalogenase-like hydrolase domain-containing protein	no
eug10272.1	195	156	409	0	44	17	125	99	229	0	42	36	88.62	151	26	0.352	-1.505	-2.219	0.0264848	0.085949	1.1825	0.6357	0.8913	0.8913	TRUE	1.5775	transcription factor	no
eug14456	2445	1695	1863	7	373	0	1562	1074	1045	13	360	0	675.75	1227	124	0.301	-1.735	-2.219	0.0264886	0.085949	2.7068	0.4913	1.5857	1.5857	TRUE	28.0599	-	no
eug11369	181	160	142	13	58	13	116	101	80	25	56	28	67.53	99	36	0.468	-1.095	-2.219	0.0265063	0.0859915	0.0821	0.6875	0.2729	0.2729	TRUE	1.1205	cadmium-induced protein	no
eug11377	1338	2046	1142	132	547	44	855	1296	641	251	527	94	610.77	931	291	0.434	-1.205	-2.218	0.0265382	0.0860209	0.3454	0.4937	0.4074	0.4074	TRUE	0.9797	Cmp-sialic acid transporter	no
eug3791	4585	4658	2786	124	1542	117	2930	2951	1563	236	1486	250	1569.52	2481	657	0.406	-1.299	-2.218	0.0265793	0.08609	0.5908	0.4789	0.5355	0.5355	TRUE	14.3624	isoform X1	no
eug29365	1752	909	2192	73	619	73	1120	576	1230	139	597	156	636.18	975	297	0.43	-1.219	-2.218	0.026581	0.08609	0.3893	0.4927	0.4253	0.4253	TRUE	6.0649	belongs to the protein kinase superfamily	no
eug25426	135	220	157	12	60	6	86	139	88	23	58	13	67.88	104	31	0.429	-1.221	-2.217	0.0266434	0.0862433	0.2481	0.6864	0.4024	0.4024	TRUE	3.9189	pentatricopeptide repeat-containing protein At5g57250	no
eug1079	158	202	223	14	66	4	101	128	125	27	64	9	75.48	118	33	0.418	-1.259	-2.217	0.0266565	0.0862708	0.3255	0.6646	0.4541	0.4541	TRUE	2.4532	#N/A	no
eug5329	1326	1322	1474	226	528	185	847	838	827	430	509	396	641.13	837	445	0.575	-0.798	-2.215	0.0267321	0.0864399	0.0043	0.4925	0.1196	0.1196	TRUE	0.1861	ABC transporter G family member	no
eug15396	264	242	206	26	87	23	169	153	116	49	84	49	103.36	146	61	0.499	-1.002	-2.215	0.0267352	0.0864399	0.0518	0.612	0.2131	0.2131	TRUE	0.992	Involved in chlorophyll biosynthesis. Catalyzes the insertion of magnesium ion into protoporphyrin IX to yield Mg- protoporphyrin IX	no
eug10684	152	217	116	5	54	10	97	137	65	10	52	21	63.78	100	28	0.417	-1.263	-2.215	0.0267686	0.0865296	0.3196	0.7003	0.4559	0.4559	TRUE	0.5521	Belongs to the GST superfamily	no
eug6826	906	776	933	54	355	36	579	492	523	103	342	77	352.68	531	174	0.443	-1.173	-2.215	0.0267857	0.0865704	0.3009	0.5113	0.3723	0.3723	TRUE	7.7019	aldehyde oxidase	no
eug23884	65	16	0	0	0	0	42	10	0	0	0	0	8.61	17	0	0.23	-2.122	-2.214	0.0268188	0.0866326	10	2.1787	4.0841	4.0841	TRUE	0.2721	Purple acid phosphatase	no
eug3792	8221	6357	7309	128	2390	50	5254	4028	4100	243	2304	107	2672.72	4461	885	0.368	-1.444	-2.214	0.0268491	0.086713	0.9993	0.4751	0.7992	0.7992	TRUE	23.4629	#N/A	no
eug20528	1098	1040	1139	109	459	79	702	659	639	207	442	169	469.75	667	273	0.493	-1.021	-2.213	0.0268906	0.086805	0.1255	0.5009	0.2388	0.2388	TRUE	3.3347	methyltransferase	no
eug12596	357	357	399	21	144	12	228	226	224	40	139	26	147.1	226	68	0.43	-1.219	-2.213	0.026915	0.0868427	0.3357	0.5696	0.4181	0.4181	TRUE	7.456	General transcription factor IIH subunit	no
eug15909	34	439	226	7	58	6	22	278	127	13	56	13	84.79	142	27	0.366	-1.45	-2.213	0.0269282	0.0868522	0.8658	0.6432	0.7848	0.7848	TRUE	0.1293	belongs to the protein kinase superfamily	no
eug2757	953	487	94	15	145	10	609	309	53	29	140	21	193.34	324	63	0.367	-1.445	-2.211	0.0270524	0.0871781	0.945	0.5457	0.7952	0.7952	TRUE	0.1529	#N/A	no
eug20268	445	380	283	4	122	15	284	241	159	8	118	32	140.21	228	53	0.388	-1.364	-2.211	0.0270646	0.0872024	0.6734	0.5745	0.6351	0.6351	TRUE	2.7704	Chloroplast-localized elongation factor EF-G involved in protein synthesis in plastids. Catalyzes the GTP-dependent ribosomal translocation step during translation elongation. During this step, the ribosome changes from the pre-translocational (PRE) to the post-translocational (POST) state as the newly formed A- site-bound peptidyl-tRNA and P-site-bound deacylated tRNA move to the P and E sites, …	no
eug9388	428	343	380	10	140	24	274	217	213	19	135	51	151.56	235	68	0.424	-1.238	-2.21	0.0270802	0.0872323	0.3781	0.5667	0.4452	0.4452	TRUE	3.5409	Ribonuclease z	no
eug30604	64	26	7	0	4	0	41	16	4	0	4	0	10.86	20	1	0.28	-1.835	-2.21	0.0270906	0.0872417	1.2334	1.8251	1.5223	1.5223	TRUE	0.3858	expressed protein	no
eug18270	1164	954	757	13	297	5	744	604	425	25	286	11	349.12	591	107	0.358	-1.481	-2.21	0.0271186	0.0873169	1.1188	0.5117	0.8801	0.8801	TRUE	3.1395	Mitochondrial inner membrane protease	no
eug18786	679	564	1190	88	302	57	434	357	668	167	291	122	339.9	486	193	0.486	-1.041	-2.21	0.0271263	0.0873265	0.1407	0.5129	0.2539	0.2539	TRUE	0.9096	purine permease	no
eug28880	426	635	399	22	188	31	272	402	224	42	181	66	197.97	299	96	0.441	-1.18	-2.208	0.0272641	0.0877105	0.2955	0.5439	0.3799	0.3799	TRUE	2.29	phosphatase 2C	no
eug14836	118	150	105	4	34	14	75	95	59	8	33	30	49.95	76	24	0.433	-1.208	-2.207	0.0272829	0.0877488	0.1519	0.7642	0.3838	0.3838	TRUE	0.5825	The light-harvesting complex (LHC) functions as a light receptor, it captures and delivers excitation energy to photosystems with which it is closely associated	no
eug14219	109	48	115	3	27	4	70	30	65	6	26	9	34.15	55	14	0.401	-1.318	-2.207	0.0272925	0.0877488	0.2989	0.9006	0.5135	0.5135	TRUE	3.043	#N/A	no
eug24116	243	246	184	9	84	9	155	156	103	17	81	19	88.62	138	39	0.421	-1.249	-2.207	0.0273089	0.0877646	0.3507	0.6356	0.4523	0.4523	TRUE	6.6737	Protein CURVATURE THYLAKOID 1C	no
eug15598	22	51	2	1	1	0	14	32	1	2	1	0	8.39	16	1	0.27	-1.889	-2.207	0.0273326	0.0877959	1.2063	2.2233	1.5734	1.5734	TRUE	0.0854	Enoyl- acyl-carrier-protein reductase NADH	no
eug27836	1070	1068	1007	94	401	33	684	677	565	179	387	71	426.9	642	212	0.446	-1.166	-2.206	0.0273711	0.0878446	0.2875	0.504	0.3711	0.3711	TRUE	1.9104	phosphatase 2C	no
eug20285	41	19	13	0	3	0	26	12	7	0	3	0	8.07	15	1	0.285	-1.813	-2.206	0.0273849	0.0878485	0.4357	2.2934	1.3057	1.3057	TRUE	0.8706	Transcription factor	no
eug5048	243	489	298	5	111	4	155	310	167	10	107	9	126.23	211	42	0.37	-1.434	-2.206	0.0273863	0.0878485	0.8914	0.5862	0.7723	0.7723	TRUE	14.4934	Nitrilase-like protein 2	no
eug11828	2987	557	454	76	364	33	1909	353	255	145	351	71	513.76	839	189	0.385	-1.378	-2.206	0.0273985	0.0878727	0.785	0.4982	0.6791	0.6791	TRUE	8.3153	axial regulator YABBY	no
eug30652	269	244	319	6	89	2	172	155	179	11	86	4	101.16	169	34	0.373	-1.425	-2.205	0.0274229	0.0879362	0.8398	0.6151	0.7494	0.7494	TRUE	12.8343	Serine racemase	no
eug30398.1	309	341	315	32	89	3	197	216	177	61	86	6	123.89	197	51	0.406	-1.302	-2.205	0.0274287	0.0879396	0.5009	0.5884	0.536	0.536	TRUE	2.397	Belongs to the glycosyltransferase 2 family	no
eug30601	652	687	925	49	300	72	417	435	519	93	289	154	317.9	457	179	0.482	-1.052	-2.205	0.0274335	0.0879402	0.1496	0.5159	0.2637	0.2637	TRUE	1.8653	Monoacylglycerol lipase	no
eug10714	13	28	23	0	2	1	8	18	13	0	2	2	7.17	13	1	0.309	-1.697	-2.204	0.0275155	0.0881205	0	2.5226	0.9406	0.9406	TRUE	0.1489	Iron-sulfur assembly protein IscA-like 2 mitochondrial	no
eug15730	364	552	515	32	131	2	233	350	289	61	126	4	177.12	291	64	0.383	-1.386	-2.204	0.0275178	0.0881205	0.7813	0.5527	0.6874	0.6874	TRUE	1.6476	alpha-L-fucosidase 2	no
eug3823	117	73	66	3	25	6	75	46	37	6	24	13	33.45	53	14	0.415	-1.269	-2.204	0.0275252	0.0881291	0.1923	0.9096	0.445	0.445	TRUE	0.9821	tRNA (adenine-N6-)-methyltransferase activity	no
eug21706	31	4	9	0	0	0	20	3	5	0	0	0	4.57	9	0	0.244	-2.037	-2.204	0.0275392	NA	1.3131	3.6936	2.6396	2.6396	TRUE	1.0915	isoform X1	no
eug26918	51	43	0	1	0	0	33	27	0	2	0	0	10.29	20	1	0.242	-2.049	-2.204	0.0275422	0.0881688	4.6045	1.9001	2.8827	2.8827	TRUE	0.7798	Pentatricopeptide repeat-containing protein	no
eug29873	47	14	7	0	2	0	30	9	4	0	2	0	7.46	14	1	0.268	-1.897	-2.203	0.0275792	0.0882506	0.924	2.4427	1.6044	1.6044	TRUE	0.5668	Belongs to the chalcone isomerase family	no
eug20502	109	92	3	0	1	5	70	58	2	0	1	11	23.55	43	4	0.291	-1.783	-2.203	0.0275818	0.0882506	2.0897	1.0946	1.6386	1.6386	TRUE	1.1733	Phospholipid diacylglycerol acyltransferase	no
eug1087	1521	1038	831	3	316	35	972	658	466	6	305	75	413.52	699	129	0.361	-1.472	-2.203	0.0275968	0.0882686	1.1241	0.5051	0.8757	0.8757	TRUE	1.5929	Alpha/beta hydrolase family	no
eug17361.1	955	630	984	45	317	89	610	399	552	86	306	190	357.19	520	194	0.471	-1.087	-2.202	0.0276361	0.0883793	0.1925	0.5108	0.2948	0.2948	TRUE	0.7037	Protein of unknown function (DUF1218)	no
eug26530	320	388	404	11	138	9	204	246	227	21	133	19	141.7	226	58	0.405	-1.305	-2.202	0.0276688	0.0884688	0.5326	0.5734	0.5478	0.5478	TRUE	11.2184	isoform X1	no
eug13622	184	175	100	2	45	1	118	111	56	4	43	2	55.65	95	16	0.358	-1.483	-2.202	0.027695	0.0885376	0.9516	0.7341	0.8603	0.8603	TRUE	10.1301	exocyst complex component	no
eug14965	119	241	99	7	49	3	76	153	56	13	47	6	58.54	95	22	0.395	-1.341	-2.201	0.0277315	0.0886091	0.5028	0.721	0.5837	0.5837	TRUE	1.6812	Formamidopyrimidine-DNA glycosylase	no
eug550	220	36	1	4	0	2	141	23	1	8	0	4	29.31	55	4	0.278	-1.848	-2.201	0.0277579	0.0886658	2.8093	0.9718	1.9726	1.9726	TRUE	0.8043	Transmembrane protein 184A-like	no
eug1386	125	76	106	1	19	12	80	48	59	2	18	26	38.9	62	15	0.397	-1.334	-2.201	0.0277659	0.0886694	0.3047	0.848	0.5537	0.5537	TRUE	1.0099	WD repeat-containing protein	no
eug30309	601	556	768	45	246	18	384	352	431	86	237	39	254.75	389	121	0.435	-1.203	-2.201	0.0277691	0.0886694	0.3519	0.5273	0.4134	0.4134	TRUE	4.7785	Belongs to the glycosyltransferase 2 family. Plant cellulose synthase subfamily	no
eug16254	103	118	98	10	34	10	66	75	55	19	33	21	44.79	65	24	0.475	-1.075	-2.2	0.0277758	0.0886756	0.0202	0.7982	0.2521	0.2521	TRUE	0.4797	#N/A	no
eug18051	242	146	214	1	60	5	155	93	120	2	58	11	72.94	123	24	0.368	-1.441	-2.2	0.0278207	0.0887439	0.8644	0.6714	0.7832	0.7832	TRUE	2.4958	zinc-finger of the FCS-type, C2-C2	no
eug53	223	615	466	34	126	53	143	390	261	65	121	113	182.2	265	100	0.474	-1.078	-2.199	0.0278768	0.0888982	0.1654	0.5503	0.2838	0.2838	TRUE	0.0968	GDP-fucose protein O-fucosyltransferase	no
eug29832	1732	2545	2521	258	760	58	1107	1613	1414	491	733	124	913.53	1378	449	0.443	-1.174	-2.199	0.0278785	0.0888982	0.3351	0.4857	0.3867	0.3867	TRUE	1.3329	F-box kelch-repeat protein	no
eug1982	627	834	920	53	322	34	401	528	516	101	310	73	321.54	482	161	0.449	-1.155	-2.198	0.0279437	0.0890456	0.2842	0.5153	0.3621	0.3621	TRUE	6.9723	-	no
eug30671	240	486	257	18	119	23	153	308	144	34	115	49	133.94	202	66	0.446	-1.166	-2.198	0.027965	0.0890985	0.2611	0.5794	0.3667	0.3667	TRUE	3.7678	Enoyl-(Acyl carrier protein) reductase	no
eug15686	533	486	827	1	159	4	341	308	464	2	153	9	212.71	371	55	0.338	-1.564	-2.198	0.0279701	0.0890997	1.533	0.5388	1.1124	1.1124	TRUE	19.9424	Phosphorylase is an important allosteric enzyme in carbohydrate metabolism. Enzymes from different sources differ in their regulatory mechanisms and in their natural substrates. However, all known phosphorylases share catalytic and structural properties	no
eug29075	740	373	522	19	182	5	473	236	293	36	175	11	204.06	334	74	0.385	-1.378	-2.197	0.0279882	0.0891422	0.7721	0.5417	0.6836	0.6836	TRUE	4.2428	Belongs to the cullin family	no
eug26961	55	47	39	1	12	2	35	30	22	2	12	4	17.43	29	6	0.381	-1.391	-2.197	0.0280259	0.0892286	0.094	1.3143	0.5831	0.5831	TRUE	1.1972	Belongs to the protein kinase superfamily. Ser Thr protein kinase family	no
eug8153	21	10	8	0	0	0	13	6	4	0	0	0	4.04	8	0	0.249	-2.007	-2.197	0.028027	NA	0.3077	4.1125	2.401	2.401	TRUE	0.6335	#N/A	no
eug5430	228	166	129	5	57	2	146	105	72	10	55	4	65.33	108	23	0.382	-1.389	-2.196	0.0280769	0.0893195	0.6706	0.6949	0.6802	0.6802	TRUE	1.3331	Glutamate-gated receptor that probably acts as non- selective cation channel	no
eug30423	106	72	155	7	3	15	68	46	87	13	3	32	41.44	67	16	0.391	-1.356	-2.196	0.0281187	0.0894372	0.4639	0.8248	0.6004	0.6004	TRUE	0.6969	arbuscular mycorrhizal association	no
eug17177	834	263	72	17	99	15	533	167	40	32	95	32	149.98	247	53	0.381	-1.391	-2.195	0.0281278	0.089451	0.7863	0.5677	0.707	0.707	TRUE	0.3506	Sodium hydrogen exchanger	no
eug29617	253	685	490	2	102	0	162	434	275	4	98	0	162.12	290	34	0.318	-1.653	-2.194	0.0282454	0.0897644	2.251	0.5603	1.388	1.388	TRUE	1.2985	Blue copper	no
eug22901	315	273	255	31	105	31	201	173	143	59	101	66	123.98	172	75	0.513	-0.962	-2.194	0.0282679	0.0898128	0.0426	0.5883	0.1962	0.1962	TRUE	0.4029	#N/A	no
eug14257	129	126	178	1	43	2	82	80	100	2	41	4	51.63	87	16	0.364	-1.457	-2.194	0.0282702	0.0898128	0.8576	0.7547	0.8137	0.8137	TRUE	9.6081	mitochondrial intermediate peptidase	no
eug7069	733	602	920	43	306	54	468	381	516	82	295	116	309.72	455	164	0.465	-1.106	-2.193	0.0282957	0.0898787	0.2187	0.5171	0.3158	0.3158	TRUE	4.6925	Polyketide cyclase dehydrase and lipid transport superfamily protein	no
eug21355	170	120	92	0	31	1	109	76	52	0	30	2	44.72	79	11	0.334	-1.581	-2.193	0.0283299	0.0899721	1.4548	0.7987	1.1133	1.1133	TRUE	1.7376	protein phosphatase 2C 22	no
[truncated: 5,309 more rows]
