# Supplementary material for: Harnessing genetic diversity: The genomic and transcriptomic insights of Eugenia uniflora for environmental resilience
Source: PLoS One. 2025 Nov 4;20(11):e0333437. doi: 10.1371/journal.pone.0333437 (PMC12585098; doi:10.1371/journal.pone.0333437)
Supplement: S6 Table — (XLSX) [file pone.0333437.s008.xlsx]

## Sheet: Hoja1
S8 Table. SSRs linked to gene expression.
Group¹	SSR²	Sequence	# of Individuals	Repetitions	Mean Count	Count SD	Ajusted p-Value
RF	eug9468:44027	AAG	1	5	4858.0	-	0.037
RF	eug556:9680	AG	2	8	2605.5	917.5	0.037
RF	eug15659:14251	AGG	4	5, 6	203.5	324.8	0.037
RF	eug15659:14439	AAG	1	6	766.0	-	8.2e-05
RE	eug23008:32324	AG	1	8	2480.0	-	0.0316
RE	eug29269:1307	ACC	1	8	2289.0	-	0.0197
RE	eug8305:5538	AG	3	6	4163.7	4132.2	0.00245
RE	eug14426:3068	CCG	7	5	31822.0	12489.3	2.76e-06
RE	eug1612 :17517	AG	2	12	3761.0	2074.0	0.0106
RE	eug13254:6289	AAC	1	5	3342.0	-	0.0176
SH	eug1362:39142	AG	6	6, 8, 11, 12, 14	115.0	35.1	0.0365
SH	eug27511:6713	AG	1	17	786.0	-	0.0339
SH	eug27745:57235	ACG	4	5	570.0	165.1	0.00132
SH	eug27745:57253	CCG	4	5	570.0	165.1	0.00132
SH	eug12347:14933	AG	2	6, 7	2502.5	1379.5	0.00132
SH	eug13628:27875	AG	1	10	3541.0	-	0.00783
SH	eug19703:8545	AGC	3	5, 6	54.7	16.1	0.0242
SH	eug11386:24442	CCG	2	6	29.5	3.5	0.0171
SH	eug11468:13115	AAG	5	5	1276.0	1038.0	0.00132
SH	eug9305:27380	CCG	6	5, 6	696.3	795.6	0.00258
SH	eug4020:19374	AG	2	12, 15	3198.5	1362.5	0.00152
SH	eug2102:21460	CCG	1	6	2724.0	-	0.0396
SH	eug2102:21612	CCG	1	5	2724.0	-	0.0396
SH	eug15593:8232	CCG	4	8, 6	292.3	186.3	0.0261
SH	eug27193:7348	AG	2	8, 6	4369.5	146.5	0.0365
SH	eug24675:2133	AG	2	8, 9	1359.5	138.5	0.00188
SH	eug20250:15905	AG	3	9, 10, 14	201.3	36.4	0.0365
SH	eug8232:105137	AG	1	24	699.0	-	0.0138
SH	eug12042:9345	AG	2	11	3174.5	517.5	0.000361
SH	eug14588:12337	CCG	4	5, 6	37.3	18.6	0.000522
SH	eug18089 :10299	AG	3	9, 10, 21	2327.3	1811.2	0.035
SH	eug27049:39198	AAG	4	7	141.3	126.3	0.0145
SH	eug9192:37723	AAG	7	7	148.4	89.2	0.000522
SH	eug20947:7369	CCG	4	5, 6	111.0	48.5	0.0179
SH	eug131:17842	AG	1	17	1393.0	-	0.000361
SH	eug131:17879	AC	1	11	1393.0	-	0.000361
1. Ripparian Forest (RF), Restinga (RE), and Shared (SH)
2. Gene:SSR Start Position
