# Supplementary material for: Harnessing genetic diversity: The genomic and transcriptomic insights of Eugenia uniflora for environmental resilience
Source: PLoS One. 2025 Nov 4;20(11):e0333437. doi: 10.1371/journal.pone.0333437 (PMC12585098; doi:10.1371/journal.pone.0333437)
Supplement: S7 Table — (XLSX) [file pone.0333437.s009.xlsx]

## Sheet: Hoja1
S9 Table. Differential expressed genes with SSR
Restinga unique	LogFC	Annotation	Mata unique	LogFC	Annotation	Both populations	LogFCMata	LogFCRestinga	Annotation
eug5222	2.009	DNAJ heat shock N-terminal domain-containing protein	eug3859	1.426	RING-H2 finger protein	eug24675	1.272	1.681	transcription initiation factor IIA
eug9679	3.219	WRKY Transcription Factor	eug24610	-1.523	Polyadenylate-binding protein-interacting protein	eug15212	4.774	5.208	#N/D
eug23952	1.709	Protein of unknown function (DUF1191)	eug3173	0.859	negative regulation of cytokinin-activated signaling pathway	eug20250	2.98	3.011	Proton-conducting pore forming subunit of the membrane integral V0 complex of vacuolar ATPase. V-ATPase is responsible for acidifying a variety of intracellular compartments in eukaryotic cells
eug8914	-1.668	Inner membrane protein PPF-1	eug556	2.079	U-box domain-containing protein	eug14588	3.417	4.908	Belongs to the major facilitator superfamily. Sugar transporter (TC 2.A.1.1) family
eug11949	1.147	DnaJ protein homolog	eug27722	1.499	#N/D	eug13242	2.248	3.299	hsp70-binding protein
eug26344	-1.408	BEST Arabidopsis thaliana protein match is	eug19356	-1.342	cytochrome P450	eug24293	1.924	2.997	Protein CHUP1, chloroplastic-like
eug1612	#N/D	#N/D	eug15659	1.351	DUF538 domain containing protein	eug7511	-1.325	-5.105	NatA auxiliary
eug27039	1.487	DnaJ protein	eug11339	1.301	Cation H( ) antiporter	eug27193	1.428	2.277	Belongs to the peroxidase family. Classical plant (class III) peroxidase subfamily
eug29269	1.67	Aux IAA proteins are short-lived transcriptional factors that function as repressors of early auxin response genes at low auxin concentrations	eug9468	2.188	methylthioribose	eug19703	3.829	3.141	1-aminocyclopropane-1-carboxylate deaminase
eug26069	-2.026	#N/D				eug131	1.023	1.962	DVL family
eug1455	1.935	DUF538 domain containing protein				eug15593	6.401	6.758	Protein of unknown function (DUF615)
eug23008	1.378	ubiquitin interaction motif-containing protein				eug27049	3.645	6.324	Belongs to the major facilitator superfamily. Sugar transporter (TC 2.A.1.1) family
eug2733	1.889	transcription factor				eug2102	2.108	2.276	PRLI-interacting factor
eug8876	2.776	-				eug15617	19.424	3.977	Tripeptidyl-peptidase
eug18954	2.049	Brefeldin A-inhibited guanine nucleotide-exchange protein				eug29301	1.361	4.715	Transmembrane protein 53-like
eug13254	1.944	serine-threonine kinase receptor-associated				eug1362	1.624	1.431	Regulator of Vps4 activity in the MVB pathway protein
						eug12042	1.473	2.302	Inositol hexakisphosphate
						eug9192	-1.619	-7.41	Belongs to the glycosyl hydrolase 1 family
						eug13628	1.141	2.26	Belongs to the TRAFAC class dynamin-like GTPase superfamily. Dynamin Fzo YdjA family
						eug19539	4.733	4.044	Multiple C2 and transmembrane domain-containing protein
						eug18089	1.594	2.953	KIP1/Acting binding
						eug20947	4.336	7.065	Zinc finger protein/zf-C2H2_6
						eug12347	1.014	2.262	Heavy-metal-associated domain-containing protein
						eug4020	0.938	2.13	Myb-related protein
						eug23014	-2.56	-3.978	histidine-containing phosphotransfer protein
						eug2113	4.592	4.075	Belongs to the CTL (choline transporter-like) family
						eug18446	2.852	5.816	Belongs to the chalcone stilbene synthases family
						eug6745	1.194	1.898	transcription factor
						eug20827	1.553	2.284	Coiled-coil domain-containing protein
						eug11468	6.189	10.891	ethylene-responsive transcription factor
						eug27745	4.831	2.485	E3 ubiquitin-protein ligase
						eug1056	6.396	7.033	Endochitinase
						eug5092	1.6	1.635	Heavy metal-associated isoprenylated plant protein
						eug11386	2.308	3.622	Carboxylesterase
